# Supplementary material for: Partial coherence enhances parallelized photonic computing
Source: Nature. 2024 Jul 31;632(8023):55–62. doi: 10.1038/s41586-024-07590-y (PMC11291273; doi:10.1038/s41586-024-07590-y)
Supplement: Supplementary file 2 — Source Data Fig. 2 [file 41586_2024_7590_MOESM2_ESM.xlsx]

## Sheet: 2a
Name	Wavelength	Intensity	Wavelength	Intensity	Wavelength	Intensity	Wavelength	Intensity	Wavelength	Intensity	Wavelength	Intensity
Unit	nm	mW	nm	mW	nm	mW	nm	mW	nm	mW	nm	mW
Comment	Laser		DEMUX filter C34 (0.8 nm)		Bandpass filter (2.0 nm)		Bandpass filter (4.0 nm)		Bandpass filter (8.0 nm)		Bandpass filter (16.0 nm)
	1549.15	1e-12	1549.15	0	1547.5	2.692e-08	1547.5	1e-12	1545	3.273e-08	1540	1e-12
	1549.15	1e-12	1549.15	0	1547.5	2.692e-08	1547.5	1e-12	1545	3.273e-08	1540	1.225e-08
	1549.15	1e-12	1549.15	3.4664e-08	1547.51	1e-12	1547.51	1.524e-09	1545	3.273e-08	1540.01	2.283e-08
	1549.16	1e-12	1549.16	3.4664e-08	1547.51	1e-12	1547.51	1.524e-09	1545.01	1e-12	1540.01	1e-12
	1549.16	1e-12	1549.16	0	1547.51	1e-12	1547.51	3.482e-08	1545.01	1e-12	1540.02	3.463e-09
	1549.16	1e-12	1549.16	0	1547.51	1e-12	1547.51	3.482e-08	1545.01	9.486e-09	1540.02	1e-12
	1549.16	1e-12	1549.16	0	1547.51	1e-12	1547.51	1e-12	1545.01	9.486e-09	1540.02	1e-12
	1549.16	1e-12	1549.16	0	1547.52	1e-12	1547.52	1e-12	1545.01	1e-12	1540.03	3.957e-08
	1549.17	1e-12	1549.17	0	1547.52	1e-12	1547.52	1e-12	1545.02	1e-12	1540.03	2.486e-08
	1549.17	1e-12	1549.17	0	1547.52	1e-12	1547.52	3.38e-08	1545.02	1e-12	1540.04	1.98e-08
	1549.17	1e-12	1549.17	0	1547.52	1e-12	1547.52	3.38e-08	1545.02	1e-12	1540.04	1.677e-08
	1549.17	1e-12	1549.17	0	1547.53	1e-12	1547.53	1e-12	1545.02	1e-12	1540.04	1e-12
	1549.17	1e-12	1549.17	0	1547.53	1e-12	1547.53	1e-12	1545.02	1e-12	1540.05	1.35e-08
	1549.18	1e-12	1549.18	0	1547.53	1e-12	1547.53	1.565e-08	1545.03	1e-12	1540.05	1.35e-08
	1549.18	1e-12	1549.18	0	1547.53	1e-12	1547.53	1.565e-08	1545.03	1e-12	1540.06	2.229e-08
	1549.18	1e-12	1549.18	0	1547.54	1e-12	1547.54	4.454e-08	1545.03	1e-12	1540.06	1.983e-09
	1549.18	1e-12	1549.18	0	1547.54	1e-12	1547.54	4.454e-08	1545.03	1e-12	1540.06	1.232e-08
	1549.18	1e-12	1549.18	0	1547.54	2.088e-08	1547.54	3.24e-09	1545.03	1e-12	1540.07	4.828e-08
	1549.19	1e-12	1549.19	0	1547.54	3.518e-08	1547.54	6.15e-08	1545.04	1e-12	1540.07	1.828e-09
	1549.19	1e-12	1549.19	0	1547.55	3.518e-08	1547.55	6.15e-08	1545.04	1e-12	1540.08	1.467e-08
	1549.19	1e-12	1549.19	0	1547.55	4.791e-08	1547.55	1.377e-08	1545.04	1e-12	1540.08	3.061e-08
	1549.19	1e-12	1549.19	0	1547.55	4.791e-08	1547.55	1.377e-08	1545.04	1e-12	1540.08	3.061e-08
	1549.19	1e-12	1549.19	0	1547.55	2.088e-08	1547.55	4.416e-08	1545.04	1e-12	1540.09	4.72e-08
	1549.2	1e-12	1549.2	0	1547.56	2.088e-08	1547.56	4.416e-08	1545.05	1e-12	1540.09	1e-12
	1549.2	1e-12	1549.2	0	1547.56	5.322e-08	1547.56	2.049e-08	1545.05	1e-12	1540.1	1e-12
	1549.2	1e-12	1549.2	0	1547.56	5.322e-08	1547.56	2.049e-08	1545.05	1e-12	1540.1	5.253e-09
	1549.2	1e-12	1549.2	0	1547.56	1e-12	1547.56	1e-12	1545.05	2.899e-08	1540.1	1e-12
	1549.2	1e-12	1549.2	0	1547.57	1e-12	1547.57	1e-12	1545.05	2.899e-08	1540.11	1e-12
	1549.21	1e-12	1549.21	0	1547.57	3.658e-08	1547.57	3.502e-08	1545.06	4.968e-08	1540.11	1e-12
	1549.21	1e-12	1549.21	0	1547.57	3.658e-08	1547.57	3.502e-08	1545.06	4.968e-08	1540.12	1e-12
	1549.21	1e-12	1549.21	0	1547.57	6.001e-08	1547.57	6.985e-08	1545.06	1.01e-09	1540.12	1.467e-08
	1549.21	1e-12	1549.21	0	1547.58	6.001e-08	1547.58	6.985e-08	1545.06	1.01e-09	1540.12	1e-12
	1549.21	1e-12	1549.21	0	1547.58	1.526e-08	1547.58	3.189e-08	1545.06	1.01e-09	1540.13	1e-12
	1549.22	1e-12	1549.22	0	1547.58	1e-12	1547.58	4.299e-08	1545.07	5.489e-08	1540.13	1e-12
	1549.22	1e-12	1549.22	6.0482e-08	1547.58	1e-12	1547.58	4.299e-08	1545.07	5.489e-08	1540.14	2.19e-08
	1549.22	1e-12	1549.22	6.0482e-08	1547.59	1e-12	1547.59	5.127e-08	1545.07	1e-12	1540.14	2.19e-08
	1549.22	1e-12	1549.22	0	1547.59	1e-12	1547.59	5.127e-08	1545.07	1e-12	1540.14	4.552e-09
	1549.22	1e-12	1549.22	0	1547.59	9.333e-09	1547.59	4.173e-08	1545.07	1e-12	1540.15	1e-12
	1549.23	1e-12	1549.23	0	1547.59	9.333e-09	1547.59	4.173e-08	1545.08	1e-12	1540.15	1e-12
	1549.23	1e-12	1549.23	3.49941e-08	1547.6	1e-12	1547.6	1.784e-08	1545.08	1e-12	1540.16	1e-12
	1549.23	1e-12	1549.23	3.49941e-08	1547.6	1e-12	1547.6	1.784e-08	1545.08	1e-12	1540.16	1.333e-08
	1549.23	3.858e-09	1549.23	0	1547.6	1e-12	1547.6	6.243e-08	1545.08	1e-12	1540.16	1e-12
	1549.23	3.858e-09	1549.23	0	1547.6	1e-12	1547.6	1.307e-08	1545.08	1e-12	1540.17	1e-12
	1549.24	1e-12	1549.24	0	1547.61	1e-12	1547.61	1.307e-08	1545.09	1e-12	1540.17	1e-12
	1549.24	1e-12	1549.24	0	1547.61	2.393e-08	1547.61	2.127e-08	1545.09	3.716e-08	1540.18	1e-12
	1549.24	4.952e-09	1549.24	0	1547.61	2.393e-08	1547.61	2.127e-08	1545.09	3.716e-08	1540.18	3.696e-09
	1549.24	4.952e-09	1549.24	0	1547.61	4.346e-08	1547.61	3.229e-08	1545.09	3.716e-08	1540.18	1e-12
	1549.24	4.952e-09	1549.24	0	1547.62	4.346e-08	1547.62	3.229e-08	1545.09	1.003e-08	1540.19	1e-12
	1549.25	1e-12	1549.25	1.36001e-09	1547.62	6.599e-09	1547.62	1e-12	1545.1	1.003e-08	1540.19	1e-12
	1549.25	1e-12	1549.25	1.36001e-09	1547.62	6.599e-09	1547.62	1e-12	1545.1	1e-12	1540.2	1e-12
	1549.25	1e-12	1549.25	0	1547.62	1e-12	1547.62	4.314e-08	1545.1	1e-12	1540.2	1e-12
	1549.25	1e-12	1549.25	0	1547.63	1e-12	1547.63	4.314e-08	1545.1	1e-12	1540.2	1.077e-08
	1549.25	1e-12	1549.25	0	1547.63	1e-12	1547.63	1e-12	1545.1	1e-12	1540.21	1.622e-08
	1549.26	1e-12	1549.26	0	1547.63	1e-12	1547.63	1e-12	1545.11	9.176e-09	1540.21	1e-12
	1549.26	1e-12	1549.26	0	1547.63	1e-12	1547.63	1e-12	1545.11	9.176e-09	1540.22	1.333e-08
	1549.26	1e-12	1549.26	5.80829e-08	1547.64	9.255e-09	1547.64	1.675e-08	1545.11	9.176e-09	1540.22	1e-12
	1549.26	1e-12	1549.26	5.80829e-08	1547.64	9.255e-09	1547.64	1.675e-08	1545.11	1e-12	1540.22	1e-12
	1549.26	1e-12	1549.26	0	1547.64	6.638e-10	1547.64	1e-12	1545.11	1e-12	1540.23	1e-12
	1549.27	1e-12	1549.27	0	1547.64	6.638e-10	1547.64	1e-12	1545.12	1e-12	1540.23	1e-12
	1549.27	1e-12	1549.27	0	1547.65	4.384e-08	1547.65	1.846e-08	1545.12	1e-12	1540.24	1e-12
	1549.27	1e-12	1549.27	0	1547.65	4.384e-08	1547.65	1.846e-08	1545.12	5.443e-09	1540.24	6.16e-08
	1549.27	1e-12	1549.27	0	1547.65	5.134e-08	1547.65	1e-12	1545.12	5.443e-09	1540.24	3.864e-08
	1549.27	1e-12	1549.27	0	1547.65	5.134e-08	1547.65	1e-12	1545.12	5.443e-09	1540.25	1e-12
	1549.28	1e-12	1549.28	0	1547.66	1e-12	1547.66	1e-12	1545.13	3.265e-09	1540.25	1e-12
	1549.28	1e-12	1549.28	0	1547.66	3.737e-08	1547.66	1e-12	1545.13	3.265e-09	1540.26	1e-12
	1549.28	1e-12	1549.28	0	1547.66	3.737e-08	1547.66	1e-12	1545.13	2.822e-08	1540.26	1e-12
	1549.28	1e-12	1549.28	0	1547.66	1e-12	1547.66	2.565e-08	1545.13	2.822e-08	1540.26	4.089e-08
	1549.28	1e-12	1549.28	0	1547.67	1e-12	1547.67	2.565e-08	1545.13	1e-12	1540.27	1.809e-08
	1549.29	1.128e-08	1549.29	0	1547.67	1e-12	1547.67	1.433e-08	1545.14	1e-12	1540.27	1e-12
	1549.29	1.128e-08	1549.29	0	1547.67	1e-12	1547.67	1.433e-08	1545.14	1e-12	1540.28	1e-12
	1549.29	1.128e-08	1549.29	0	1547.67	1e-12	1547.67	5.193e-09	1545.14	1e-12	1540.28	1.672e-09
	1549.29	1e-12	1549.29	1.62656e-08	1547.68	1e-12	1547.68	5.193e-09	1545.14	1e-12	1540.28	1e-12
	1549.29	1e-12	1549.29	1.62656e-08	1547.68	1e-12	1547.68	2.733e-10	1545.14	1.189e-08	1540.29	1e-12
	1549.3	1e-12	1549.3	1.57836e-08	1547.68	1e-12	1547.68	2.733e-10	1545.15	1.189e-08	1540.29	1e-12
	1549.3	1e-12	1549.3	1.57836e-08	1547.68	1e-12	1547.68	2.611e-08	1545.15	3.903e-08	1540.3	1e-12
	1549.3	1e-12	1549.3	3.11643e-08	1547.69	1e-12	1547.69	2.611e-08	1545.15	3.903e-08	1540.3	9.066e-09
	1549.3	1e-12	1549.3	3.11643e-08	1547.69	1e-12	1547.69	3.245e-08	1545.15	1e-12	1540.3	5.101e-08
	1549.3	1e-12	1549.3	3.11643e-08	1547.69	1e-12	1547.69	3.245e-08	1545.15	1e-12	1540.31	1.622e-08
	1549.31	1e-12	1549.31	0	1547.69	1e-12	1547.69	1e-12	1545.16	1e-12	1540.31	2.283e-08
	1549.31	1e-12	1549.31	0	1547.7	6.443e-09	1547.7	1e-12	1545.16	1.687e-08	1540.32	2.283e-08
	1549.31	1e-12	1549.31	0	1547.7	6.443e-09	1547.7	1e-12	1545.16	1.687e-08	1540.32	2.758e-08
	1549.31	1e-12	1549.31	0	1547.7	1e-12	1547.7	2.537e-09	1545.16	4.665e-09	1540.32	1.838e-08
	1549.31	1e-12	1549.31	0	1547.7	1e-12	1547.7	2.537e-09	1545.16	4.665e-09	1540.33	8.126e-09
	1549.32	1e-12	1549.32	0	1547.71	2.018e-08	1547.71	1.183e-08	1545.17	1e-12	1540.33	9.214e-09
	1549.32	1e-12	1549.32	0	1547.71	2.018e-08	1547.71	1.183e-08	1545.17	1e-12	1540.34	1.324e-08
	1549.32	1e-12	1549.32	3.01959e-08	1547.71	1e-12	1547.71	1e-12	1545.17	1e-12	1540.34	1e-12
	1549.32	1e-12	1549.32	3.01959e-08	1547.71	1e-12	1547.71	1e-12	1545.17	1e-12	1540.34	3.93e-08
	1549.32	1e-12	1549.32	7.71438e-08	1547.72	1e-12	1547.72	4.029e-08	1545.17	1e-12	1540.35	3.93e-08
	1549.33	1e-12	1549.33	7.71438e-08	1547.72	1e-12	1547.72	1.548e-08	1545.18	2.394e-08	1540.35	1e-12
	1549.33	2.548e-09	1549.33	0	1547.72	1e-12	1547.72	1.548e-08	1545.18	2.394e-08	1540.36	1e-12
	1549.33	2.548e-09	1549.33	0	1547.72	1e-12	1547.72	1e-12	1545.18	2.969e-08	1540.36	6.726e-09
	1549.33	1e-12	1549.33	0	1547.73	1e-12	1547.73	1e-12	1545.18	2.969e-08	1540.36	1e-12
	1549.33	1e-12	1549.33	0	1547.73	9.949e-09	1547.73	2.461e-08	1545.18	2.969e-08	1540.37	1e-12
	1549.34	1e-12	1549.34	0	1547.73	9.949e-09	1547.73	2.461e-08	1545.19	1e-12	1540.37	2.448e-09
	1549.34	1e-12	1549.34	0	1547.73	1.521e-09	1547.73	5.707e-08	1545.19	1e-12	1540.38	2.448e-09
	1549.34	1e-12	1549.34	0	1547.74	1.521e-09	1547.74	5.707e-08	1545.19	1.819e-08	1540.38	1e-12
	1549.34	1e-12	1549.34	2.77968e-08	1547.74	1e-12	1547.74	1.579e-08	1545.19	1.819e-08	1540.38	1e-12
	1549.34	1e-12	1549.34	2.77968e-08	1547.74	1e-12	1547.74	1.579e-08	1545.19	1e-12	1540.39	4.716e-08
	1549.35	1e-12	1549.35	0	1547.74	1e-12	1547.74	4.33e-09	1545.2	1e-12	1540.39	1e-12
	1549.35	1e-12	1549.35	0	1547.75	1e-12	1547.75	4.33e-09	1545.2	1e-12	1540.4	5.054e-10
	1549.35	1e-12	1549.35	0	1547.75	1e-12	1547.75	8.622e-09	1545.2	1e-12	1540.4	1e-12
	1549.35	1e-12	1549.35	0	1547.75	1e-12	1547.75	8.622e-09	1545.2	1e-12	1540.4	1e-12
	1549.35	1e-12	1549.35	0	1547.75	2.906e-08	1547.75	7.413e-10	1545.2	9.797e-09	1540.41	1e-12
	1549.36	1e-12	1549.36	0	1547.76	3.554e-08	1547.76	5.449e-08	1545.21	9.797e-09	1540.41	3.091e-08
	1549.36	1e-12	1549.36	0	1547.76	3.554e-08	1547.76	5.449e-08	1545.21	1e-12	1540.42	1.994e-08
	1549.36	1e-12	1549.36	0	1547.76	1e-12	1547.76	2.328e-08	1545.21	1e-12	1540.42	1e-12
	1549.36	1e-12	1549.36	0	1547.76	1e-12	1547.76	2.328e-08	1545.21	1.562e-08	1540.42	1e-12
	1549.36	1e-12	1549.36	0	1547.77	1e-12	1547.77	1.368e-08	1545.21	1.562e-08	1540.43	1.371e-08
	1549.37	1e-12	1549.37	0	1547.77	1e-12	1547.77	1.368e-08	1545.22	1.562e-08	1540.43	1e-12
	1549.37	1e-12	1549.37	0	1547.77	2.468e-08	1547.77	1e-12	1545.22	1e-12	1540.44	1e-12
	1549.37	1e-12	1549.37	0	1547.77	2.468e-08	1547.77	1e-12	1545.22	1e-12	1540.44	1e-12
	1549.37	1e-12	1549.37	0	1547.78	1e-12	1547.78	1e-12	1545.22	3.382e-08	1540.44	2.235e-08
	1549.37	4.441e-09	1549.37	0	1547.78	1e-12	1547.78	1e-12	1545.22	3.382e-08	1540.45	3.226e-09
	1549.38	4.441e-09	1549.38	0	1547.78	1e-12	1547.78	1e-12	1545.23	5.443e-09	1540.45	8.048e-09
	1549.38	1e-12	1549.38	0	1547.78	2.188e-08	1547.78	6.316e-08	1545.23	5.443e-09	1540.46	9.137e-09
	1549.38	1e-12	1549.38	0	1547.79	2.188e-08	1547.79	6.316e-08	1545.23	5.443e-09	1540.46	2.196e-08
	1549.38	1e-12	1549.38	0	1547.79	1e-12	1547.79	1e-12	1545.23	1e-12	1540.46	2.196e-08
	1549.38	1e-12	1549.38	0	1547.79	1e-12	1547.79	1e-12	1545.23	1e-12	1540.47	2.383e-08
	1549.39	1e-12	1549.39	0	1547.79	6.394e-08	1547.79	1e-12	1545.24	2.084e-08	1540.47	1e-12
	1549.39	3.873e-08	1549.39	0	1547.8	6.394e-08	1547.8	1e-12	1545.24	2.084e-08	1540.48	1e-12
	1549.39	3.873e-08	1549.39	0	1547.8	4.17e-08	1547.8	1.977e-08	1545.24	1e-12	1540.48	1e-12
	1549.39	1e-12	1549.39	0	1547.8	4.17e-08	1547.8	1.977e-08	1545.24	1e-12	1540.48	4.085e-08
	1549.39	1e-12	1549.39	0	1547.8	1e-12	1547.8	9.247e-09	1545.24	1e-12	1540.49	1e-12
	1549.4	1e-12	1549.4	0	1547.81	1e-12	1547.81	9.247e-09	1545.25	1e-12	1540.49	1e-12
	1549.4	1e-12	1549.4	0	1547.81	1.836e-08	1547.81	1e-12	1545.25	1e-12	1540.5	1e-12
	1549.4	1e-12	1549.4	0	1547.81	1e-12	1547.81	1e-12	1545.25	2.363e-08	1540.5	1e-12
	1549.4	1e-12	1549.4	0	1547.81	1e-12	1547.81	1e-12	1545.25	2.363e-08	1540.5	1e-12
	1549.4	1e-12	1549.4	0	1547.82	1.049e-08	1547.82	1e-12	1545.25	1e-12	1540.51	1e-12
	1549.41	1e-12	1549.41	0	1547.82	1.049e-08	1547.82	1e-12	1545.26	1e-12	1540.51	1e-12
	1549.41	1e-12	1549.41	0	1547.82	1.962e-08	1547.82	1e-12	1545.26	1e-12	1540.52	1.527e-08
	1549.41	1e-12	1549.41	0	1547.82	1.962e-08	1547.82	1e-12	1545.26	1.547e-08	1540.52	5.015e-09
	1549.41	1e-12	1549.41	0	1547.83	1.911e-09	1547.83	1e-12	1545.26	1.547e-08	1540.52	5.015e-09
	1549.41	1e-12	1549.41	0	1547.83	1.911e-09	1547.83	1e-12	1545.26	1e-12	1540.53	4.859e-09
	1549.42	1e-12	1549.42	3.61167e-08	1547.83	6.426e-08	1547.83	1.049e-08	1545.27	1e-12	1540.53	1e-12
	1549.42	1e-12	1549.42	3.61167e-08	1547.83	6.426e-08	1547.83	1.049e-08	1545.27	1.267e-08	1540.54	1e-12
	1549.42	1e-12	1549.42	0	1547.84	7.057e-08	1547.84	2.243e-08	1545.27	1.267e-08	1540.54	1e-12
	1549.42	1e-12	1549.42	0	1547.84	1e-12	1547.84	4.318e-08	1545.27	4.773e-08	1540.54	1.955e-08
	1549.42	1e-12	1549.42	0	1547.84	1e-12	1547.84	4.318e-08	1545.27	4.773e-08	1540.55	1e-12
	1549.43	1e-12	1549.43	0	1547.84	1e-12	1547.84	4.318e-08	1545.28	4.773e-08	1540.55	1e-12
	1549.43	1e-12	1549.43	0	1547.85	1e-12	1547.85	4.318e-08	1545.28	1e-12	1540.56	1e-12
	1549.43	8.812e-09	1549.43	0	1547.85	1e-12	1547.85	1.208e-09	1545.28	1e-12	1540.56	2.993e-09
	1549.43	8.812e-09	1549.43	0	1547.85	1e-12	1547.85	1.208e-09	1545.28	4.199e-08	1540.56	1.402e-08
	1549.43	1e-12	1549.43	0	1547.85	9.754e-10	1547.85	1e-12	1545.28	4.199e-08	1540.57	1e-12
	1549.44	1e-12	1549.44	0	1547.86	9.754e-10	1547.86	1e-12	1545.29	9.875e-09	1540.57	2.32e-08
	1549.44	1e-12	1549.44	0	1547.86	1e-12	1547.86	1.041e-08	1545.29	9.875e-09	1540.58	2.655e-08
	1549.44	1e-12	1549.44	0	1547.86	1e-12	1547.86	1.041e-08	1545.29	9.875e-09	1540.58	2.655e-08
	1549.44	1e-12	1549.44	0	1547.86	2.165e-08	1547.86	1e-12	1545.29	6.143e-09	1540.58	1.465e-08
	1549.44	1e-12	1549.44	0	1547.87	2.165e-08	1547.87	1e-12	1545.29	6.143e-09	1540.59	1e-12
	1549.45	1e-12	1549.45	0	1547.87	3.405e-08	1547.87	1.931e-08	1545.3	1e-12	1540.59	2.087e-08
	1549.45	1e-12	1549.45	0	1547.87	1e-12	1547.87	3.901e-11	1545.3	1e-12	1540.6	1e-12
	1549.45	1e-12	1549.45	0	1547.87	1e-12	1547.87	3.901e-11	1545.3	3.646e-08	1540.6	1.593e-09
	1549.45	1e-12	1549.45	0	1547.88	1e-12	1547.88	2.672e-08	1545.3	3.646e-08	1540.6	1.612e-08
	1549.45	1e-12	1549.45	0	1547.88	1e-12	1547.88	2.672e-08	1545.3	3.646e-08	1540.61	1e-12
	1549.46	1e-12	1549.46	0	1547.88	1e-12	1547.88	2.731e-10	1545.31	1e-12	1540.61	1e-12
	1549.46	1e-12	1549.46	0	1547.88	1e-12	1547.88	2.731e-10	1545.31	1e-12	1540.62	1e-12
	1549.46	1e-12	1549.46	0	1547.89	1e-12	1547.89	1e-12	1545.31	1.477e-08	1540.62	1e-12
	1549.46	1e-12	1549.46	0	1547.89	1e-12	1547.89	1e-12	1545.31	1.477e-08	1540.62	1e-12
	1549.46	1e-12	1549.46	0	1547.89	1e-12	1547.89	9.247e-09	1545.31	2.946e-08	1540.63	1e-12
	1549.47	1e-12	1549.47	0	1547.89	1e-12	1547.89	1.782e-08	1545.32	2.946e-08	1540.63	3.207e-08
	1549.47	1e-12	1549.47	0	1547.9	1e-12	1547.9	1.782e-08	1545.32	2.946e-08	1540.64	1e-12
	1549.47	1e-12	1549.47	0	1547.9	1e-12	1547.9	3.156e-09	1545.32	2.06e-08	1540.64	1e-12
	1549.47	1e-12	1549.47	0	1547.9	1e-12	1547.9	3.156e-09	1545.32	2.06e-08	1540.64	1e-12
	1549.47	1e-12	1549.47	0	1547.9	1e-12	1547.9	1e-12	1545.32	1e-12	1540.65	1e-12
	1549.48	1e-12	1549.48	0	1547.91	1e-12	1547.91	1e-12	1545.33	1e-12	1540.65	1e-12
	1549.48	1e-12	1549.48	0	1547.91	1e-12	1547.91	1.523e-08	1545.33	9.176e-09	1540.66	2.025e-08
	1549.48	1e-12	1549.48	0	1547.91	1e-12	1547.91	1.523e-08	1545.33	9.176e-09	1540.66	1e-12
	1549.48	1e-12	1549.48	0	1547.91	1e-12	1547.91	2.42e-08	1545.33	1e-12	1540.66	1e-12
	1549.48	1e-12	1549.48	1.64263e-08	1547.92	1e-12	1547.92	2.42e-08	1545.33	1e-12	1540.67	1e-12
	1549.49	1e-12	1549.49	1.64263e-08	1547.92	1.025e-08	1547.92	5.102e-08	1545.34	1e-12	1540.67	1e-12
	1549.49	1e-12	1549.49	1.64263e-08	1547.92	1.025e-08	1547.92	5.102e-08	1545.34	1e-12	1540.68	1.417e-08
	1549.49	1e-12	1549.49	0	1547.92	2.084e-08	1547.92	1.952e-08	1545.34	1e-12	1540.68	4.284e-08
	1549.49	1e-12	1549.49	0	1547.93	2.084e-08	1547.93	1.952e-08	1545.34	1e-12	1540.68	6.798e-09
	1549.49	1e-12	1549.49	0	1547.93	3.355e-08	1547.93	6.295e-08	1545.34	1e-12	1540.69	1.06e-08
	1549.5	1e-12	1549.5	0	1547.93	1e-12	1547.93	7.948e-08	1545.35	1e-12	1540.69	1e-12
	1549.5	1e-12	1549.5	0	1547.93	1e-12	1547.93	7.948e-08	1545.35	1e-12	1540.7	2.015e-08
	1549.5	1e-12	1549.5	0	1547.94	1e-12	1547.94	9.398e-08	1545.35	1e-12	1540.7	2.015e-08
	1549.5	1e-12	1549.5	0	1547.94	1e-12	1547.94	9.398e-08	1545.35	3.343e-09	1540.7	1.837e-08
	1549.5	2.737e-08	1549.5	0	1547.94	3.792e-08	1547.94	1.068e-07	1545.35	3.343e-09	1540.71	1e-12
	1549.51	2.737e-08	1549.51	0	1547.94	3.792e-08	1547.94	1.068e-07	1545.36	1e-12	1540.71	1e-12
	1549.51	1e-12	1549.51	0	1547.95	1e-12	1547.95	1.315e-07	1545.36	1e-12	1540.72	1e-12
	1549.51	1e-12	1549.51	0	1547.95	1e-12	1547.95	1.315e-07	1545.36	3.499e-08	1540.72	1e-12
	1549.51	1e-12	1549.51	0	1547.95	1e-12	1547.95	2.071e-07	1545.36	3.499e-08	1540.72	1e-12
	1549.51	1e-12	1549.51	0	1547.95	1e-12	1547.95	2.022e-07	1545.36	3.499e-08	1540.73	1e-12
	1549.52	1e-12	1549.52	0	1547.96	1e-12	1547.96	2.022e-07	1545.37	1.243e-09	1540.73	1e-12
	1549.52	1e-12	1549.52	0	1547.96	1.664e-08	1547.96	2.071e-07	1545.37	1.243e-09	1540.74	2.295e-08
	1549.52	1e-12	1549.52	0	1547.96	1.664e-08	1547.96	2.071e-07	1545.37	1e-12	1540.74	1.029e-08
	1549.52	1e-12	1549.52	0	1547.96	2.662e-08	1547.96	2.953e-07	1545.37	1e-12	1540.74	2.661e-08
	1549.52	1e-12	1549.52	0	1547.97	2.662e-08	1547.97	2.953e-07	1545.37	2.16e-08	1540.75	7.885e-09
	1549.53	1e-12	1549.53	0	1547.97	1.367e-08	1547.97	3.339e-07	1545.38	2.16e-08	1540.75	1e-12
	1549.53	1e-12	1549.53	0	1547.97	1.367e-08	1547.97	3.339e-07	1545.38	2.16e-08	1540.76	1e-12
	1549.53	1e-12	1549.53	0	1547.97	2.687e-08	1547.97	4.073e-07	1545.38	1e-12	1540.76	1e-12
	1549.53	1e-12	1549.53	0	1547.98	2.687e-08	1547.98	4.073e-07	1545.38	1e-12	1540.76	2.68e-09
	1549.53	1e-12	1549.53	0	1547.98	1.521e-09	1547.98	4.787e-07	1545.38	1e-12	1540.77	1.526e-08
	1549.54	1e-12	1549.54	0	1547.98	1.521e-09	1547.98	4.787e-07	1545.39	1e-12	1540.77	1e-12
	1549.54	1e-12	1549.54	0	1547.98	1.353e-08	1547.98	5.446e-07	1545.39	4.672e-08	1540.78	8.119e-09
	1549.54	1e-12	1549.54	0	1547.99	1.353e-08	1547.99	5.446e-07	1545.39	4.672e-08	1540.78	2.489e-08
	1549.54	1e-12	1549.54	0	1547.99	1e-12	1547.99	6.792e-07	1545.39	1e-12	1540.78	1.331e-08
	1549.54	1e-12	1549.54	0	1547.99	1e-12	1547.99	7.649e-07	1545.39	1e-12	1540.79	1.331e-08
	1549.55	1e-12	1549.55	0	1547.99	1e-12	1547.99	7.649e-07	1545.4	1e-12	1540.79	1e-12
	1549.55	1e-12	1549.55	0	1548	1e-12	1548	8.693e-07	1545.4	1e-12	1540.8	1e-12
	1549.55	1e-12	1549.55	0	1548	1e-12	1548	8.693e-07	1545.4	1e-12	1540.8	2.854e-08
	1549.55	1e-12	1549.55	0	1548	1e-12	1548	9.588e-07	1545.4	2.246e-08	1540.8	1e-12
	1549.55	1.638e-08	1549.55	0	1548	1e-12	1548	9.588e-07	1545.4	2.246e-08	1540.81	2.835e-09
	1549.56	1.638e-08	1549.56	0	1548.01	1.727e-08	1548.01	1.089e-06	1545.41	2.604e-08	1540.81	1e-12
	1549.56	1e-12	1549.56	0	1548.01	1.727e-08	1548.01	1.089e-06	1545.41	2.604e-08	1540.82	1e-12
	1549.56	1e-12	1549.56	0	1548.01	9.87e-09	1548.01	1.216e-06	1545.41	2.604e-08	1540.82	1e-12
	1549.56	4.66e-09	1549.56	0	1548.01	1e-12	1548.01	1.449e-06	1545.41	9.098e-09	1540.82	1e-12
	1549.56	4.66e-09	1549.56	0	1548.02	1e-12	1548.02	1.449e-06	1545.41	9.098e-09	1540.83	1.992e-08
	1549.57	4.66e-09	1549.57	0	1548.02	1e-12	1548.02	1.656e-06	1545.42	1.718e-08	1540.83	1e-12
	1549.57	1e-12	1549.57	0	1548.02	1e-12	1548.02	1.656e-06	1545.42	1.718e-08	1540.84	1e-12
	1549.57	1e-12	1549.57	0	1548.02	3.436e-08	1548.02	1.851e-06	1545.42	1e-12	1540.84	1e-12
	1549.57	1e-12	1549.57	0	1548.03	3.436e-08	1548.03	1.851e-06	1545.42	1e-12	1540.84	1e-12
	1549.57	1e-12	1549.57	0	1548.03	3.441e-08	1548.03	2.058e-06	1545.42	1e-12	1540.85	1e-12
	1549.58	1e-12	1549.58	0	1548.03	3.441e-08	1548.03	2.058e-06	1545.43	2.255e-08	1540.85	1e-12
	1549.58	1e-12	1549.58	0	1548.03	1e-12	1548.03	2.205e-06	1545.43	2.255e-08	1540.86	4.855e-09
	1549.58	1e-12	1549.58	0	1548.04	1e-12	1548.04	2.205e-06	1545.43	3.576e-09	1540.86	1e-12
	1549.58	1e-12	1549.58	0	1548.04	2.919e-08	1548.04	2.426e-06	1545.43	3.576e-09	1540.86	1.168e-08
	1549.58	1e-12	1549.58	0	1548.04	2.919e-08	1548.04	2.426e-06	1545.43	3.226e-08	1540.87	2.412e-08
	1549.59	1e-12	1549.59	0	1548.04	2.923e-09	1548.04	2.665e-06	1545.44	3.226e-08	1540.87	1.666e-08
	1549.59	1e-12	1549.59	0	1548.05	1.328e-08	1548.05	2.893e-06	1545.44	3.226e-08	1540.88	1.666e-08
	1549.59	1e-12	1549.59	0	1548.05	1.328e-08	1548.05	2.893e-06	1545.44	1e-12	1540.88	3.69e-09
	1549.59	1e-12	1549.59	0	1548.05	1.422e-08	1548.05	3.151e-06	1545.44	1e-12	1540.88	1e-12
	1549.59	1e-12	1549.59	0	1548.05	1.422e-08	1548.05	3.151e-06	1545.44	4.82e-09	1540.89	1.619e-08
	1549.6	1e-12	1549.6	2.65202e-08	1548.06	1e-12	1548.06	3.344e-06	1545.45	4.82e-09	1540.89	1e-12
	1549.6	1e-12	1549.6	2.65202e-08	1548.06	1e-12	1548.06	3.344e-06	1545.45	3.218e-08	1540.9	2.279e-08
	1549.6	1e-12	1549.6	0	1548.06	1e-12	1548.06	3.621e-06	1545.45	3.218e-08	1540.9	1e-12
	1549.6	1e-12	1549.6	0	1548.06	1e-12	1548.06	3.621e-06	1545.45	1e-12	1540.9	1e-12
	1549.6	1e-12	1549.6	0	1548.07	3.987e-08	1548.07	3.824e-06	1545.45	1e-12	1540.91	2.667e-08
	1549.61	1e-12	1549.61	0	1548.07	1e-12	1548.07	4.128e-06	1545.46	1e-12	1540.91	1e-12
	1549.61	1e-12	1549.61	0	1548.07	1e-12	1548.07	4.128e-06	1545.46	1e-12	1540.92	1.825e-09
	1549.61	2.402e-09	1549.61	0	1548.07	6.353e-09	1548.07	4.334e-06	1545.46	1e-12	1540.92	1e-12
	1549.61	2.402e-09	1549.61	0	1548.08	6.353e-09	1548.08	4.334e-06	1545.46	1e-12	1540.92	3.344e-08
	1549.61	1e-12	1549.61	0	1548.08	1e-12	1548.08	4.665e-06	1545.46	1e-12	1540.93	1e-12
	1549.62	1e-12	1549.62	0	1548.08	1e-12	1548.08	4.665e-06	1545.47	1e-12	1540.93	1e-12
	1549.62	1e-12	1549.62	0	1548.08	1.001e-08	1548.08	4.832e-06	1545.47	1e-12	1540.94	1e-12
	1549.62	1e-12	1549.62	0	1548.09	1.001e-08	1548.09	4.832e-06	1545.47	1e-12	1540.94	1.58e-08
	1549.62	1e-12	1549.62	0	1548.09	2.521e-08	1548.09	5.07e-06	1545.47	1e-12	1540.94	1e-12
	1549.62	1e-12	1549.62	0	1548.09	2.521e-08	1548.09	5.07e-06	1545.47	1e-12	1540.95	2.209e-08
	1549.63	1e-12	1549.63	0	1548.09	8.186e-10	1548.09	5.222e-06	1545.48	1e-12	1540.95	1e-12
	1549.63	1.317e-08	1549.63	4.41284e-08	1548.1	8.186e-10	1548.1	5.222e-06	1545.48	1e-12	1540.96	1e-12
	1549.63	1.317e-08	1549.63	4.41284e-08	1548.1	1e-12	1548.1	5.483e-06	1545.48	1e-12	1540.96	1e-12
	1549.63	1e-12	1549.63	0	1548.1	1e-12	1548.1	5.483e-06	1545.48	1e-12	1540.96	1e-12
	1549.63	1e-12	1549.63	0	1548.1	1e-12	1548.1	5.672e-06	1545.48	1e-12	1540.97	1e-12
	1549.64	1e-12	1549.64	8.562e-09	1548.11	1.297e-08	1548.11	5.862e-06	1545.49	3.211e-08	1540.97	1e-12
	1549.64	1e-12	1549.64	8.562e-09	1548.11	1.297e-08	1548.11	5.862e-06	1545.49	3.211e-08	1540.98	1e-12
	1549.64	1e-12	1549.64	8.562e-09	1548.11	4.338e-08	1548.11	5.94e-06	1545.49	1e-12	1540.98	1e-12
	1549.64	1e-12	1549.64	5.1942e-08	1548.11	4.338e-08	1548.11	5.94e-06	1545.49	1e-12	1540.98	2.719e-10
	1549.64	1e-12	1549.64	5.1942e-08	1548.12	1e-12	1548.12	6.158e-06	1545.49	1e-12	1540.99	1e-12
	1549.65	9.603e-09	1549.65	2.04145e-08	1548.12	1e-12	1548.12	6.158e-06	1545.5	1e-12	1540.99	1e-12
	1549.65	9.603e-09	1549.65	2.04145e-08	1548.12	1e-12	1548.12	6.298e-06	1545.5	1e-12	1541	3.538e-08
	1549.65	1e-12	1549.65	8.10176e-08	1548.12	1e-12	1548.12	6.298e-06	1545.5	2.487e-09	1541	1e-12
	1549.65	1e-12	1549.65	8.10176e-08	1548.13	1e-12	1548.13	6.445e-06	1545.5	2.487e-09	1541	1e-12
	1549.65	1e-12	1549.65	8.10176e-08	1548.13	1e-12	1548.13	6.546e-06	1545.5	2.899e-08	1541.01	2.719e-10
	1549.66	1e-12	1549.66	5.79288e-08	1548.13	1e-12	1548.13	6.546e-06	1545.51	2.899e-08	1541.01	1.37e-08
	1549.66	1e-12	1549.66	5.79288e-08	1548.13	4.44e-08	1548.13	6.718e-06	1545.51	1e-12	1541.02	1e-12
	1549.66	1e-12	1549.66	1.28604e-07	1548.14	4.44e-08	1548.14	6.718e-06	1545.51	1e-12	1541.02	1e-12
	1549.66	1e-12	1549.66	1.28604e-07	1548.14	1e-12	1548.14	6.827e-06	1545.51	1e-12	1541.02	1e-12
	1549.66	1e-12	1549.66	1.69345e-07	1548.14	1e-12	1548.14	6.827e-06	1545.51	1e-12	1541.03	1e-12
	1549.67	1e-12	1549.67	1.69345e-07	1548.14	1e-12	1548.14	6.92e-06	1545.52	1e-12	1541.03	1.281e-09
	1549.67	1e-12	1549.67	7.26757e-08	1548.15	1e-12	1548.15	6.92e-06	1545.52	1.189e-08	1541.04	1e-12
	1549.67	1e-12	1549.67	7.26757e-08	1548.15	2.171e-08	1548.15	6.943e-06	1545.52	1.189e-08	1541.04	1e-12
	1549.67	1e-12	1549.67	7.26757e-08	1548.15	2.171e-08	1548.15	6.943e-06	1545.52	2.829e-08	1541.04	1.456e-08
	1549.67	1.82e-08	1549.67	1.61641e-07	1548.15	1e-12	1548.15	7.09e-06	1545.52	2.829e-08	1541.05	2.03e-08
	1549.68	1.82e-08	1549.68	1.61641e-07	1548.16	1e-12	1548.16	7.09e-06	1545.53	1e-12	1541.05	2.03e-08
	1549.68	1e-12	1549.68	2.22742e-07	1548.16	1.461e-08	1548.16	7.13e-06	1545.53	1e-12	1541.06	1e-12
	1549.68	1e-12	1549.68	2.22742e-07	1548.16	1e-12	1548.16	7.231e-06	1545.53	1e-12	1541.06	1e-12
	1549.68	1e-12	1549.68	3.06161e-07	1548.16	1e-12	1548.16	7.231e-06	1545.53	1e-12	1541.06	6.953e-09
	1549.68	1e-12	1549.68	3.06161e-07	1548.17	3.316e-08	1548.17	7.247e-06	1545.53	1e-12	1541.07	3.142e-08
	1549.69	1e-12	1549.69	3.06161e-07	1548.17	3.316e-08	1548.17	7.247e-06	1545.54	1e-12	1541.07	1e-12
	1549.69	1e-12	1549.69	2.81949e-07	1548.17	1e-12	1548.17	7.348e-06	1545.54	1e-12	1541.08	1e-12
	1549.69	1e-12	1549.69	2.81949e-07	1548.17	1e-12	1548.17	7.348e-06	1545.54	7.542e-09	1541.08	1e-12
	1549.69	1e-12	1549.69	3.60526e-07	1548.18	3.433e-08	1548.18	7.309e-06	1545.54	7.542e-09	1541.08	1e-12
	1549.69	1e-12	1549.69	3.60526e-07	1548.18	3.433e-08	1548.18	7.309e-06	1545.54	7.542e-09	1541.09	8.896e-09
	1549.7	1e-12	1549.7	4.752e-07	1548.18	1.391e-08	1548.18	7.34e-06	1545.55	3.81e-08	1541.09	2.835e-09
	1549.7	1e-12	1549.7	4.752e-07	1548.18	1e-12	1548.18	7.379e-06	1545.55	3.81e-08	1541.1	1e-12
	1549.7	1e-12	1549.7	4.752e-07	1548.19	1e-12	1548.19	7.379e-06	1545.55	1e-12	1541.1	3.717e-08
	1549.7	1e-12	1549.7	4.92808e-07	1548.19	1e-12	1548.19	7.386e-06	1545.55	1e-12	1541.1	1e-12
	1549.7	1e-12	1549.7	4.92808e-07	1548.19	1e-12	1548.19	7.386e-06	1545.55	1e-12	1541.11	1e-12
	1549.71	1e-12	1549.71	6.4644e-07	1548.19	1e-12	1548.19	7.386e-06	1545.56	1e-12	1541.11	1e-12
	1549.71	1e-12	1549.71	6.4644e-07	1548.2	1e-12	1548.2	7.386e-06	1545.56	1e-12	1541.12	1e-12
	1549.71	1e-12	1549.71	8.09976e-07	1548.2	1.251e-08	1548.2	7.425e-06	1545.56	1e-12	1541.12	1e-12
	1549.71	1e-12	1549.71	8.09976e-07	1548.2	1.251e-08	1548.2	7.425e-06	1545.56	1e-12	1541.12	1e-12
	1549.71	1e-12	1549.71	9.11663e-07	1548.2	1e-12	1548.2	7.48e-06	1545.56	2.269e-08	1541.13	1e-12
	1549.72	1e-12	1549.72	9.11663e-07	1548.21	1e-12	1548.21	7.48e-06	1545.57	2.269e-08	1541.13	1.417e-08
	1549.72	1e-12	1549.72	9.11663e-07	1548.21	2.21e-08	1548.21	7.425e-06	1545.57	1e-12	1541.14	2.986e-08
	1549.72	1e-12	1549.72	1.01819e-06	1548.21	2.21e-08	1548.21	7.425e-06	1545.57	1e-12	1541.14	2.986e-08
	1549.72	1e-12	1549.72	1.01819e-06	1548.21	1e-12	1548.21	7.456e-06	1545.57	5.443e-09	1541.14	1.261e-08
	1549.72	1e-12	1549.72	1.21188e-06	1548.22	1e-12	1548.22	7.456e-06	1545.57	5.443e-09	1541.15	8.158e-10
	1549.73	1e-12	1549.73	1.21188e-06	1548.22	1e-12	1548.22	7.464e-06	1545.58	5.443e-09	1541.15	1e-12
	1549.73	1e-12	1549.73	1.43287e-06	1548.22	7.133e-09	1548.22	7.417e-06	1545.58	1e-12	1541.16	1e-12
	1549.73	1e-12	1549.73	1.43287e-06	1548.22	7.133e-09	1548.22	7.417e-06	1545.58	1e-12	1541.16	2.388e-08
	1549.73	1e-12	1549.73	1.43287e-06	1548.23	1e-12	1548.23	7.441e-06	1545.58	1e-12	1541.16	1e-12
	1549.73	1e-12	1549.73	1.71812e-06	1548.23	1e-12	1548.23	7.441e-06	1545.58	1e-12	1541.17	1e-12
	1549.74	1e-12	1549.74	1.71812e-06	1548.23	1e-12	1548.23	7.456e-06	1545.59	1.026e-08	1541.17	4.284e-08
	1549.74	1e-12	1549.74	1.74695e-06	1548.23	1e-12	1548.23	7.456e-06	1545.59	1.026e-08	1541.18	1e-12
	1549.74	1e-12	1549.74	1.74695e-06	1548.24	1e-12	1548.24	7.402e-06	1545.59	1.026e-08	1541.18	1.916e-08
	1549.74	4.146e-09	1549.74	1.96463e-06	1548.24	1e-12	1548.24	7.402e-06	1545.59	1e-12	1541.18	1e-12
	1549.74	4.146e-09	1549.74	1.96463e-06	1548.24	1e-12	1548.24	7.425e-06	1545.59	1e-12	1541.19	1e-12
	1549.75	4.146e-09	1549.75	1.96463e-06	1548.24	2.536e-08	1548.24	7.363e-06	1545.6	1.57e-08	1541.19	1e-12
	1549.75	1e-12	1549.75	2.12795e-06	1548.25	2.536e-08	1548.25	7.363e-06	1545.6	1.57e-08	1541.2	1e-12
	1549.75	1e-12	1549.75	2.12795e-06	1548.25	1e-12	1548.25	7.324e-06	1545.6	1e-12	1541.2	1e-12
	1549.75	1e-12	1549.75	2.45414e-06	1548.25	1e-12	1548.25	7.324e-06	1545.6	1e-12	1541.2	3.198e-08
	1549.75	1e-12	1549.75	2.45414e-06	1548.25	1e-12	1548.25	7.425e-06	1545.6	1e-12	1541.21	1e-12
	1549.76	1e-12	1549.76	2.72267e-06	1548.26	1e-12	1548.26	7.425e-06	1545.61	2.09e-08	1541.21	2.577e-08
	1549.76	1e-12	1549.76	2.72267e-06	1548.26	3.508e-10	1548.26	7.355e-06	1545.61	2.09e-08	1541.22	2.227e-08
	1549.76	1e-12	1549.76	3.03301e-06	1548.26	3.508e-10	1548.26	7.355e-06	1545.61	7.075e-09	1541.22	1e-12
	1549.76	1e-12	1549.76	3.03301e-06	1548.26	6.431e-09	1548.26	7.34e-06	1545.61	7.075e-09	1541.22	1e-12
	1549.76	1e-12	1549.76	3.03301e-06	1548.27	6.431e-09	1548.27	7.34e-06	1545.61	5.832e-09	1541.23	1e-12
	1549.77	2.516e-08	1549.77	3.54145e-06	1548.27	1e-12	1548.27	7.371e-06	1545.62	5.832e-09	1541.23	1e-12
	1549.77	2.516e-08	1549.77	3.54145e-06	1548.27	1e-12	1548.27	7.371e-06	1545.62	1e-12	1541.24	1e-12
	1549.77	1e-12	1549.77	3.87601e-06	1548.27	2.716e-08	1548.27	7.301e-06	1545.62	1e-12	1541.24	1e-12
	1549.77	1e-12	1549.77	3.87601e-06	1548.28	2.716e-08	1548.28	7.301e-06	1545.62	1e-12	1541.24	1.231e-08
	1549.77	1e-12	1549.77	4.2898e-06	1548.28	2.022e-08	1548.28	7.293e-06	1545.62	1e-12	1541.25	3.071e-09
	1549.78	1e-12	1549.78	4.2898e-06	1548.28	2.435e-08	1548.28	7.293e-06	1545.63	1e-12	1541.25	1e-12
	1549.78	1e-12	1549.78	4.2898e-06	1548.28	2.435e-08	1548.28	7.293e-06	1545.63	1e-12	1541.26	1e-12
	1549.78	1e-12	1549.78	4.60235e-06	1548.29	9.16e-09	1548.29	7.254e-06	1545.63	1e-12	1541.26	3.891e-08
	1549.78	1e-12	1549.78	4.60235e-06	1548.29	9.16e-09	1548.29	7.254e-06	1545.63	1.959e-08	1541.26	1e-12
	1549.78	1e-12	1549.78	5.19442e-06	1548.29	1e-12	1548.29	7.247e-06	1545.63	1.959e-08	1541.27	1.061e-08
	1549.79	1e-12	1549.79	5.19442e-06	1548.29	1e-12	1548.29	7.247e-06	1545.64	1.959e-08	1541.27	1e-12
	1549.79	1e-12	1549.79	5.72927e-06	1548.3	1e-12	1548.3	7.231e-06	1545.64	1.726e-08	1541.28	1e-12
	1549.79	1e-12	1549.79	5.72927e-06	1548.3	1e-12	1548.3	7.231e-06	1545.64	1.726e-08	1541.28	1e-12
	1549.79	1e-12	1549.79	6.2157e-06	1548.3	1e-12	1548.3	7.239e-06	1545.64	1e-12	1541.28	1e-12
	1549.79	1e-12	1549.79	6.2157e-06	1548.3	1.987e-09	1548.3	7.216e-06	1545.64	1e-12	1541.29	1e-12
	1549.8	1e-12	1549.8	6.2157e-06	1548.31	1.987e-09	1548.31	7.216e-06	1545.65	1e-12	1541.29	1.885e-08
	1549.8	1.884e-08	1549.8	6.83859e-06	1548.31	1e-12	1548.31	7.2e-06	1545.65	1e-12	1541.3	1.605e-08
	1549.8	1.884e-08	1549.8	6.83859e-06	1548.31	1e-12	1548.31	7.2e-06	1545.65	1e-12	1541.3	7.192e-09
	1549.8	1e-12	1549.8	7.36684e-06	1548.31	1e-12	1548.31	7.121e-06	1545.65	1e-12	1541.3	4.315e-09
	1549.8	1e-12	1549.8	7.36684e-06	1548.32	1e-12	1548.32	7.121e-06	1545.65	1e-12	1541.31	2.071e-08
	1549.81	1e-12	1549.81	8.1416e-06	1548.32	1.445e-08	1548.32	7.154e-06	1545.66	1e-12	1541.31	1.527e-08
	1549.81	1e-12	1549.81	8.1416e-06	1548.32	1.445e-08	1548.32	7.154e-06	1545.66	1e-12	1541.32	1.527e-08
	1549.81	1e-12	1549.81	8.1416e-06	1548.32	1e-12	1548.32	7.154e-06	1545.66	1e-12	1541.32	1e-12
	1549.81	1e-12	1549.81	8.84593e-06	1548.33	1e-12	1548.33	7.154e-06	1545.66	1e-12	1541.32	1e-12
	1549.81	1e-12	1549.81	8.84593e-06	1548.33	1.789e-08	1548.33	7.09e-06	1545.66	1e-12	1541.33	1e-12
	1549.82	1e-12	1549.82	9.90242e-06	1548.33	1.789e-08	1548.33	7.09e-06	1545.67	1e-12	1541.33	1e-12
	1549.82	1e-12	1549.82	9.90242e-06	1548.33	1e-12	1548.33	7.075e-06	1545.67	1e-12	1541.34	1e-12
	1549.82	1e-12	1549.82	1.07674e-05	1548.34	1e-12	1548.34	7.059e-06	1545.67	1e-12	1541.34	1e-12
	1549.82	1e-12	1549.82	1.07674e-05	1548.34	1e-12	1548.34	7.059e-06	1545.67	1e-12	1541.34	1.204e-09
	1549.82	1e-12	1549.82	1.07674e-05	1548.34	1e-12	1548.34	7.107e-06	1545.67	3.506e-08	1541.35	1.204e-09
	1549.83	1e-12	1549.83	1.16324e-05	1548.34	1e-12	1548.34	7.107e-06	1545.68	3.506e-08	1541.35	3.098e-08
	1549.83	1e-12	1549.83	1.16324e-05	1548.35	9.55e-09	1548.35	7.107e-06	1545.68	4.742e-08	1541.36	2.993e-09
	1549.83	1e-12	1549.83	1.23654e-05	1548.35	9.55e-09	1548.35	7.107e-06	1545.68	4.742e-08	1541.36	1e-12
	1549.83	1e-12	1549.83	1.23654e-05	1548.35	1e-12	1548.35	7.084e-06	1545.68	4.742e-08	1541.36	1e-12
	1549.83	1.52e-08	1549.83	1.32942e-05	1548.35	1e-12	1548.35	7.084e-06	1545.68	1e-12	1541.37	1.03e-08
	1549.84	1.52e-08	1549.84	1.32942e-05	1548.36	3.73e-08	1548.36	7.052e-06	1545.69	1e-12	1541.37	1e-12
	1549.84	3.172e-08	1549.84	1.40954e-05	1548.36	2.845e-09	1548.36	7.059e-06	1545.69	1.975e-08	1541.38	1e-12
	1549.84	3.172e-08	1549.84	1.40954e-05	1548.36	2.845e-09	1548.36	7.059e-06	1545.69	1.975e-08	1541.38	3.067e-08
	1549.84	3.172e-08	1549.84	1.40954e-05	1548.36	1e-12	1548.36	7.036e-06	1545.69	3.094e-08	1541.38	5.116e-08
	1549.84	1e-12	1549.84	1.47183e-05	1548.37	1e-12	1548.37	7.036e-06	1545.69	3.094e-08	1541.39	1e-12
	1549.85	1e-12	1549.85	1.47183e-05	1548.37	1.469e-08	1548.37	7.067e-06	1545.7	3.094e-08	1541.39	1e-12
	1549.85	1.345e-08	1549.85	1.52773e-05	1548.37	1.469e-08	1548.37	7.067e-06	1545.7	1e-12	1541.4	1e-12
	1549.85	1.345e-08	1549.85	1.52773e-05	1548.37	4.249e-09	1548.37	7.036e-06	1545.7	1e-12	1541.4	3.186e-08
	1549.85	4.35e-08	1549.85	1.59817e-05	1548.38	4.249e-09	1548.38	7.036e-06	1545.7	6.812e-08	1541.4	3.186e-08
	1549.85	4.35e-08	1549.85	1.59817e-05	1548.38	3.044e-08	1548.38	7.028e-06	1545.7	6.812e-08	1541.41	1e-12
	1549.86	4.35e-08	1549.86	1.59817e-05	1548.38	3.044e-08	1548.38	7.028e-06	1545.71	1e-12	1541.41	6.576e-09
	1549.86	7.777e-08	1549.86	1.64615e-05	1548.38	1e-12	1548.38	7.021e-06	1545.71	1e-12	1541.42	1.614e-08
	1549.86	7.777e-08	1549.86	1.64615e-05	1548.39	1e-12	1548.39	7.021e-06	1545.71	1e-12	1541.42	1e-12
	1549.86	5.179e-08	1549.86	1.72605e-05	1548.39	5.539e-08	1548.39	7.013e-06	1545.71	3.662e-08	1541.42	8.055e-09
	1549.86	5.179e-08	1549.86	1.72605e-05	1548.39	5.539e-08	1548.39	7.013e-06	1545.71	3.662e-08	1541.43	3.295e-08
	1549.87	7.872e-08	1549.87	1.79978e-05	1548.39	1e-12	1548.39	7.013e-06	1545.72	1e-12	1541.43	1e-12
	1549.87	7.872e-08	1549.87	1.79978e-05	1548.4	1e-12	1548.4	7.059e-06	1545.72	1e-12	1541.44	1e-12
	1549.87	7.872e-08	1549.87	1.79978e-05	1548.4	1e-12	1548.4	7.059e-06	1545.72	1e-12	1541.44	7.199e-09
	1549.87	1.249e-07	1549.87	1.86867e-05	1548.4	1e-12	1548.4	7.021e-06	1545.72	1e-12	1541.44	1e-12
	1549.87	1.249e-07	1549.87	1.86867e-05	1548.4	1e-12	1548.4	7.021e-06	1545.72	1e-12	1541.45	3.942e-08
	1549.88	1.054e-07	1549.88	1.94219e-05	1548.41	1e-12	1548.41	6.99e-06	1545.73	1.757e-08	1541.45	2.19e-08
	1549.88	1.054e-07	1549.88	1.94219e-05	1548.41	1e-12	1548.41	6.99e-06	1545.73	1.757e-08	1541.46	2.151e-08
	1549.88	1.934e-07	1549.88	2.019e-05	1548.41	1e-12	1548.41	6.997e-06	1545.73	1e-12	1541.46	2.672e-08
	1549.88	1.934e-07	1549.88	2.019e-05	1548.41	1e-12	1548.41	6.997e-06	1545.73	1e-12	1541.46	2.672e-08
	1549.88	2.367e-07	1549.88	2.06698e-05	1548.42	2.755e-08	1548.42	7.013e-06	1545.73	0	1541.47	1e-12
	1549.89	2.367e-07	1549.89	2.06698e-05	1548.42	1e-12	1548.42	6.982e-06	1545.74	0	1541.47	1e-12
	1549.89	2.367e-07	1549.89	2.06698e-05	1548.42	1e-12	1548.42	6.982e-06	1545.74	2.347e-08	1541.48	1e-12
	1549.89	3.297e-07	1549.89	2.15811e-05	1548.42	3.995e-08	1548.42	7.067e-06	1545.74	2.347e-08	1541.48	1e-12
	1549.89	3.297e-07	1549.89	2.15811e-05	1548.43	3.995e-08	1548.43	7.067e-06	1545.74	2.347e-08	1541.48	1.856e-08
	1549.89	4.412e-07	1549.89	2.21203e-05	1548.43	9.94e-09	1548.43	6.896e-06	1545.74	1e-12	1541.49	1e-12
	1549.9	4.412e-07	1549.9	2.21203e-05	1548.43	9.94e-09	1548.43	6.896e-06	1545.75	1e-12	1541.49	1e-12
	1549.9	5.398e-07	1549.9	2.26266e-05	1548.43	1e-12	1548.43	7.028e-06	1545.75	2.154e-08	1541.5	3.248e-08
	1549.9	5.398e-07	1549.9	2.26266e-05	1548.44	1e-12	1548.44	7.028e-06	1545.75	2.154e-08	1541.5	2.042e-08
	1549.9	5.398e-07	1549.9	2.26266e-05	1548.44	1e-12	1548.44	6.982e-06	1545.75	2.207e-08	1541.5	1e-12
	1549.9	7.231e-07	1549.9	2.32428e-05	1548.44	1e-12	1548.44	6.982e-06	1545.75	2.207e-08	1541.51	1e-12
	1549.91	7.231e-07	1549.91	2.32428e-05	1548.44	1e-12	1548.44	6.966e-06	1545.76	2.207e-08	1541.51	4.743e-08
	1549.91	7.748e-07	1549.91	2.37491e-05	1548.45	1e-12	1548.45	6.966e-06	1545.76	4.035e-08	1541.52	1.24e-08
	1549.91	7.748e-07	1549.91	2.37491e-05	1548.45	2.849e-08	1548.45	6.935e-06	1545.76	4.035e-08	1541.52	4.268e-08
	1549.91	9.609e-07	1549.91	2.44754e-05	1548.45	1.313e-08	1548.45	6.958e-06	1545.76	2.021e-09	1541.52	4.268e-08
	1549.91	9.609e-07	1549.91	2.44754e-05	1548.45	1.313e-08	1548.45	6.958e-06	1545.76	2.021e-09	1541.53	1.945e-10
	1549.92	9.609e-07	1549.92	2.44754e-05	1548.46	3.815e-08	1548.46	6.966e-06	1545.77	1e-12	1541.53	1e-12
	1549.92	1.195e-06	1549.92	2.51577e-05	1548.46	3.815e-08	1548.46	6.966e-06	1545.77	1e-12	1541.54	1e-12
	1549.92	1.195e-06	1549.92	2.51577e-05	1548.46	1e-12	1548.46	6.982e-06	1545.77	1e-12	1541.54	1e-12
	1549.92	1.366e-06	1549.92	2.562e-05	1548.46	1e-12	1548.46	6.982e-06	1545.77	1.065e-08	1541.54	1.544e-08
	1549.92	1.366e-06	1549.92	2.562e-05	1548.47	5.068e-10	1548.47	6.958e-06	1545.77	1.065e-08	1541.55	1.031e-08
	1549.93	1.656e-06	1549.93	2.63023e-05	1548.47	5.068e-10	1548.47	6.958e-06	1545.78	7.542e-09	1541.55	1.031e-08
	1549.93	1.656e-06	1549.93	2.63023e-05	1548.47	1e-12	1548.47	6.912e-06	1545.78	7.542e-09	1541.56	8.133e-09
	1549.93	2.125e-06	1549.93	2.69406e-05	1548.47	9.746e-10	1548.47	6.951e-06	1545.78	1e-12	1541.56	1e-12
	1549.93	2.125e-06	1549.93	2.69406e-05	1548.48	9.746e-10	1548.48	6.951e-06	1545.78	1e-12	1541.56	1e-12
	1549.93	2.125e-06	1549.93	2.69406e-05	1548.48	1e-12	1548.48	6.927e-06	1545.78	1e-12	1541.57	1e-12
	1549.94	2.679e-06	1549.94	2.73147e-05	1548.48	1e-12	1548.48	6.927e-06	1545.79	1e-12	1541.57	9.612e-09
	1549.94	2.679e-06	1549.94	2.73147e-05	1548.48	1.056e-08	1548.48	6.982e-06	1545.79	1e-12	1541.58	4.766e-08
	1549.94	3.233e-06	1549.94	2.77329e-05	1548.49	1.056e-08	1548.49	6.982e-06	1545.79	1.842e-08	1541.58	1.443e-08
	1549.94	3.233e-06	1549.94	2.77329e-05	1548.49	1e-12	1548.49	6.935e-06	1545.79	1.842e-08	1541.58	1.443e-08
	1549.94	4.04e-06	1549.94	2.83933e-05	1548.49	1e-12	1548.49	6.935e-06	1545.79	5.287e-09	1541.59	2.291e-08
	1549.95	4.04e-06	1549.95	2.83933e-05	1548.49	1.913e-08	1548.49	6.943e-06	1545.8	5.287e-09	1541.59	2.34e-08
	1549.95	4.04e-06	1549.95	2.83933e-05	1548.5	1.913e-08	1548.5	6.943e-06	1545.8	1e-12	1541.6	1.421e-08
	1549.95	5.13e-06	1549.95	2.86354e-05	1548.5	1e-12	1548.5	6.952e-06	1545.8	1e-12	1541.6	4.552e-08
	1549.95	5.13e-06	1549.95	2.86354e-05	1548.5	1e-12	1548.5	6.952e-06	1545.8	1e-12	1541.6	1e-12
	1549.95	6.462e-06	1549.95	2.88775e-05	1548.5	1e-12	1548.5	6.875e-06	1545.8	1e-12	1541.61	3.033e-08
	1549.96	6.462e-06	1549.96	2.88775e-05	1548.51	1e-12	1548.51	6.875e-06	1545.81	1e-12	1541.61	3.033e-08
	1549.96	7.683e-06	1549.96	2.90536e-05	1548.51	1e-12	1548.51	6.883e-06	1545.81	1e-12	1541.62	1e-12
	1549.96	7.683e-06	1549.96	2.90536e-05	1548.51	1.071e-08	1548.51	6.952e-06	1545.81	1e-12	1541.62	1e-12
	1549.96	7.683e-06	1549.96	2.90536e-05	1548.51	1.071e-08	1548.51	6.952e-06	1545.81	1.539e-08	1541.62	2.893e-08
	1549.96	9.15e-06	1549.96	2.94277e-05	1548.52	1e-12	1548.52	6.867e-06	1545.81	1.539e-08	1541.63	5.931e-08
	1549.97	9.15e-06	1549.97	2.94277e-05	1548.52	1e-12	1548.52	6.867e-06	1545.82	1.539e-08	1541.63	1e-12
	1549.97	1.139e-05	1549.97	2.94497e-05	1548.52	2.293e-08	1548.52	6.844e-06	1545.82	1.243e-09	1541.64	1e-12
	1549.97	1.139e-05	1549.97	2.94497e-05	1548.52	2.293e-08	1548.52	6.844e-06	1545.82	1.243e-09	1541.64	1e-12
	1549.97	1.47e-05	1549.97	2.95598e-05	1548.53	1e-12	1548.53	6.852e-06	1545.82	1.267e-08	1541.64	2.979e-08
	1549.97	1.47e-05	1549.97	2.95598e-05	1548.53	1e-12	1548.53	6.852e-06	1545.82	1.267e-08	1541.65	4.167e-09
	1549.98	1.976e-05	1549.98	2.97359e-05	1548.53	2.449e-08	1548.53	6.813e-06	1545.83	8.165e-09	1541.65	1.685e-08
	1549.98	1.976e-05	1549.98	2.97359e-05	1548.53	1e-12	1548.53	6.898e-06	1545.83	8.165e-09	1541.66	1e-12
	1549.98	1.976e-05	1549.98	2.97359e-05	1548.54	1e-12	1548.54	6.898e-06	1545.83	8.165e-09	1541.66	1e-12
	1549.98	2.701e-05	1549.98	2.97139e-05	1548.54	1.094e-08	1548.54	6.821e-06	1545.83	2.969e-08	1541.66	5.803e-09
	1549.98	2.701e-05	1549.98	2.97139e-05	1548.54	1.094e-08	1548.54	6.821e-06	1545.83	2.969e-08	1541.67	1e-12
	1549.99	3.337e-05	1549.99	2.98679e-05	1548.54	1e-12	1548.54	6.821e-06	1545.84	1e-12	1541.67	1e-12
	1549.99	3.337e-05	1549.99	2.98679e-05	1548.55	1e-12	1548.55	6.821e-06	1545.84	1e-12	1541.68	1e-12
	1549.99	3.801e-05	1549.99	2.9934e-05	1548.55	1e-12	1548.55	6.797e-06	1545.84	1.01e-08	1541.68	1.32e-08
	1549.99	3.801e-05	1549.99	2.9934e-05	1548.55	1e-12	1548.55	6.797e-06	1545.84	1.01e-08	1541.68	1e-12
	1549.99	3.801e-05	1549.99	2.9934e-05	1548.55	1e-12	1548.55	6.751e-06	1545.84	1.01e-08	1541.69	1e-12
	1550	4.132e-05	1550	2.9934e-05	1548.56	1e-12	1548.56	6.751e-06	1545.85	1e-12	1541.69	1e-12
	1550	4.132e-05	1550	2.9934e-05	1548.56	1e-12	1548.56	6.797e-06	1545.85	1e-12	1541.7	1e-12
	1550	4.349e-05	1550	3e-05	1548.56	1e-12	1548.56	6.797e-06	1545.85	1e-12	1541.7	1e-12
	1550	4.349e-05	1550	3e-05	1548.56	2.298e-09	1548.56	6.751e-06	1545.85	1e-12	1541.7	1e-12
	1550	4.401e-05	1550	2.98459e-05	1548.57	2.298e-09	1548.57	6.751e-06	1545.85	1e-12	1541.71	3.158e-08
	1550.01	4.401e-05	1550.01	2.98459e-05	1548.57	1e-12	1548.57	6.751e-06	1545.86	1e-12	1541.71	1e-12
	1550.01	4.401e-05	1550.01	2.98459e-05	1548.57	5.401e-08	1548.57	6.735e-06	1545.86	1.718e-08	1541.72	4.245e-09
	1550.01	4.382e-05	1550.01	3e-05	1548.57	5.401e-08	1548.57	6.735e-06	1545.86	1.718e-08	1541.72	4.022e-08
	1550.01	4.382e-05	1550.01	3e-05	1548.58	8.179e-10	1548.58	6.727e-06	1545.86	1.718e-08	1541.72	1e-12
	1550.01	4.291e-05	1550.01	2.98459e-05	1548.58	8.179e-10	1548.58	6.727e-06	1545.86	6.532e-09	1541.73	1e-12
	1550.02	4.291e-05	1550.02	2.98459e-05	1548.58	1e-12	1548.58	6.681e-06	1545.87	6.532e-09	1541.73	1e-12
	1550.02	4.138e-05	1550.02	2.96919e-05	1548.58	1e-12	1548.58	6.681e-06	1545.87	9.72e-09	1541.74	1e-12
	1550.02	4.138e-05	1550.02	2.96919e-05	1548.59	9.152e-09	1548.59	6.681e-06	1545.87	9.72e-09	1541.74	3.274e-08
	1550.02	3.935e-05	1550.02	2.94057e-05	1548.59	9.152e-09	1548.59	6.681e-06	1545.87	4.742e-09	1541.74	1e-12
	1550.02	3.935e-05	1550.02	2.94057e-05	1548.59	5.335e-09	1548.59	6.665e-06	1545.87	4.742e-09	1541.75	3.505e-10
	1550.03	3.935e-05	1550.03	2.94057e-05	1548.59	3.181e-08	1548.59	6.689e-06	1545.88	4.742e-09	1541.75	1.499e-08
	1550.03	3.53e-05	1550.03	2.93397e-05	1548.6	3.181e-08	1548.6	6.689e-06	1545.88	1.617e-08	1541.76	1.716e-08
	1550.03	3.53e-05	1550.03	2.93397e-05	1548.6	1e-12	1548.6	6.712e-06	1545.88	1.617e-08	1541.76	1.716e-08
	1550.03	3e-05	1550.03	2.90315e-05	1548.6	1e-12	1548.6	6.712e-06	1545.88	4.462e-08	1541.76	1.468e-08
	1550.03	3e-05	1550.03	2.90315e-05	1548.6	1e-12	1548.6	6.658e-06	1545.88	4.462e-08	1541.77	8.179e-10
	1550.04	2.394e-05	1550.04	2.87674e-05	1548.61	1e-12	1548.61	6.658e-06	1545.89	1.042e-08	1541.77	1e-12
	1550.04	2.394e-05	1550.04	2.87674e-05	1548.61	1e-12	1548.61	6.626e-06	1545.89	1.042e-08	1541.78	1e-12
	1550.04	2.394e-05	1550.04	2.87674e-05	1548.61	1e-12	1548.61	6.626e-06	1545.89	1.042e-08	1541.78	1e-12
	1550.04	1.761e-05	1550.04	2.83052e-05	1548.61	1e-12	1548.61	6.689e-06	1545.89	2.791e-08	1541.78	1e-12
	1550.04	1.761e-05	1550.04	2.83052e-05	1548.62	1e-12	1548.62	6.689e-06	1545.89	2.791e-08	1541.79	1e-12
	1550.05	1.224e-05	1550.05	2.81071e-05	1548.62	1e-12	1548.62	6.626e-06	1545.9	1e-12	1541.79	5.963e-08
	1550.05	1.224e-05	1550.05	2.81071e-05	1548.62	1e-12	1548.62	6.626e-06	1545.9	1e-12	1541.8	3.624e-09
	1550.05	7.916e-06	1550.05	2.77329e-05	1548.62	1.32e-08	1548.62	6.642e-06	1545.9	2.294e-08	1541.8	1e-12
	1550.05	7.916e-06	1550.05	2.77329e-05	1548.63	1e-12	1548.63	6.611e-06	1545.9	2.294e-08	1541.8	1e-12
	1550.05	7.916e-06	1550.05	2.77329e-05	1548.63	1e-12	1548.63	6.611e-06	1545.9	2.294e-08	1541.81	1.882e-08
	1550.06	4.654e-06	1550.06	2.74908e-05	1548.63	1.685e-08	1548.63	6.588e-06	1545.91	5.38e-08	1541.81	1e-12
	1550.06	4.654e-06	1550.06	2.74908e-05	1548.63	1.685e-08	1548.63	6.588e-06	1545.91	5.38e-08	1541.82	1e-12
	1550.06	2.356e-06	1550.06	2.70286e-05	1548.64	1e-12	1548.64	6.603e-06	1545.91	5.676e-09	1541.82	1e-12
	1550.06	2.356e-06	1550.06	2.70286e-05	1548.64	1e-12	1548.64	6.603e-06	1545.91	5.676e-09	1541.82	3.029e-08
	1550.06	1.09e-06	1550.06	2.67645e-05	1548.64	1e-12	1548.64	6.595e-06	1545.91	5.816e-08	1541.83	1e-12
	1550.07	1.09e-06	1550.07	2.67645e-05	1548.64	1e-12	1548.64	6.595e-06	1545.92	5.816e-08	1541.83	7.211e-09
	1550.07	6.127e-07	1550.07	2.64343e-05	1548.65	1e-12	1548.65	6.634e-06	1545.92	1e-12	1541.84	1e-12
	1550.07	6.127e-07	1550.07	2.64343e-05	1548.65	1e-12	1548.65	6.595e-06	1545.92	1e-12	1541.84	1.414e-08
	1550.07	6.127e-07	1550.07	2.64343e-05	1548.65	1e-12	1548.65	6.595e-06	1545.92	1e-12	1541.84	6.198e-09
	1550.07	2.66e-07	1550.07	2.61922e-05	1548.65	1e-12	1548.65	6.603e-06	1545.92	1e-12	1541.85	6.198e-09
	1550.08	2.66e-07	1550.08	2.61922e-05	1548.66	1e-12	1548.66	6.603e-06	1545.93	1e-12	1541.85	2.654e-08
	1550.08	8.94e-08	1550.08	2.5818e-05	1548.66	1e-12	1548.66	6.595e-06	1545.93	1.819e-08	1541.86	1e-12
	1550.08	8.94e-08	1550.08	2.5818e-05	1548.66	1e-12	1548.66	6.595e-06	1545.93	1.819e-08	1541.86	1e-12
	1550.08	3.082e-08	1550.08	2.5664e-05	1548.66	1e-12	1548.66	6.595e-06	1545.93	1.508e-08	1541.86	1e-12
	1550.08	3.082e-08	1550.08	2.5664e-05	1548.67	1e-12	1548.67	6.595e-06	1545.93	1.508e-08	1541.87	1e-12
	1550.09	3.082e-08	1550.09	2.5664e-05	1548.67	1e-12	1548.67	6.588e-06	1545.94	1.508e-08	1541.87	7.368e-09
	1550.09	2.747e-08	1550.09	2.51577e-05	1548.67	1e-12	1548.67	6.588e-06	1545.94	5.474e-08	1541.88	7.368e-09
	1550.09	2.747e-08	1550.09	2.51577e-05	1548.67	9.931e-09	1548.67	6.634e-06	1545.94	5.474e-08	1541.88	1e-12
	1550.09	1.969e-08	1550.09	2.47616e-05	1548.68	9.931e-09	1548.68	6.634e-06	1545.94	1e-12	1541.88	2.28e-08
	1550.09	1.969e-08	1550.09	2.47616e-05	1548.68	4.284e-10	1548.68	6.572e-06	1545.94	1e-12	1541.89	1.422e-08
	1550.1	1e-12	1550.1	2.44754e-05	1548.68	4.284e-10	1548.68	6.572e-06	1545.95	3.413e-08	1541.89	2.709e-08
	1550.1	1e-12	1550.1	2.44754e-05	1548.68	4.584e-08	1548.68	6.572e-06	1545.95	3.413e-08	1541.9	1.391e-08
	1550.1	1e-12	1550.1	2.44754e-05	1548.69	1e-12	1548.69	6.611e-06	1545.95	3.413e-08	1541.9	4.089e-08
	1550.1	3.219e-08	1550.1	2.41673e-05	1548.69	1e-12	1548.69	6.611e-06	1545.95	3.452e-08	1541.9	2.404e-08
	1550.1	3.219e-08	1550.1	2.41673e-05	1548.69	6.633e-08	1548.69	6.595e-06	1545.95	3.452e-08	1541.91	2.404e-08
	1550.11	1e-12	1550.11	2.37711e-05	1548.69	6.633e-08	1548.69	6.595e-06	1545.96	4.633e-08	1541.91	6.709e-08
	1550.11	1e-12	1550.11	2.37711e-05	1548.7	1e-12	1548.7	6.611e-06	1545.96	4.633e-08	1541.92	4.9e-08
	1550.11	3.553e-08	1550.11	2.34629e-05	1548.7	1e-12	1548.7	6.611e-06	1545.96	3.989e-08	1541.92	5.866e-08
	1550.11	3.553e-08	1550.11	2.34629e-05	1548.7	6.582e-09	1548.7	6.58e-06	1545.96	3.989e-08	1541.92	8.416e-08
	1550.11	3.539e-08	1550.11	2.31988e-05	1548.7	6.582e-09	1548.7	6.58e-06	1545.96	4.098e-08	1541.93	5.609e-08
	1550.12	3.539e-08	1550.12	2.31988e-05	1548.71	1e-12	1548.71	6.634e-06	1545.97	4.098e-08	1541.93	1.268e-07
	1550.12	3.539e-08	1550.12	2.31988e-05	1548.71	5.803e-09	1548.71	6.65e-06	1545.97	4.098e-08	1541.94	1.268e-07
	1550.12	3.125e-08	1550.12	2.28026e-05	1548.71	5.803e-09	1548.71	6.65e-06	1545.97	6.873e-08	1541.94	1.146e-07
	1550.12	3.125e-08	1550.12	2.28026e-05	1548.71	1.53e-08	1548.71	6.619e-06	1545.97	6.873e-08	1541.94	1.434e-07
	1550.12	3.939e-08	1550.12	2.23844e-05	1548.72	1.53e-08	1548.72	6.619e-06	1545.97	8.833e-08	1541.95	1.904e-07
	1550.13	3.939e-08	1550.13	2.23844e-05	1548.72	2.402e-08	1548.72	6.611e-06	1545.98	8.833e-08	1541.95	2.038e-07
	1550.13	3.787e-08	1550.13	2.20543e-05	1548.72	2.402e-08	1548.72	6.611e-06	1545.98	1.529e-07	1541.96	2.408e-07
	1550.13	3.787e-08	1550.13	2.20543e-05	1548.72	1e-12	1548.72	6.611e-06	1545.98	1.529e-07	1541.96	2.525e-07
	1550.13	3.787e-08	1550.13	2.20543e-05	1548.73	1e-12	1548.73	6.611e-06	1545.98	1.529e-07	1541.96	2.525e-07
	1550.13	1e-12	1550.13	2.18496e-05	1548.73	1e-12	1548.73	6.611e-06	1545.98	1.541e-07	1541.97	3.471e-07
	1550.14	1e-12	1550.14	2.18496e-05	1548.73	1e-12	1548.73	6.611e-06	1545.99	1.541e-07	1541.97	3.703e-07
	1550.14	7.196e-09	1550.14	2.12575e-05	1548.73	1.639e-08	1548.73	6.65e-06	1545.99	1.874e-07	1541.98	4.537e-07
	1550.14	7.196e-09	1550.14	2.12575e-05	1548.74	1.639e-08	1548.74	6.65e-06	1545.99	1.874e-07	1541.98	4.029e-07
	1550.14	1e-12	1550.14	2.07953e-05	1548.74	1e-12	1548.74	6.658e-06	1545.99	1.994e-07	1541.98	4.955e-07
	1550.14	1e-12	1550.14	2.07953e-05	1548.74	1e-12	1548.74	6.557e-06	1545.99	1.994e-07	1541.99	5.822e-07
	1550.15	1e-12	1550.15	2.07953e-05	1548.74	1e-12	1548.74	6.557e-06	1546	1.994e-07	1541.99	6.188e-07
	1550.15	1e-12	1550.15	2.03485e-05	1548.75	3.236e-08	1548.75	6.58e-06	1546	1.986e-07	1542	6.188e-07
	1550.15	1e-12	1550.15	2.03485e-05	1548.75	3.236e-08	1548.75	6.58e-06	1546	1.986e-07	1542	6.523e-07
	1550.15	1e-12	1550.15	1.98026e-05	1548.75	2.298e-09	1548.75	6.603e-06	1546	2.973e-07	1542	7.629e-07
	1550.15	1e-12	1550.15	1.98026e-05	1548.75	2.298e-09	1548.75	6.603e-06	1546	2.973e-07	1542.01	7.528e-07
	1550.15	2.906e-10	1550.16	1.91952e-05	1548.76	3.259e-08	1548.76	6.611e-06	1546.01	3.442e-07	1542.01	8.362e-07
	1550.16	2.906e-10	1550.16	1.91952e-05	1548.76	3.259e-08	1548.76	6.611e-06	1546.01	3.442e-07	1542.02	9.74e-07
	1550.16	1e-12	1550.16	1.8909e-05	1548.76	1e-12	1548.76	6.642e-06	1546.01	3.442e-07	1542.02	9.958e-07
	1550.16	1e-12	1550.16	1.8909e-05	1548.76	9.931e-09	1548.76	6.58e-06	1546.01	4.338e-07	1542.02	9.958e-07
	1550.16	1e-12	1550.16	1.8909e-05	1548.77	9.931e-09	1548.77	6.58e-06	1546.01	4.338e-07	1542.03	1.061e-06
	1550.16	2.325e-09	1550.17	1.82069e-05	1548.77	7.516e-09	1548.77	6.557e-06	1546.02	4.626e-07	1542.03	1.122e-06
	1550.17	2.325e-09	1550.17	1.82069e-05	1548.77	7.516e-09	1548.77	6.557e-06	1546.02	4.626e-07	1542.04	1.226e-06
	1550.17	1e-12	1550.17	1.76764e-05	1548.77	1e-12	1548.77	6.549e-06	1546.02	5.37e-07	1542.04	1.264e-06
	1550.17	1e-12	1550.17	1.76764e-05	1548.78	1e-12	1548.78	6.549e-06	1546.02	5.37e-07	1542.04	1.376e-06
	1550.17	8.351e-09	1550.17	1.73727e-05	1548.78	1e-12	1548.78	6.533e-06	1546.02	6.785e-07	1542.05	1.435e-06
	1550.17	8.351e-09	1550.18	1.73727e-05	1548.78	1e-12	1548.78	6.533e-06	1546.03	6.785e-07	1542.05	1.458e-06
	1550.18	8.351e-09	1550.18	1.73727e-05	1548.78	1e-12	1548.78	6.51e-06	1546.03	6.785e-07	1542.06	1.458e-06
	1550.18	1e-12	1550.18	1.69259e-05	1548.79	1e-12	1548.79	6.51e-06	1546.03	7.672e-07	1542.06	1.427e-06
	1550.18	1e-12	1550.18	1.69259e-05	1548.79	2.317e-08	1548.79	6.526e-06	1546.03	7.672e-07	1542.06	1.601e-06
	1550.18	1e-12	1550.18	1.65429e-05	1548.79	2.317e-08	1548.79	6.526e-06	1546.03	8.992e-07	1542.07	1.604e-06
	1550.18	1e-12	1550.19	1.65429e-05	1548.79	1e-12	1548.79	6.487e-06	1546.04	8.992e-07	1542.07	1.687e-06
	1550.19	1e-12	1550.19	1.60961e-05	1548.8	1e-12	1548.8	6.487e-06	1546.04	1.004e-06	1542.08	1.664e-06
	1550.19	1e-12	1550.19	1.60961e-05	1548.8	1e-12	1548.8	6.495e-06	1546.04	1.004e-06	1542.08	1.7e-06
	1550.19	1e-12	1550.19	1.60961e-05	1548.8	1e-12	1548.8	6.495e-06	1546.04	1.004e-06	1542.08	1.7e-06
	1550.19	1e-12	1550.19	1.55701e-05	1548.8	1e-12	1548.8	6.495e-06	1546.04	1.126e-06	1542.09	1.74e-06
	1550.19	1e-12	1550.2	1.55701e-05	1548.81	1e-12	1548.81	6.463e-06	1546.05	1.126e-06	1542.09	1.755e-06
	1550.2	1e-12	1550.2	1.51056e-05	1548.81	1e-12	1548.81	6.463e-06	1546.05	1.154e-06	1542.1	1.82e-06
	1550.2	1e-12	1550.2	1.51056e-05	1548.81	2.609e-09	1548.81	6.479e-06	1546.05	1.154e-06	1542.1	1.824e-06
	1550.2	1e-12	1550.2	1.45928e-05	1548.81	2.609e-09	1548.81	6.479e-06	1546.05	1.342e-06	1542.1	1.764e-06
	1550.2	1e-12	1550.2	1.45928e-05	1548.82	1e-12	1548.82	6.417e-06	1546.05	1.342e-06	1542.11	1.849e-06
	1550.2	1e-12	1550.21	1.41328e-05	1548.82	1e-12	1548.82	6.417e-06	1546.06	1.342e-06	1542.11	1.849e-06
	1550.21	1e-12	1550.21	1.41328e-05	1548.82	1e-12	1548.82	6.425e-06	1546.06	1.491e-06	1542.12	1.87e-06
	1550.21	1e-12	1550.21	1.41328e-05	1548.82	5.803e-09	1548.82	6.386e-06	1546.06	1.491e-06	1542.12	1.901e-06
	1550.21	1e-12	1550.21	1.3653e-05	1548.83	5.803e-09	1548.83	6.386e-06	1546.06	1.611e-06	1542.12	1.922e-06
	1550.21	1e-12	1550.21	1.3653e-05	1548.83	4.79e-09	1548.83	6.378e-06	1546.06	1.611e-06	1542.13	1.858e-06
	1550.21	1e-12	1550.22	1.3237e-05	1548.83	4.79e-09	1548.83	6.378e-06	1546.07	1.773e-06	1542.13	1.918e-06
	1550.22	1e-12	1550.22	1.3237e-05	1548.83	1.032e-08	1548.83	6.347e-06	1546.07	1.773e-06	1542.14	1.889e-06
	1550.22	1e-12	1550.22	1.29178e-05	1548.84	1.032e-08	1548.84	6.347e-06	1546.07	1.773e-06	1542.14	1.918e-06
	1550.22	1e-12	1550.22	1.29178e-05	1548.84	7.516e-09	1548.84	6.339e-06	1546.07	1.974e-06	1542.14	1.918e-06
	1550.22	1e-12	1550.22	1.29178e-05	1548.84	7.516e-09	1548.84	6.339e-06	1546.07	1.974e-06	1542.15	1.915e-06
	1550.22	1e-12	1550.23	1.24226e-05	1548.84	1e-12	1548.84	6.332e-06	1546.08	2.152e-06	1542.15	1.916e-06
	1550.23	1e-12	1550.23	1.24226e-05	1548.85	1e-12	1548.85	6.332e-06	1546.08	2.152e-06	1542.16	1.962e-06
	1550.23	1e-12	1550.23	1.20704e-05	1548.85	2.153e-08	1548.85	6.268e-06	1546.08	2.39e-06	1542.16	1.929e-06
	1550.23	1e-12	1550.23	1.20704e-05	1548.85	2.153e-08	1548.85	6.268e-06	1546.08	2.39e-06	1542.16	2.01e-06
	1550.23	3.129e-08	1550.23	1.18635e-05	1548.85	1e-12	1548.85	6.268e-06	1546.08	2.524e-06	1542.17	1.932e-06
	1550.23	3.129e-08	1550.24	1.18635e-05	1548.86	1e-12	1548.86	6.268e-06	1546.09	2.524e-06	1542.17	1.932e-06
	1550.24	3.129e-08	1550.24	1.18635e-05	1548.86	3.486e-08	1548.86	6.254e-06	1546.09	2.524e-06	1542.18	1.914e-06
	1550.24	1e-12	1550.24	1.15598e-05	1548.86	6.621e-10	1548.86	6.262e-06	1546.09	2.747e-06	1542.18	1.938e-06
	1550.24	1e-12	1550.24	1.15598e-05	1548.86	6.621e-10	1548.86	6.262e-06	1546.09	2.747e-06	1542.18	1.96e-06
	1550.24	1e-12	1550.24	1.12561e-05	1548.87	1e-12	1548.87	6.262e-06	1546.09	3.004e-06	1542.19	1.995e-06
	1550.24	1e-12	1550.25	1.12561e-05	1548.87	1e-12	1548.87	6.262e-06	1546.1	3.004e-06	1542.19	1.931e-06
	1550.25	1e-12	1550.25	1.10161e-05	1548.87	3.368e-08	1548.87	6.237e-06	1546.1	3.134e-06	1542.2	1.916e-06
	1550.25	1e-12	1550.25	1.10161e-05	1548.87	3.368e-08	1548.87	6.237e-06	1546.1	3.134e-06	1542.2	1.982e-06
	1550.25	3.079e-08	1550.25	1.073e-05	1548.88	3.01e-08	1548.88	6.183e-06	1546.1	3.134e-06	1542.2	1.982e-06
	1550.25	3.079e-08	1550.25	1.073e-05	1548.88	3.01e-08	1548.88	6.183e-06	1546.1	3.309e-06	1542.21	1.929e-06
	1550.25	3.079e-08	1550.26	1.073e-05	1548.88	1e-12	1548.88	6.214e-06	1546.11	3.309e-06	1542.21	1.986e-06
	1550.26	1e-12	1550.26	1.06332e-05	1548.88	1e-12	1548.88	6.254e-06	1546.11	3.449e-06	1542.22	1.969e-06
	1550.26	1e-12	1550.26	1.06332e-05	1548.89	1e-12	1548.89	6.254e-06	1546.11	3.449e-06	1542.22	1.965e-06
	1550.26	6.535e-10	1550.26	1.04901e-05	1548.89	1.908e-09	1548.89	6.206e-06	1546.11	3.621e-06	1542.22	1.983e-06
	1550.26	6.535e-10	1550.26	1.04901e-05	1548.89	1.908e-09	1548.89	6.206e-06	1546.11	3.621e-06	1542.23	1.963e-06
	1550.26	1e-12	1550.27	1.04263e-05	1548.89	4.232e-08	1548.89	6.175e-06	1546.12	3.621e-06	1542.23	1.963e-06
	1550.27	1e-12	1550.27	1.04263e-05	1548.9	4.232e-08	1548.9	6.175e-06	1546.12	3.779e-06	1542.24	2.041e-06
	1550.27	1e-12	1550.27	1.04263e-05	1548.9	1e-12	1548.9	6.206e-06	1546.12	3.779e-06	1542.24	1.988e-06
	1550.27	1e-12	1550.27	1.03624e-05	1548.9	1e-12	1548.9	6.206e-06	1546.12	3.945e-06	1542.24	2.047e-06
	1550.27	1e-12	1550.27	1.03624e-05	1548.9	2.177e-08	1548.9	6.191e-06	1546.12	3.945e-06	1542.25	2.054e-06
	1550.27	1e-12	1550.28	1.05231e-05	1548.91	2.177e-08	1548.91	6.191e-06	1546.13	4.066e-06	1542.25	2.016e-06
	1550.28	1e-12	1550.28	1.05231e-05	1548.91	1.857e-08	1548.91	6.129e-06	1546.13	4.066e-06	1542.26	2.026e-06
	1550.28	1e-12	1550.28	1.05539e-05	1548.91	1.857e-08	1548.91	6.129e-06	1546.13	4.163e-06	1542.26	2.026e-06
	1550.28	1e-12	1550.28	1.05539e-05	1548.91	3.699e-09	1548.91	6.222e-06	1546.13	4.163e-06	1542.26	2.013e-06
	1550.28	1e-12	1550.28	1.05539e-05	1548.92	1.234e-08	1548.92	6.168e-06	1546.13	4.163e-06	1542.27	2.022e-06
	1550.28	1e-12	1550.29	1.06332e-05	1548.92	1.234e-08	1548.92	6.168e-06	1546.14	4.323e-06	1542.27	2.03e-06
	1550.29	1e-12	1550.29	1.06332e-05	1548.92	3.018e-08	1548.92	6.168e-06	1546.14	4.323e-06	1542.28	2.02e-06
	1550.29	1e-12	1550.29	1.06178e-05	1548.92	3.018e-08	1548.92	6.168e-06	1546.14	4.439e-06	1542.28	1.984e-06
	1550.29	1e-12	1550.29	1.06178e-05	1548.93	1.818e-08	1548.93	6.144e-06	1546.14	4.439e-06	1542.28	2.041e-06
	1550.29	1e-12	1550.29	1.05231e-05	1548.93	1.818e-08	1548.93	6.144e-06	1546.14	4.618e-06	1542.29	2.021e-06
	1550.29	1e-12	1550.3	1.05231e-05	1548.93	3.727e-08	1548.93	6.191e-06	1546.15	4.618e-06	1542.29	2.021e-06
	1550.3	1e-12	1550.3	1.08092e-05	1548.93	3.727e-08	1548.93	6.191e-06	1546.15	4.618e-06	1542.3	2.033e-06
	1550.3	1e-12	1550.3	1.08092e-05	1548.94	1e-12	1548.94	6.214e-06	1546.15	4.731e-06	1542.3	2.031e-06
	1550.3	1e-12	1550.3	1.08092e-05	1548.94	4.91e-08	1548.94	6.183e-06	1546.15	4.731e-06	1542.3	2.034e-06
	1550.3	1e-12	1550.3	1.08577e-05	1548.94	4.91e-08	1548.94	6.183e-06	1546.15	4.754e-06	1542.31	2.085e-06
	1550.3	1e-12	1550.31	1.08577e-05	1548.94	6.765e-08	1548.94	6.2e-06	1546.16	4.754e-06	1542.31	2.034e-06
	1550.31	1e-12	1550.31	1.09215e-05	1548.95	6.765e-08	1548.95	6.2e-06	1546.16	4.863e-06	1542.32	2.034e-06
	1550.31	1e-12	1550.31	1.09215e-05	1548.95	6.672e-08	1548.95	6.206e-06	1546.16	4.863e-06	1542.32	2.034e-06
	1550.31	1e-12	1550.31	1.11284e-05	1548.95	6.672e-08	1548.95	6.206e-06	1546.16	4.863e-06	1542.32	2.099e-06
	1550.31	1e-12	1550.31	1.11284e-05	1548.95	8.409e-08	1548.95	6.222e-06	1546.16	4.863e-06	1542.33	2.068e-06
	1550.31	1e-12	1550.32	1.11284e-05	1548.96	8.409e-08	1548.96	6.222e-06	1546.17	4.863e-06	1542.33	2.076e-06
	1550.32	1e-12	1550.32	1.11438e-05	1548.96	1.151e-07	1548.96	6.268e-06	1546.17	4.929e-06	1542.34	2.044e-06
	1550.32	1e-12	1550.32	1.11438e-05	1548.96	1.151e-07	1548.96	6.268e-06	1546.17	4.929e-06	1542.34	2.025e-06
	1550.32	1e-12	1550.32	1.10492e-05	1548.96	1.221e-07	1548.96	6.175e-06	1546.17	5.003e-06	1542.34	2.077e-06
	1550.32	1e-12	1550.32	1.10492e-05	1548.97	1.221e-07	1548.97	6.175e-06	1546.17	5.003e-06	1542.35	2.136e-06
	1550.32	1e-12	1550.33	1.11438e-05	1548.97	1.507e-07	1548.97	6.214e-06	1546.18	5.003e-06	1542.35	2.136e-06
	1550.33	1e-12	1550.33	1.11438e-05	1548.97	1.507e-07	1548.97	6.214e-06	1546.18	5.057e-06	1542.36	2.09e-06
	1550.33	1e-12	1550.33	1.11438e-05	1548.97	2.288e-07	1548.97	6.191e-06	1546.18	5.057e-06	1542.36	2.123e-06
	1550.33	1e-12	1550.33	1.11768e-05	1548.98	2.301e-07	1548.98	6.206e-06	1546.18	5.116e-06	1542.36	2.022e-06
	1550.33	1e-12	1550.33	1.11768e-05	1548.98	2.301e-07	1548.98	6.206e-06	1546.18	5.116e-06	1542.37	2.072e-06
	1550.33	1e-12	1550.34	1.10646e-05	1548.98	2.778e-07	1548.98	6.214e-06	1546.19	5.127e-06	1542.37	2.066e-06
	1550.34	1e-12	1550.34	1.10646e-05	1548.98	2.778e-07	1548.98	6.214e-06	1546.19	5.127e-06	1542.38	2.072e-06
	1550.34	1e-12	1550.34	1.11922e-05	1548.99	3.839e-07	1548.99	6.237e-06	1546.19	5.206e-06	1542.38	2.072e-06
	1550.34	1e-12	1550.34	1.11922e-05	1548.99	3.839e-07	1548.99	6.237e-06	1546.19	5.206e-06	1542.38	2.094e-06
	1550.34	1e-12	1550.34	1.11768e-05	1548.99	4.124e-07	1548.99	6.2e-06	1546.19	5.206e-06	1542.39	2.107e-06
	1550.34	1e-12	1550.35	1.11768e-05	1548.99	4.124e-07	1548.99	6.2e-06	1546.2	5.19e-06	1542.39	2.112e-06
	1550.35	1e-12	1550.35	1.11768e-05	1549	5.086e-07	1549	6.206e-06	1546.2	5.19e-06	1542.4	2.124e-06
	1550.35	1e-12	1550.35	1.11284e-05	1549	5.641e-07	1549	6.245e-06	1546.2	5.186e-06	1542.4	2.051e-06
	1550.35	1e-12	1550.35	1.11284e-05	1549	5.641e-07	1549	6.245e-06	1546.2	5.186e-06	1542.4	2.054e-06
	1550.35	1e-12	1550.35	1.09853e-05	1549	6.885e-07	1549	6.222e-06	1546.2	5.178e-06	1542.41	2.079e-06
	1550.35	1e-12	1550.36	1.09853e-05	1549.01	6.885e-07	1549.01	6.222e-06	1546.21	5.178e-06	1542.41	2.079e-06
	1550.36	1e-12	1550.36	1.09369e-05	1549.01	8.572e-07	1549.01	6.245e-06	1546.21	5.178e-06	1542.42	2.078e-06
	1550.36	1e-12	1550.36	1.09369e-05	1549.01	8.572e-07	1549.01	6.245e-06	1546.21	5.232e-06	1542.42	2.125e-06
	1550.36	1e-12	1550.36	1.09369e-05	1549.01	9.474e-07	1549.01	6.191e-06	1546.21	5.232e-06	1542.42	2.106e-06
	1550.36	1e-12	1550.36	1.08577e-05	1549.02	9.474e-07	1549.02	6.191e-06	1546.21	5.225e-06	1542.43	2.135e-06
	1550.36	1e-12	1550.37	1.08577e-05	1549.02	1.167e-06	1549.02	6.214e-06	1546.22	5.225e-06	1542.43	2.094e-06
	1550.37	1e-12	1550.37	1.05869e-05	1549.02	1.167e-06	1549.02	6.214e-06	1546.22	5.21e-06	1542.44	2.14e-06
	1550.37	1e-12	1550.37	1.05869e-05	1549.02	1.34e-06	1549.02	6.214e-06	1546.22	5.21e-06	1542.44	2.14e-06
	1550.37	1e-12	1550.37	1.03954e-05	1549.03	1.34e-06	1549.03	6.214e-06	1546.22	5.21e-06	1542.44	2.147e-06
	1550.37	1e-12	1550.37	1.03954e-05	1549.03	1.567e-06	1549.03	6.168e-06	1546.22	5.148e-06	1542.45	2.144e-06
	1550.37	1e-12	1550.38	1.03954e-05	1549.03	1.754e-06	1549.03	6.2e-06	1546.23	5.148e-06	1542.45	2.113e-06
	1550.38	3.34e-09	1550.38	1.0204e-05	1549.03	1.754e-06	1549.03	6.2e-06	1546.23	5.171e-06	1542.46	2.11e-06
	1550.38	3.34e-09	1550.38	1.0204e-05	1549.04	1.962e-06	1549.04	6.129e-06	1546.23	5.171e-06	1542.46	2.133e-06
	1550.38	1e-12	1550.38	9.96185e-06	1549.04	1.962e-06	1549.04	6.129e-06	1546.23	5.249e-06	1542.46	2.184e-06
	1550.38	1e-12	1550.38	9.96185e-06	1549.04	2.238e-06	1549.04	6.183e-06	1546.23	5.249e-06	1542.47	2.184e-06
	1550.38	1e-12	1550.39	9.66031e-06	1549.04	2.238e-06	1549.04	6.183e-06	1546.24	5.166e-06	1542.47	2.171e-06
	1550.39	1e-12	1550.39	9.66031e-06	1549.05	2.502e-06	1549.05	6.16e-06	1546.24	5.166e-06	1542.48	2.181e-06
	1550.39	2.832e-09	1550.39	9.4358e-06	1549.05	2.502e-06	1549.05	6.16e-06	1546.24	5.166e-06	1542.48	2.158e-06
	1550.39	2.832e-09	1550.39	9.4358e-06	1549.05	2.812e-06	1549.05	6.136e-06	1546.24	5.194e-06	1542.48	2.215e-06
	1550.39	2.832e-09	1550.39	9.4358e-06	1549.05	3.137e-06	1549.05	6.121e-06	1546.24	5.194e-06	1542.49	2.208e-06
	1550.39	1e-12	1550.4	9.25972e-06	1549.06	3.137e-06	1549.06	6.121e-06	1546.25	5.14e-06	1542.49	2.167e-06
	1550.4	1e-12	1550.4	9.25972e-06	1549.06	3.447e-06	1549.06	6.105e-06	1546.25	5.14e-06	1542.5	2.197e-06
	1550.4	1e-12	1550.4	8.95818e-06	1549.06	3.447e-06	1549.06	6.105e-06	1546.25	5.155e-06	1542.5	2.197e-06
	1550.4	1e-12	1550.4	8.95818e-06	1549.06	3.828e-06	1549.06	6.105e-06	1546.25	5.155e-06	1542.5	2.258e-06
	1550.4	1e-12	1550.4	8.65224e-06	1549.07	3.828e-06	1549.07	6.105e-06	1546.25	5.155e-06	1542.51	2.217e-06
	1550.4	1e-12	1550.41	8.65224e-06	1549.07	4.276e-06	1549.07	6.144e-06	1546.26	5.183e-06	1542.51	2.217e-06
	1550.41	1e-12	1550.41	8.65224e-06	1549.07	4.276e-06	1549.07	6.144e-06	1546.26	5.183e-06	1542.52	2.27e-06
	1550.41	1e-12	1550.41	8.50917e-06	1549.07	4.766e-06	1549.07	6.043e-06	1546.26	5.132e-06	1542.52	2.212e-06
	1550.41	1e-12	1550.41	8.50917e-06	1549.08	4.766e-06	1549.08	6.043e-06	1546.26	5.132e-06	1542.52	2.171e-06
	1550.41	1e-12	1550.41	8.23844e-06	1549.08	5.17e-06	1549.08	6.043e-06	1546.26	5.081e-06	1542.53	2.171e-06
	1550.41	1e-12	1550.42	8.23844e-06	1549.08	5.17e-06	1549.08	6.043e-06	1546.27	5.081e-06	1542.53	2.284e-06
	1550.42	1e-12	1550.42	7.98312e-06	1549.08	5.516e-06	1549.08	6.028e-06	1546.27	5.081e-06	1542.54	2.236e-06
	1550.42	1e-12	1550.42	7.98312e-06	1549.09	5.516e-06	1549.09	6.028e-06	1546.27	5.101e-06	1542.54	2.249e-06
	1550.42	1e-12	1550.42	7.98312e-06	1549.09	5.955e-06	1549.09	6.036e-06	1546.27	5.101e-06	1542.54	2.261e-06
	1550.42	1e-12	1550.42	7.62876e-06	1549.09	6.366e-06	1549.09	6.067e-06	1546.27	5.085e-06	1542.55	2.27e-06
	1550.42	1e-12	1550.43	7.62876e-06	1549.09	6.366e-06	1549.09	6.067e-06	1546.28	5.085e-06	1542.55	2.261e-06
	1550.43	1e-12	1550.43	7.5033e-06	1549.1	6.777e-06	1549.1	6.043e-06	1546.28	5.132e-06	1542.56	2.215e-06
	1550.43	1e-12	1550.43	7.5033e-06	1549.1	6.777e-06	1549.1	6.043e-06	1546.28	5.132e-06	1542.56	2.215e-06
	1550.43	1e-12	1550.43	7.11372e-06	1549.1	7.205e-06	1549.1	6.059e-06	1546.28	5.132e-06	1542.56	2.272e-06
	1550.43	1e-12	1550.43	7.11372e-06	1549.1	7.205e-06	1549.1	6.059e-06	1546.28	5.104e-06	1542.57	2.278e-06
	1550.43	1e-12	1550.44	6.98826e-06	1549.11	7.586e-06	1549.11	5.989e-06	1546.29	5.104e-06	1542.57	2.277e-06
	1550.44	1e-12	1550.44	6.98826e-06	1549.11	7.586e-06	1549.11	5.989e-06	1546.29	5.101e-06	1542.58	2.259e-06
	1550.44	1e-12	1550.44	6.98826e-06	1549.11	7.951e-06	1549.11	5.989e-06	1546.29	5.101e-06	1542.58	2.281e-06
	1550.44	1e-12	1550.44	6.77256e-06	1549.11	8.378e-06	1549.11	5.989e-06	1546.29	5.171e-06	1542.58	2.245e-06
	1550.44	1e-12	1550.44	6.77256e-06	1549.12	8.378e-06	1549.12	5.989e-06	1546.29	5.171e-06	1542.59	2.245e-06
	1550.44	1e-12	1550.45	6.50623e-06	1549.12	8.813e-06	1549.12	6.02e-06	1546.3	5.124e-06	1542.59	2.316e-06
	1550.45	1e-12	1550.45	6.50623e-06	1549.12	8.813e-06	1549.12	6.02e-06	1546.3	5.124e-06	1542.6	2.328e-06
	1550.45	1e-12	1550.45	6.32795e-06	1549.12	9.21e-06	1549.12	5.966e-06	1546.3	5.124e-06	1542.6	2.315e-06
	1550.45	1e-12	1550.45	6.32795e-06	1549.13	9.21e-06	1549.13	5.966e-06	1546.3	5.065e-06	1542.6	2.281e-06
	1550.45	1e-12	1550.45	6.32795e-06	1549.13	9.598e-06	1549.13	6.028e-06	1546.3	5.065e-06	1542.61	2.318e-06
	1550.45	1e-12	1550.46	6.17168e-06	1549.13	9.598e-06	1549.13	6.028e-06	1546.31	5.078e-06	1542.61	2.297e-06
	1550.46	1e-12	1550.46	6.17168e-06	1549.13	9.972e-06	1549.13	6.02e-06	1546.31	5.078e-06	1542.62	2.304e-06
	1550.46	1e-12	1550.46	5.94057e-06	1549.14	9.972e-06	1549.14	6.02e-06	1546.31	5.093e-06	1542.62	2.304e-06
	1550.46	1e-12	1550.46	5.94057e-06	1549.14	1.029e-05	1549.14	5.973e-06	1546.31	5.093e-06	1542.62	2.277e-06
	1550.46	1e-12	1550.46	5.81731e-06	1549.14	1.029e-05	1549.14	5.973e-06	1546.31	5.093e-06	1542.63	2.277e-06
	1550.46	1e-12	1550.47	5.81731e-06	1549.14	1.051e-05	1549.14	5.95e-06	1546.32	5.065e-06	1542.63	2.287e-06
	1550.47	1e-12	1550.47	5.81731e-06	1549.15	1.084e-05	1549.15	5.942e-06	1546.32	5.065e-06	1542.64	2.305e-06
	1550.47	1e-12	1550.47	5.55539e-06	1549.15	1.084e-05	1549.15	5.942e-06	1546.32	5.073e-06	1542.64	2.326e-06
	1550.47	1e-12	1550.47	5.55539e-06	1549.15	1.105e-05	1549.15	5.927e-06	1546.32	5.073e-06	1542.64	2.354e-06
	1550.47	1e-12	1550.47	5.33969e-06	1549.15	1.105e-05	1549.15	5.927e-06	1546.32	5.047e-06	1542.65	2.354e-06
	1550.47	1e-12	1550.48	5.33969e-06	1549.16	1.134e-05	1549.16	5.95e-06	1546.33	5.047e-06	1542.65	2.334e-06
	1550.48	8.706e-10	1550.48	5.22304e-06	1549.16	1.134e-05	1549.16	5.95e-06	1546.33	5.047e-06	1542.66	2.316e-06
	1550.48	8.706e-10	1550.48	5.22304e-06	1549.16	1.157e-05	1549.16	5.958e-06	1546.33	5.027e-06	1542.66	2.312e-06
	1550.48	1e-12	1550.48	4.87307e-06	1549.16	1.157e-05	1549.16	5.958e-06	1546.33	5.027e-06	1542.66	2.273e-06
	1550.48	1e-12	1550.48	4.87307e-06	1549.17	1.174e-05	1549.17	6.02e-06	1546.33	5.065e-06	1542.67	2.354e-06
	1550.48	1e-12	1550.49	4.87307e-06	1549.17	1.192e-05	1549.17	5.981e-06	1546.34	5.065e-06	1542.67	2.326e-06
	1550.49	1e-12	1550.49	4.74321e-06	1549.17	1.192e-05	1549.17	5.981e-06	1546.34	5.097e-06	1542.68	2.326e-06
	1550.49	1e-12	1550.49	4.74321e-06	1549.17	1.213e-05	1549.17	5.95e-06	1546.34	5.097e-06	1542.68	2.351e-06
	1550.49	1e-12	1550.49	4.5099e-06	1549.18	1.213e-05	1549.18	5.95e-06	1546.34	5.097e-06	1542.68	2.33e-06
	1550.49	1e-12	1550.49	4.5099e-06	1549.18	1.235e-05	1549.18	5.955e-06	1546.34	5.086e-06	1542.69	2.341e-06
	1550.49	1e-12	1550.5	4.34703e-06	1549.18	1.235e-05	1549.18	5.955e-06	1546.35	5.086e-06	1542.69	2.348e-06
	1550.5	1e-12	1550.5	4.34703e-06	1549.18	1.24e-05	1549.18	5.971e-06	1546.35	5.055e-06	1542.7	2.364e-06
	1550.5	1e-12	1550.5	4.34703e-06	1549.19	1.24e-05	1549.19	5.971e-06	1546.35	5.055e-06	1542.7	2.387e-06
	1550.5	1e-12	1550.5	4.25899e-06	1549.19	1.253e-05	1549.19	6.011e-06	1546.35	5.082e-06	1542.7	2.337e-06
	1550.5	1e-12	1550.5	4.25899e-06	1549.19	1.253e-05	1549.19	6.011e-06	1546.35	5.082e-06	1542.71	2.337e-06
	1550.5	1e-12	1550.51	4.06309e-06	1549.19	1.261e-05	1549.19	5.963e-06	1546.36	5.051e-06	1542.71	2.374e-06
	1550.51	1e-12	1550.51	4.06309e-06	1549.2	1.261e-05	1549.2	5.963e-06	1546.36	5.051e-06	1542.72	2.352e-06
	1550.51	1e-12	1550.51	3.8694e-06	1549.2	1.269e-05	1549.2	5.971e-06	1546.36	5.051e-06	1542.72	2.321e-06
	1550.51	1e-12	1550.51	3.8694e-06	1549.2	1.269e-05	1549.2	5.971e-06	1546.36	5.07e-06	1542.72	2.346e-06
	1550.51	1e-12	1550.51	3.8694e-06	1549.2	1.278e-05	1549.2	5.971e-06	1546.36	5.07e-06	1542.73	2.345e-06
	1550.51	1e-12	1550.52	3.78576e-06	1549.21	1.284e-05	1549.21	5.978e-06	1546.37	5.004e-06	1542.73	2.4e-06
	1550.52	1e-12	1550.52	3.78576e-06	1549.21	1.284e-05	1549.21	5.978e-06	1546.37	5.004e-06	1542.74	2.4e-06
	1550.52	1e-12	1550.52	3.6471e-06	1549.21	1.292e-05	1549.21	5.971e-06	1546.37	5.058e-06	1542.74	2.382e-06
	1550.52	1e-12	1550.52	3.6471e-06	1549.21	1.292e-05	1549.21	5.971e-06	1546.37	5.058e-06	1542.74	2.373e-06
	1550.52	1e-12	1550.52	3.35656e-06	1549.22	1.292e-05	1549.22	5.947e-06	1546.37	5.058e-06	1542.75	2.382e-06
	1550.52	1e-12	1550.53	3.35656e-06	1549.22	1.292e-05	1549.22	5.947e-06	1546.38	5.019e-06	1542.75	2.354e-06
	1550.53	1e-12	1550.53	3.28613e-06	1549.22	1.3e-05	1549.22	5.971e-06	1546.38	5.019e-06	1542.76	2.415e-06
	1550.53	1e-12	1550.53	3.28613e-06	1549.22	1.3e-05	1549.22	5.971e-06	1546.38	5.058e-06	1542.76	2.389e-06
	1550.53	1e-12	1550.53	3.28613e-06	1549.23	1.305e-05	1549.23	5.963e-06	1546.38	5.058e-06	1542.76	2.46e-06
	1550.53	1e-12	1550.53	3.03301e-06	1549.23	1.313e-05	1549.23	5.963e-06	1546.38	5.019e-06	1542.77	2.46e-06
	1550.53	1e-12	1550.54	3.03301e-06	1549.23	1.313e-05	1549.23	5.963e-06	1546.39	5.019e-06	1542.77	2.405e-06
	1550.54	1e-12	1550.54	2.82832e-06	1549.23	1.312e-05	1549.23	5.994e-06	1546.39	5.019e-06	1542.78	2.43e-06
	1550.54	1e-12	1550.54	2.82832e-06	1549.24	1.312e-05	1549.24	5.994e-06	1546.39	5.082e-06	1542.78	2.409e-06
	1550.54	1e-12	1550.54	2.85473e-06	1549.24	1.312e-05	1549.24	5.963e-06	1546.39	5.082e-06	1542.78	2.384e-06
	1550.54	1e-12	1550.54	2.85473e-06	1549.24	1.312e-05	1549.24	5.963e-06	1546.39	5.024e-06	1542.79	2.447e-06
	1550.54	1e-12	1550.55	2.85473e-06	1549.24	1.316e-05	1549.24	5.986e-06	1546.4	5.024e-06	1542.79	2.45e-06
	1550.55	9.794e-09	1550.55	2.63903e-06	1549.25	1.316e-05	1549.25	5.986e-06	1546.4	5.078e-06	1542.8	2.45e-06
	1550.55	9.794e-09	1550.55	2.63903e-06	1549.25	1.317e-05	1549.25	5.986e-06	1546.4	5.078e-06	1542.8	2.448e-06
	1550.55	6.384e-09	1550.55	2.51797e-06	1549.25	1.317e-05	1549.25	5.986e-06	1546.4	5.039e-06	1542.8	2.427e-06
	1550.55	6.384e-09	1550.55	2.51797e-06	1549.25	1.314e-05	1549.25	5.947e-06	1546.4	5.039e-06	1542.81	2.43e-06
	1550.55	1e-12	1550.56	2.34409e-06	1549.26	1.314e-05	1549.26	5.947e-06	1546.41	5.039e-06	1542.81	2.471e-06
	1550.56	1e-12	1550.56	2.34409e-06	1549.26	1.314e-05	1549.26	5.963e-06	1546.41	5.082e-06	1542.82	2.495e-06
	1550.56	1e-12	1550.56	2.34409e-06	1549.26	1.325e-05	1549.26	5.963e-06	1546.41	5.082e-06	1542.82	2.517e-06
	1550.56	1e-12	1550.56	2.21643e-06	1549.26	1.325e-05	1549.26	5.963e-06	1546.41	4.973e-06	1542.82	2.517e-06
	1550.56	1e-12	1550.56	2.21643e-06	1549.27	1.319e-05	1549.27	5.986e-06	1546.41	4.973e-06	1542.83	2.433e-06
	1550.56	1e-12	1550.57	2.08855e-06	1549.27	1.319e-05	1549.27	5.986e-06	1546.42	5.055e-06	1542.83	2.503e-06
	1550.57	1e-12	1550.57	2.08855e-06	1549.27	1.314e-05	1549.27	5.94e-06	1546.42	5.055e-06	1542.84	2.471e-06
	1550.57	6.747e-09	1550.57	1.94328e-06	1549.27	1.314e-05	1549.27	5.94e-06	1546.42	5.055e-06	1542.84	2.476e-06
	1550.57	6.747e-09	1550.57	1.94328e-06	1549.28	1.315e-05	1549.28	6.034e-06	1546.42	4.984e-06	1542.84	2.459e-06
	1550.57	1e-12	1550.57	1.84116e-06	1549.28	1.315e-05	1549.28	6.034e-06	1546.42	4.984e-06	1542.85	2.501e-06
	1550.57	1e-12	1550.58	1.84116e-06	1549.28	1.317e-05	1549.28	5.916e-06	1546.43	5.019e-06	1542.85	2.456e-06
	1550.58	1e-12	1550.58	1.84116e-06	1549.28	1.316e-05	1549.28	5.916e-06	1546.43	5.019e-06	1542.86	2.456e-06
	1550.58	1e-12	1550.58	1.65737e-06	1549.29	1.316e-05	1549.29	5.916e-06	1546.43	4.965e-06	1542.86	2.447e-06
	1550.58	1e-12	1550.58	1.65737e-06	1549.29	1.314e-05	1549.29	5.94e-06	1546.43	4.965e-06	1542.86	2.478e-06
	1550.58	1e-12	1550.58	1.61269e-06	1549.29	1.314e-05	1549.29	5.94e-06	1546.43	4.965e-06	1542.87	2.468e-06
	1550.58	1e-12	1550.59	1.61269e-06	1549.29	1.307e-05	1549.29	5.963e-06	1546.44	4.981e-06	1542.87	2.456e-06
	1550.59	1e-12	1550.59	1.53918e-06	1549.3	1.307e-05	1549.3	5.963e-06	1546.44	4.981e-06	1542.88	2.49e-06
	1550.59	1e-12	1550.59	1.53918e-06	1549.3	1.304e-05	1549.3	5.893e-06	1546.44	4.973e-06	1542.88	2.529e-06
	1550.59	1e-12	1550.59	1.53918e-06	1549.3	1.304e-05	1549.3	5.893e-06	1546.44	4.973e-06	1542.88	2.529e-06
	1550.59	1e-12	1550.59	1.27417e-06	1549.3	1.3e-05	1549.3	5.862e-06	1546.44	4.953e-06	1542.89	2.466e-06
	1550.59	1e-12	1550.6	1.27417e-06	1549.31	1.3e-05	1549.31	5.862e-06	1546.45	4.953e-06	1542.89	2.504e-06
	1550.6	1e-12	1550.6	1.22949e-06	1549.31	1.3e-05	1549.31	5.823e-06	1546.45	4.953e-06	1542.9	2.521e-06
	1550.6	1e-12	1550.6	1.22949e-06	1549.31	1.3e-05	1549.31	5.823e-06	1546.45	4.973e-06	1542.9	2.451e-06
	1550.6	1e-12	1550.6	1.05693e-06	1549.31	1.305e-05	1549.31	5.87e-06	1546.45	4.973e-06	1542.9	2.451e-06
	1550.6	1e-12	1550.6	1.05693e-06	1549.32	1.305e-05	1549.32	5.87e-06	1546.45	4.957e-06	1542.91	2.504e-06
	1550.6	1e-12	1550.61	1.05693e-06	1549.32	1.298e-05	1549.32	5.901e-06	1546.46	4.957e-06	1542.91	2.519e-06
	1550.61	1e-12	1550.61	9.54803e-07	1549.32	1.294e-05	1549.32	5.823e-06	1546.46	4.938e-06	1542.92	2.519e-06
	1550.61	1e-12	1550.61	9.54803e-07	1549.32	1.294e-05	1549.32	5.823e-06	1546.46	4.938e-06	1542.92	2.547e-06
	1550.61	1e-12	1550.61	8.23842e-07	1549.33	1.296e-05	1549.33	5.839e-06	1546.46	4.935e-06	1542.92	2.47e-06
	1550.61	1e-12	1550.61	8.23842e-07	1549.33	1.296e-05	1549.33	5.839e-06	1546.46	4.935e-06	1542.93	2.493e-06
	1550.61	6.891e-09	1550.62	7.9831e-07	1549.33	1.288e-05	1549.33	5.761e-06	1546.47	4.935e-06	1542.93	2.52e-06
	1550.62	6.891e-09	1550.62	7.9831e-07	1549.33	1.288e-05	1549.33	5.761e-06	1546.47	4.91e-06	1542.94	2.473e-06
	1550.62	1e-12	1550.62	6.82096e-07	1549.34	1.289e-05	1549.34	5.784e-06	1546.47	4.91e-06	1542.94	2.499e-06
	1550.62	1e-12	1550.62	6.82096e-07	1549.34	1.289e-05	1549.34	5.784e-06	1546.47	4.876e-06	1542.94	2.499e-06
	1550.62	1e-12	1550.62	6.82096e-07	1549.34	1.291e-05	1549.34	5.8e-06	1546.47	4.876e-06	1542.95	2.536e-06
	1550.62	5.73e-09	1550.63	6.85398e-07	1549.34	1.284e-05	1549.34	5.769e-06	1546.48	4.899e-06	1542.95	2.551e-06
	1550.63	5.73e-09	1550.63	6.85398e-07	1549.35	1.284e-05	1549.35	5.769e-06	1546.48	4.899e-06	1542.96	2.533e-06
	1550.63	1e-12	1550.63	6.07041e-07	1549.35	1.279e-05	1549.35	5.73e-06	1546.48	4.899e-06	1542.96	2.512e-06
	1550.63	1e-12	1550.63	6.07041e-07	1549.35	1.279e-05	1549.35	5.73e-06	1546.48	4.864e-06	1542.96	2.51e-06
	1550.63	1e-12	1550.63	5.70724e-07	1549.35	1.278e-05	1549.35	5.761e-06	1546.48	4.864e-06	1542.97	2.535e-06
	1550.63	1e-12	1550.64	5.70724e-07	1549.36	1.278e-05	1549.36	5.761e-06	1546.49	4.845e-06	1542.97	2.547e-06
	1550.64	1e-12	1550.64	5.70724e-07	1549.36	1.276e-05	1549.36	5.784e-06	1546.49	4.845e-06	1542.98	2.547e-06
	1550.64	1e-12	1550.64	6.28171e-07	1549.36	1.276e-05	1549.36	5.784e-06	1546.49	4.86e-06	1542.98	2.564e-06
	1550.64	1e-12	1550.64	6.28171e-07	1549.36	1.275e-05	1549.36	5.746e-06	1546.49	4.86e-06	1542.98	2.555e-06
	1550.64	1e-12	1550.64	4.26557e-07	1549.37	1.275e-05	1549.37	5.746e-06	1546.49	4.86e-06	1542.99	2.519e-06
	1550.64	1e-12	1550.65	4.26557e-07	1549.37	1.271e-05	1549.37	5.707e-06	1546.5	4.856e-06	1542.99	2.517e-06
	1550.65	1e-12	1550.65	4.35581e-07	1549.37	1.271e-05	1549.37	5.707e-06	1546.5	4.856e-06	1543	2.564e-06
	1550.65	1e-12	1550.65	4.35581e-07	1549.37	1.268e-05	1549.37	5.753e-06	1546.5	4.876e-06	1543	2.535e-06
	1550.65	1e-12	1550.65	4.35581e-07	1549.38	1.262e-05	1549.38	5.738e-06	1546.5	4.876e-06	1543	2.535e-06
	1550.65	1e-12	1550.65	3.51722e-07	1549.38	1.262e-05	1549.38	5.738e-06	1546.5	4.845e-06	1543.01	2.55e-06
	1550.65	1e-12	1550.66	3.51722e-07	1549.38	1.261e-05	1549.38	5.691e-06	1546.51	4.845e-06	1543.01	2.519e-06
	1550.66	1e-12	1550.66	3.12764e-07	1549.38	1.261e-05	1549.38	5.691e-06	1546.51	4.848e-06	1543.02	2.565e-06
	1550.66	1e-12	1550.66	3.12764e-07	1549.39	1.258e-05	1549.39	5.673e-06	1546.51	4.848e-06	1543.02	2.55e-06
	1550.66	1e-12	1550.66	3.33453e-07	1549.39	1.258e-05	1549.39	5.673e-06	1546.51	4.848e-06	1543.02	2.57e-06
	1550.66	1e-12	1550.66	3.33453e-07	1549.39	1.264e-05	1549.39	5.65e-06	1546.51	4.825e-06	1543.03	2.595e-06
	1550.66	1e-12	1550.67	2.44532e-07	1549.39	1.264e-05	1549.39	5.65e-06	1546.52	4.825e-06	1543.03	2.595e-06
	1550.67	1e-12	1550.67	2.44532e-07	1549.4	1.255e-05	1549.4	5.673e-06	1546.52	4.822e-06	1543.04	2.558e-06
	1550.67	1e-12	1550.67	2.44532e-07	1549.4	1.261e-05	1549.4	5.673e-06	1546.52	4.822e-06	1543.04	2.572e-06
	1550.67	1e-12	1550.67	3.19807e-07	1549.4	1.261e-05	1549.4	5.673e-06	1546.52	4.809e-06	1543.04	2.633e-06
	1550.67	1e-12	1550.67	3.19807e-07	1549.4	1.255e-05	1549.4	5.665e-06	1546.52	4.809e-06	1543.05	2.616e-06
	1550.67	1e-12	1550.68	2.42111e-07	1549.41	1.255e-05	1549.41	5.665e-06	1546.53	4.809e-06	1543.05	2.562e-06
	1550.68	1e-12	1550.68	2.42111e-07	1549.41	1.255e-05	1549.41	5.657e-06	1546.53	4.806e-06	1543.06	2.582e-06
	1550.68	1e-12	1550.68	2.03835e-07	1549.41	1.255e-05	1549.41	5.657e-06	1546.53	4.806e-06	1543.06	2.678e-06
	1550.68	1e-12	1550.68	2.03835e-07	1549.41	1.251e-05	1549.41	5.665e-06	1546.53	4.86e-06	1543.06	2.678e-06
	1550.68	1e-12	1550.68	2.03835e-07	1549.42	1.251e-05	1549.42	5.665e-06	1546.53	4.86e-06	1543.07	2.598e-06
	1550.68	1e-12	1550.69	1.09763e-07	1549.42	1.249e-05	1549.42	5.619e-06	1546.54	4.833e-06	1543.07	2.62e-06
	1550.69	1e-12	1550.69	1.09763e-07	1549.42	1.249e-05	1549.42	5.619e-06	1546.54	4.833e-06	1543.08	2.626e-06
	1550.69	1e-12	1550.69	1.90101e-07	1549.42	1.255e-05	1549.42	5.588e-06	1546.54	4.833e-06	1543.08	2.596e-06
	1550.69	1e-12	1550.69	1.90101e-07	1549.43	1.255e-05	1549.43	5.588e-06	1546.54	4.86e-06	1543.08	2.604e-06
	1550.69	1e-12	1550.69	1.95999e-07	1549.43	1.251e-05	1549.43	5.657e-06	1546.54	4.86e-06	1543.09	2.641e-06
	1550.69	1e-12	1550.7	1.95999e-07	1549.43	1.251e-05	1549.43	5.657e-06	1546.55	4.872e-06	1543.09	2.641e-06
	1550.7	1.784e-08	1550.7	6.15385e-08	1549.43	1.245e-05	1549.43	5.642e-06	1546.55	4.872e-06	1543.1	2.62e-06
	1550.7	1.784e-08	1550.7	6.15385e-08	1549.44	1.248e-05	1549.44	5.642e-06	1546.55	4.817e-06	1543.1	2.638e-06
	1550.7	1.784e-08	1550.7	6.15385e-08	1549.44	1.248e-05	1549.44	5.642e-06	1546.55	4.817e-06	1543.1	2.636e-06
	1550.7	1.74e-09	1550.7	5.96236e-08	1549.44	1.247e-05	1549.44	5.619e-06	1546.55	4.817e-06	1543.11	2.586e-06
	1550.7	1.74e-09	1550.71	5.96236e-08	1549.44	1.247e-05	1549.44	5.619e-06	1546.56	4.829e-06	1543.11	2.632e-06
	1550.71	1e-12	1550.71	2.8325e-08	1549.45	1.248e-05	1549.45	5.696e-06	1546.56	4.829e-06	1543.12	2.634e-06
	1550.71	1e-12	1550.71	2.8325e-08	1549.45	1.248e-05	1549.45	5.696e-06	1546.56	4.817e-06	1543.12	2.653e-06
	1550.71	1e-12	1550.71	3.64688e-08	1549.45	1.247e-05	1549.45	5.634e-06	1546.56	4.817e-06	1543.12	2.653e-06
	1550.71	1e-12	1550.71	3.64688e-08	1549.45	1.247e-05	1549.45	5.634e-06	1546.56	4.837e-06	1543.13	2.651e-06
	1550.71	1e-12	1550.72	3.64688e-08	1549.46	1.249e-05	1549.46	5.665e-06	1546.57	4.837e-06	1543.13	2.618e-06
	1550.72	1e-12	1550.72	1.16476e-07	1549.46	1.252e-05	1549.46	5.642e-06	1546.57	4.783e-06	1543.14	2.653e-06
	1550.72	1e-12	1550.72	1.16476e-07	1549.46	1.252e-05	1549.46	5.642e-06	1546.57	4.783e-06	1543.14	2.649e-06
	1550.72	1.849e-08	1550.72	0	1549.46	1.253e-05	1549.46	5.611e-06	1546.57	4.783e-06	1543.14	2.611e-06
	1550.72	1.849e-08	1550.72	0	1549.47	1.253e-05	1549.47	5.611e-06	1546.57	4.879e-06	1543.15	2.644e-06
	1550.72	1e-12	1550.73	0	1549.47	1.248e-05	1549.47	5.626e-06	1546.58	4.879e-06	1543.15	2.644e-06
	1550.73	1e-12	1550.73	0	1549.47	1.248e-05	1549.47	5.626e-06	1546.58	4.848e-06	1543.16	2.598e-06
	1550.73	1e-12	1550.73	0	1549.47	1.247e-05	1549.47	5.626e-06	1546.58	4.848e-06	1543.16	2.699e-06
	1550.73	1e-12	1550.73	1.71636e-08	1549.48	1.247e-05	1549.48	5.626e-06	1546.58	4.806e-06	1543.16	2.615e-06
	1550.73	1e-12	1550.73	1.71636e-08	1549.48	1.249e-05	1549.48	5.657e-06	1546.58	4.806e-06	1543.17	2.682e-06
	1550.73	1e-12	1550.74	5.97777e-08	1549.48	1.249e-05	1549.48	5.657e-06	1546.59	4.806e-06	1543.17	2.634e-06
	1550.74	1e-12	1550.74	5.97777e-08	1549.48	1.249e-05	1549.48	5.626e-06	1546.59	4.821e-06	1543.18	2.642e-06
	1550.74	1e-12	1550.74	0	1549.49	1.249e-05	1549.49	5.626e-06	1546.59	4.821e-06	1543.18	2.658e-06
	1550.74	1e-12	1550.74	0	1549.49	1.248e-05	1549.49	5.634e-06	1546.59	4.844e-06	1543.18	2.658e-06
	1550.74	1e-12	1550.74	0	1549.49	1.252e-05	1549.49	5.65e-06	1546.59	4.844e-06	1543.19	2.632e-06
	1550.74	1e-12	1550.75	0	1549.49	1.252e-05	1549.49	5.65e-06	1546.6	4.794e-06	1543.19	2.636e-06
	1550.75	1e-12	1550.75	0	1549.5	1.249e-05	1549.5	5.673e-06	1546.6	4.794e-06	1543.2	2.661e-06
	1550.75	1e-12	1550.75	0	1549.5	1.249e-05	1549.5	5.673e-06	1546.6	4.794e-06	1543.2	2.666e-06
	1550.75	1e-12	1550.75	0	1549.5	1.255e-05	1549.5	5.588e-06	1546.6	4.833e-06	1543.2	2.593e-06
	1550.75	2.043e-08	1550.75	0	1549.5	1.255e-05	1549.5	5.588e-06	1546.6	4.833e-06	1543.21	2.685e-06
	1550.75	2.043e-08	1550.76	0	1549.51	1.253e-05	1549.51	5.58e-06	1546.61	4.821e-06	1543.21	2.685e-06
	1550.76	1e-12	1550.76	0	1549.51	1.253e-05	1549.51	5.58e-06	1546.61	4.821e-06	1543.22	2.676e-06
	1550.76	1e-12	1550.76	0	1549.51	1.249e-05	1549.51	5.557e-06	1546.61	4.787e-06	1543.22	2.678e-06
	1550.76	1e-12	1550.76	0	1549.51	1.248e-05	1549.51	5.657e-06	1546.61	4.787e-06	1543.22	2.658e-06
	1550.76	5.871e-09	1550.76	7.5515e-08	1549.52	1.248e-05	1549.52	5.657e-06	1546.61	4.852e-06	1543.23	2.65e-06
	1550.76	5.871e-09	1550.77	7.5515e-08	1549.52	1.254e-05	1549.52	5.634e-06	1546.62	4.852e-06	1543.23	2.674e-06
	1550.77	1e-12	1550.77	2.41431e-08	1549.52	1.254e-05	1549.52	5.634e-06	1546.62	4.852e-06	1543.24	2.712e-06
	1550.77	1e-12	1550.77	2.41431e-08	1549.52	1.248e-05	1549.52	5.642e-06	1546.62	4.852e-06	1543.24	2.712e-06
	1550.77	1e-12	1550.77	6.22869e-08	1549.53	1.248e-05	1549.53	5.642e-06	1546.62	4.852e-06	1543.24	2.641e-06
	1550.77	1e-12	1550.77	6.22869e-08	1549.53	1.245e-05	1549.53	5.642e-06	1546.62	4.802e-06	1543.25	2.685e-06
	1550.77	1e-12	1550.78	6.22869e-08	1549.53	1.245e-05	1549.53	5.642e-06	1546.63	4.802e-06	1543.25	2.632e-06
	1550.78	1e-12	1550.78	0	1549.53	1.249e-05	1549.53	5.665e-06	1546.63	4.806e-06	1543.26	2.682e-06
	1550.78	1e-12	1550.78	0	1549.54	1.249e-05	1549.54	5.665e-06	1546.63	4.806e-06	1543.26	2.743e-06
	1550.78	1e-12	1550.78	0	1549.54	1.247e-05	1549.54	5.689e-06	1546.63	4.806e-06	1543.26	2.671e-06
	1550.78	1e-12	1550.78	0	1549.54	1.247e-05	1549.54	5.689e-06	1546.63	4.806e-06	1543.27	2.738e-06
	1550.78	1.811e-09	1550.79	0	1549.54	1.247e-05	1549.54	5.626e-06	1546.64	4.806e-06	1543.27	2.738e-06
	1550.79	1.811e-09	1550.79	0	1549.55	1.247e-05	1549.55	5.626e-06	1546.64	4.806e-06	1543.28	2.716e-06
	1550.79	1e-12	1550.79	0	1549.55	1.245e-05	1549.55	5.626e-06	1546.64	4.806e-06	1543.28	2.694e-06
	1550.79	1e-12	1550.79	0	1549.55	1.247e-05	1549.55	5.626e-06	1546.64	4.81e-06	1543.28	2.72e-06
	1550.79	1e-12	1550.79	0	1549.55	1.247e-05	1549.55	5.626e-06	1546.64	4.81e-06	1543.29	2.678e-06
	1550.79	1e-12	1550.8	0	1549.56	1.247e-05	1549.56	5.595e-06	1546.65	4.81e-06	1543.29	2.701e-06
	1550.8	1e-12	1550.8	0	1549.56	1.247e-05	1549.56	5.595e-06	1546.65	4.81e-06	1543.3	2.691e-06
	1550.8	1e-12	1550.8	0	1549.56	1.24e-05	1549.56	5.611e-06	1546.65	4.81e-06	1543.3	2.691e-06
	1550.8	1e-12	1550.8	0	1549.56	1.24e-05	1549.56	5.611e-06	1546.65	4.813e-06	1543.3	2.777e-06
	1550.8	1e-12	1550.8	5.81952e-09	1549.57	1.239e-05	1549.57	5.611e-06	1546.65	4.813e-06	1543.31	2.735e-06
	1550.8	1e-12	1550.81	5.81952e-09	1549.57	1.239e-05	1549.57	5.611e-06	1546.66	4.813e-06	1543.31	2.733e-06
	1550.81	1e-12	1550.81	5.81952e-09	1549.57	1.245e-05	1549.57	5.611e-06	1546.66	4.813e-06	1543.32	2.731e-06
	1550.81	1.37e-08	1550.81	0	1549.57	1.236e-05	1549.57	5.58e-06	1546.66	4.813e-06	1543.32	2.738e-06
	1550.81	1.37e-08	1550.81	0	1549.58	1.236e-05	1549.58	5.58e-06	1546.66	4.775e-06	1543.32	2.758e-06
	1550.81	1e-12	1550.81	1.51321e-09	1549.58	1.237e-05	1549.58	5.525e-06	1546.66	4.775e-06	1543.33	2.762e-06
	1550.81	1e-12	1550.82	1.51321e-09	1549.58	1.237e-05	1549.58	5.525e-06	1546.67	4.775e-06	1543.33	2.762e-06
	1550.82	1e-12	1550.82	0	1549.58	1.23e-05	1549.58	5.603e-06	1546.67	4.775e-06	1543.34	2.74e-06
	1550.82	1e-12	1550.82	0	1549.59	1.23e-05	1549.59	5.603e-06	1546.67	4.756e-06	1543.34	2.765e-06
	1550.82	1e-12	1550.82	0	1549.59	1.236e-05	1549.59	5.576e-06	1546.67	4.756e-06	1543.34	2.821e-06
	1550.82	1e-12	1550.82	0	1549.59	1.236e-05	1549.59	5.576e-06	1546.67	4.767e-06	1543.35	2.799e-06
	1550.82	1e-12	1550.83	0	1549.59	1.23e-05	1549.59	5.553e-06	1546.68	4.767e-06	1543.35	2.737e-06
	1550.83	1e-12	1550.83	0	1549.6	1.23e-05	1549.6	5.553e-06	1546.68	4.767e-06	1543.36	2.769e-06
	1550.83	1e-12	1550.83	0	1549.6	1.226e-05	1549.6	5.522e-06	1546.68	4.794e-06	1543.36	2.769e-06
	1550.83	1e-12	1550.83	0	1549.6	1.226e-05	1549.6	5.522e-06	1546.68	4.794e-06	1543.36	2.781e-06
	1550.83	1e-12	1550.83	0	1549.6	1.225e-05	1549.6	5.553e-06	1546.68	4.739e-06	1543.37	2.806e-06
	1550.83	1e-12	1550.84	0	1549.61	1.221e-05	1549.61	5.498e-06	1546.69	4.739e-06	1543.37	2.77e-06
	1550.84	1e-12	1550.84	0	1549.61	1.221e-05	1549.61	5.498e-06	1546.69	4.818e-06	1543.38	2.819e-06
	1550.84	1e-12	1550.84	0	1549.61	1.217e-05	1549.61	5.483e-06	1546.69	4.818e-06	1543.38	2.784e-06
	1550.84	1e-12	1550.84	8.75128e-10	1549.61	1.217e-05	1549.61	5.483e-06	1546.69	4.818e-06	1543.38	2.742e-06
	1550.84	1e-12	1550.84	8.75128e-10	1549.62	1.214e-05	1549.62	5.467e-06	1546.69	4.782e-06	1543.39	2.832e-06
	1550.84	1e-12	1550.85	0	1549.62	1.214e-05	1549.62	5.467e-06	1546.7	4.782e-06	1543.39	2.832e-06
	1550.85	1e-12	1550.85	0	1549.62	1.213e-05	1549.62	5.491e-06	1546.7	4.748e-06	1543.4	2.8e-06
	1550.85	1e-12	1550.85	0	1549.62	1.213e-05	1549.62	5.491e-06	1546.7	4.748e-06	1543.4	2.754e-06
	1550.85	1e-12	1550.85	0	1549.63	1.215e-05	1549.63	5.46e-06	1546.7	4.725e-06	1543.4	2.818e-06
	1550.85	1e-12	1550.85	0	1549.63	1.206e-05	1549.63	5.46e-06	1546.7	4.725e-06	1543.41	2.809e-06
	1550.85	1e-12	1550.86	0	1549.63	1.206e-05	1549.63	5.46e-06	1546.71	4.725e-06	1543.41	2.786e-06
	1550.86	1e-12	1550.86	0	1549.63	1.203e-05	1549.63	5.467e-06	1546.71	4.728e-06	1543.42	2.79e-06
	1550.86	1e-12	1550.86	0	1549.64	1.203e-05	1549.64	5.467e-06	1546.71	4.728e-06	1543.42	2.79e-06
	1550.86	1e-12	1550.86	0	1549.64	1.204e-05	1549.64	5.506e-06	1546.71	4.759e-06	1543.42	2.838e-06
	1550.86	1e-12	1550.86	0	1549.64	1.204e-05	1549.64	5.506e-06	1546.71	4.759e-06	1543.43	2.802e-06
	1550.86	1e-12	1550.87	0	1549.64	1.206e-05	1549.64	5.429e-06	1546.72	4.669e-06	1543.43	2.79e-06
	1550.87	1e-12	1550.87	0	1549.65	1.206e-05	1549.65	5.429e-06	1546.72	4.669e-06	1543.44	2.755e-06
	1550.87	1e-12	1550.87	3.10565e-09	1549.65	1.202e-05	1549.65	5.421e-06	1546.72	4.669e-06	1543.44	2.808e-06
	1550.87	1e-12	1550.87	3.10565e-09	1549.65	1.202e-05	1549.65	5.421e-06	1546.72	4.717e-06	1543.44	2.755e-06
	1550.87	1e-12	1550.87	0	1549.65	1.201e-05	1549.65	5.452e-06	1546.72	4.717e-06	1543.45	2.765e-06
	1550.87	1e-12	1550.88	0	1549.66	1.201e-05	1549.66	5.452e-06	1546.73	4.708e-06	1543.45	2.765e-06
	1550.88	1e-12	1550.88	0	1549.66	1.191e-05	1549.66	5.421e-06	1546.73	4.708e-06	1543.46	2.821e-06
	1550.88	1e-12	1550.88	0	1549.66	1.198e-05	1549.66	5.374e-06	1546.73	4.705e-06	1543.46	2.822e-06
	1550.88	1e-12	1550.88	1.28386e-08	1549.66	1.198e-05	1549.66	5.374e-06	1546.73	4.705e-06	1543.46	2.829e-06
	1550.88	1e-12	1550.88	1.28386e-08	1549.67	1.199e-05	1549.67	5.39e-06	1546.73	4.646e-06	1543.47	2.802e-06
	1550.88	1e-12	1550.89	1.28386e-08	1549.67	1.199e-05	1549.67	5.39e-06	1546.74	4.646e-06	1543.47	2.739e-06
	1550.89	1e-12	1550.89	0	1549.67	1.194e-05	1549.67	5.374e-06	1546.74	4.646e-06	1543.48	2.828e-06
	1550.89	1e-12	1550.89	0	1549.67	1.194e-05	1549.67	5.374e-06	1546.74	4.618e-06	1543.48	2.828e-06
	1550.89	1e-12	1550.89	0	1549.68	1.19e-05	1549.68	5.39e-06	1546.74	4.618e-06	1543.48	2.844e-06
	1550.89	1e-12	1550.89	0	1549.68	1.19e-05	1549.68	5.39e-06	1546.74	4.65e-06	1543.49	2.813e-06
	1550.89	1e-12	1550.9	0	1549.68	1.192e-05	1549.68	5.359e-06	1546.75	4.65e-06	1543.49	2.782e-06
	1550.9	1e-12	1550.9	0	1549.68	1.192e-05	1549.68	5.351e-06	1546.75	4.618e-06	1543.5	2.847e-06
	1550.9	1e-12	1550.9	0	1549.69	1.192e-05	1549.69	5.351e-06	1546.75	4.618e-06	1543.5	2.821e-06
	1550.9	1e-12	1550.9	0	1549.69	1.187e-05	1549.69	5.413e-06	1546.75	4.618e-06	1543.5	2.843e-06
	1550.9	1e-12	1550.9	0	1549.69	1.187e-05	1549.69	5.413e-06	1546.75	4.607e-06	1543.51	2.843e-06
	1550.9	1e-12	1550.91	9.05261e-08	1549.69	1.193e-05	1549.69	5.359e-06	1546.76	4.607e-06	1543.51	2.868e-06
	1550.91	1e-12	1550.91	9.05261e-08	1549.7	1.193e-05	1549.7	5.359e-06	1546.76	4.646e-06	1543.52	2.835e-06
	1550.91	5e-09	1550.91	0	1549.7	1.191e-05	1549.7	5.359e-06	1546.76	4.646e-06	1543.52	2.823e-06
	1550.91	5e-09	1550.91	0	1549.7	1.191e-05	1549.7	5.359e-06	1546.76	4.615e-06	1543.52	2.881e-06
	1550.91	1e-12	1550.91	0	1549.7	1.187e-05	1549.7	5.39e-06	1546.76	4.615e-06	1543.53	2.907e-06
	1550.91	1e-12	1550.92	0	1549.71	1.187e-05	1549.71	5.39e-06	1546.77	4.615e-06	1543.53	2.871e-06
	1550.92	1e-12	1550.92	0	1549.71	1.195e-05	1549.71	5.359e-06	1546.77	4.576e-06	1543.54	2.866e-06
	1550.92	1e-12	1550.92	0	1549.71	1.195e-05	1549.71	5.359e-06	1546.77	4.576e-06	1543.54	2.866e-06
	1550.92	1e-12	1550.92	0	1549.71	1.191e-05	1549.71	5.405e-06	1546.77	4.584e-06	1543.54	2.813e-06
	1550.92	1e-12	1550.92	3.77234e-08	1549.72	1.191e-05	1549.72	5.405e-06	1546.77	4.584e-06	1543.55	2.852e-06
	1550.92	1e-12	1550.93	3.77234e-08	1549.72	1.187e-05	1549.72	5.39e-06	1546.78	4.584e-06	1543.55	2.888e-06
	1550.93	1e-12	1550.93	0	1549.72	1.193e-05	1549.72	5.382e-06	1546.78	4.584e-06	1543.56	2.881e-06
	1550.93	1e-12	1550.93	0	1549.72	1.193e-05	1549.72	5.382e-06	1546.78	4.556e-06	1543.56	2.905e-06
	1550.93	1e-12	1550.93	0	1549.73	1.191e-05	1549.73	5.374e-06	1546.78	4.556e-06	1543.56	2.892e-06
	1550.93	1e-12	1550.93	0	1549.73	1.191e-05	1549.73	5.374e-06	1546.78	4.556e-06	1543.57	2.892e-06
	1550.93	1e-12	1550.94	0	1549.73	1.19e-05	1549.73	5.405e-06	1546.79	4.584e-06	1543.57	2.907e-06
	1550.94	8.771e-09	1550.94	0	1549.73	1.19e-05	1549.73	5.405e-06	1546.79	4.584e-06	1543.58	2.897e-06
	1550.94	8.771e-09	1550.94	0	1549.74	1.192e-05	1549.74	5.429e-06	1546.79	4.541e-06	1543.58	2.909e-06
	1550.94	1e-12	1550.94	0	1549.74	1.192e-05	1549.74	5.429e-06	1546.79	4.541e-06	1543.58	2.919e-06
	1550.94	1e-12	1550.94	0	1549.74	1.195e-05	1549.74	5.444e-06	1546.79	4.466e-06	1543.59	2.851e-06
	1550.94	1e-12	1550.95	0	1549.74	1.199e-05	1549.74	5.413e-06	1546.8	4.466e-06	1543.59	2.868e-06
	1550.95	1e-12	1550.95	0	1549.75	1.199e-05	1549.75	5.413e-06	1546.8	4.466e-06	1543.6	2.888e-06
	1550.95	1e-12	1550.95	0	1549.75	1.194e-05	1549.75	5.405e-06	1546.8	4.513e-06	1543.6	2.888e-06
	1550.95	1e-12	1550.95	0	1549.75	1.194e-05	1549.75	5.405e-06	1546.8	4.513e-06	1543.6	2.839e-06
	1550.95	1e-12	1550.95	0	1549.75	1.195e-05	1549.75	5.413e-06	1546.8	4.505e-06	1543.61	2.883e-06
	1550.95	1e-12	1550.96	0	1549.76	1.195e-05	1549.76	5.413e-06	1546.81	4.505e-06	1543.61	2.846e-06
	1550.96	1e-12	1550.96	0	1549.76	1.201e-05	1549.76	5.444e-06	1546.81	4.521e-06	1543.62	2.889e-06
	1550.96	1e-12	1550.96	0	1549.76	1.201e-05	1549.76	5.444e-06	1546.81	4.521e-06	1543.62	2.897e-06
	1550.96	1e-12	1550.96	0	1549.76	1.199e-05	1549.76	5.382e-06	1546.81	4.521e-06	1543.62	2.83e-06
	1550.96	1e-12	1550.96	0	1549.77	1.199e-05	1549.77	5.382e-06	1546.81	4.502e-06	1543.63	2.83e-06
	1550.96	1e-12	1550.97	1.98599e-08	1549.77	1.199e-05	1549.77	5.398e-06	1546.82	4.502e-06	1543.63	2.831e-06
	1550.97	1e-12	1550.97	1.98599e-08	1549.77	1.199e-05	1549.77	5.398e-06	1546.82	4.451e-06	1543.64	2.833e-06
	1550.97	1e-12	1550.97	0	1549.77	1.196e-05	1549.77	5.39e-06	1546.82	4.451e-06	1543.64	2.828e-06
	1550.97	1e-12	1550.97	0	1549.78	1.196e-05	1549.78	5.444e-06	1546.82	4.494e-06	1543.64	2.839e-06
	1550.97	1e-12	1550.97	2.70264e-08	1549.78	1.196e-05	1549.78	5.444e-06	1546.82	4.494e-06	1543.65	2.787e-06
	1550.97	1e-12	1550.98	2.70264e-08	1549.78	1.19e-05	1549.78	5.398e-06	1546.83	4.494e-06	1543.65	2.817e-06
	1550.98	1e-12	1550.98	2.70264e-08	1549.78	1.19e-05	1549.78	5.398e-06	1546.83	4.494e-06	1543.66	2.818e-06
	1550.98	1e-12	1550.98	0	1549.79	1.2e-05	1549.79	5.413e-06	1546.83	4.494e-06	1543.66	2.818e-06
	1550.98	1e-12	1550.98	0	1549.79	1.2e-05	1549.79	5.413e-06	1546.83	4.463e-06	1543.66	2.805e-06
	1550.98	1e-12	1550.98	0	1549.79	1.193e-05	1549.79	5.436e-06	1546.83	4.463e-06	1543.67	2.881e-06
	1550.98	1e-12	1550.99	0	1549.79	1.193e-05	1549.79	5.436e-06	1546.84	4.466e-06	1543.67	2.883e-06
	1550.99	1e-12	1550.99	2.55957e-08	1549.8	1.194e-05	1549.8	5.417e-06	1546.84	4.466e-06	1543.68	2.805e-06
	1550.99	1e-12	1550.99	2.55957e-08	1549.8	1.196e-05	1549.8	5.417e-06	1546.84	4.45e-06	1543.68	2.812e-06
	1550.99	1e-12	1550.99	2.55957e-08	1549.8	1.196e-05	1549.8	5.417e-06	1546.84	4.45e-06	1543.68	2.823e-06
	1550.99	1e-12	1550.99	0	1549.8	1.194e-05	1549.8	5.363e-06	1546.84	4.45e-06	1543.69	2.823e-06
	1550.99	1e-12	1551	0	1549.81	1.194e-05	1549.81	5.363e-06	1546.85	4.45e-06	1543.69	2.823e-06
	1551	1e-12	1551	0	1549.81	1.188e-05	1549.81	5.417e-06	1546.85	4.45e-06	1543.7	2.825e-06
	1551	1e-12	1551	0	1549.81	1.188e-05	1549.81	5.417e-06	1546.85	4.458e-06	1543.7	2.847e-06
	1551	1e-12	1551	0	1549.81	1.195e-05	1549.81	5.409e-06	1546.85	4.458e-06	1543.7	2.838e-06
	1551	1e-12	1551	0	1549.82	1.195e-05	1549.82	5.409e-06	1546.85	4.45e-06	1543.71	2.837e-06
	1551	1e-12	1551.01	0	1549.82	1.192e-05	1549.82	5.332e-06	1546.86	4.45e-06	1543.71	2.782e-06
	1551.01	1e-12	1551.01	0	1549.82	1.192e-05	1549.82	5.332e-06	1546.86	4.45e-06	1543.72	2.782e-06
	1551.01	1e-12	1551.01	0	1549.82	1.187e-05	1549.82	5.394e-06	1546.86	4.432e-06	1543.72	2.79e-06
	1551.01	1e-12	1551.01	0	1549.83	1.187e-05	1549.83	5.394e-06	1546.86	4.432e-06	1543.72	2.873e-06
	1551.01	1e-12	1551.01	0	1549.83	1.185e-05	1549.83	5.371e-06	1546.86	4.412e-06	1543.73	2.831e-06
	1551.01	1e-12	1551.02	0	1549.83	1.185e-05	1549.83	5.371e-06	1546.87	4.412e-06	1543.73	2.797e-06
	1551.02	1e-12	1551.02	0	1549.83	1.179e-05	1549.83	5.378e-06	1546.87	4.384e-06	1543.74	2.853e-06
	1551.02	2.536e-09	1551.02	0	1549.84	1.178e-05	1549.84	5.324e-06	1546.87	4.384e-06	1543.74	2.837e-06
	1551.02	2.536e-09	1551.02	0	1549.84	1.178e-05	1549.84	5.324e-06	1546.87	4.384e-06	1543.74	2.844e-06
	1551.02	2.536e-09	1551.02	0	1549.84	1.173e-05	1549.84	5.324e-06	1546.87	4.427e-06	1543.75	2.844e-06
	1551.02	1e-12	1551.03	0	1549.84	1.173e-05	1549.84	5.324e-06	1546.88	4.427e-06	1543.75	2.812e-06
	1551.03	1e-12	1551.03	0	1549.85	1.179e-05	1549.85	5.301e-06	1546.88	4.439e-06	1543.76	2.847e-06
	1551.03	1e-12	1551.03	2.65422e-08	1549.85	1.179e-05	1549.85	5.301e-06	1546.88	4.439e-06	1543.76	2.86e-06
	1551.03	1e-12	1551.03	2.65422e-08	1549.85	1.176e-05	1549.85	5.332e-06	1546.88	4.415e-06	1543.76	2.87e-06
	1551.03	1e-12	1551.03	0	1549.85	1.176e-05	1549.85	5.332e-06	1546.88	4.415e-06	1543.77	2.837e-06
	1551.03	1e-12	1551.04	0	1549.86	1.17e-05	1549.86	5.262e-06	1546.89	4.4e-06	1543.77	2.873e-06
	1551.04	1e-12	1551.04	0	1549.86	1.17e-05	1549.86	5.285e-06	1546.89	4.4e-06	1543.78	2.873e-06
	1551.04	1e-12	1551.04	0	1549.86	1.17e-05	1549.86	5.285e-06	1546.89	4.4e-06	1543.78	2.82e-06
	1551.04	1e-12	1551.04	0	1549.86	1.163e-05	1549.86	5.301e-06	1546.89	4.415e-06	1543.78	2.844e-06
	1551.04	1e-12	1551.04	0	1549.87	1.163e-05	1549.87	5.301e-06	1546.89	4.415e-06	1543.79	2.868e-06
	1551.04	1e-12	1551.05	0	1549.87	1.167e-05	1549.87	5.262e-06	1546.9	4.388e-06	1543.79	2.881e-06
	1551.05	1e-12	1551.05	0	1549.87	1.167e-05	1549.87	5.262e-06	1546.9	4.388e-06	1543.8	2.878e-06
	1551.05	1e-12	1551.05	0	1549.87	1.157e-05	1549.87	5.254e-06	1546.9	4.4e-06	1543.8	2.912e-06
	1551.05	3.769e-09	1551.05	0	1549.88	1.157e-05	1549.88	5.254e-06	1546.9	4.4e-06	1543.8	2.856e-06
	1551.05	3.769e-09	1551.05	0	1549.88	1.165e-05	1549.88	5.301e-06	1546.9	4.4e-06	1543.81	2.856e-06
	1551.05	3.769e-09	1551.06	0	1549.88	1.165e-05	1549.88	5.301e-06	1546.91	4.424e-06	1543.81	2.875e-06
	1551.06	1e-12	1551.06	0	1549.88	1.155e-05	1549.88	5.239e-06	1546.91	4.424e-06	1543.82	2.815e-06
	1551.06	1e-12	1551.06	0	1549.89	1.155e-05	1549.89	5.239e-06	1546.91	4.384e-06	1543.82	2.859e-06
	1551.06	1e-12	1551.06	1.05669e-07	1549.89	1.161e-05	1549.89	5.254e-06	1546.91	4.384e-06	1543.82	2.908e-06
	1551.06	1e-12	1551.06	1.05669e-07	1549.89	1.153e-05	1549.89	5.208e-06	1546.91	4.407e-06	1543.83	2.861e-06
	1551.06	1e-12	1551.07	0	1549.89	1.153e-05	1549.89	5.208e-06	1546.92	4.407e-06	1543.83	2.9e-06
	1551.07	1e-12	1551.07	0	1549.9	1.157e-05	1549.9	5.231e-06	1546.92	4.407e-06	1543.84	2.9e-06
	1551.07	1e-12	1551.07	0	1549.9	1.157e-05	1549.9	5.231e-06	1546.92	4.388e-06	1543.84	2.866e-06
	1551.07	1e-12	1551.07	0	1549.9	1.151e-05	1549.9	5.191e-06	1546.92	4.388e-06	1543.84	2.889e-06
	1551.07	1e-12	1551.07	0	1549.9	1.151e-05	1549.9	5.191e-06	1546.92	4.412e-06	1543.85	2.912e-06
	1551.07	1e-12	1551.08	0	1549.91	1.148e-05	1549.91	5.2e-06	1546.93	4.412e-06	1543.85	2.897e-06
	1551.08	1e-12	1551.08	0	1549.91	1.148e-05	1549.91	5.2e-06	1546.93	4.443e-06	1543.86	2.858e-06
	1551.08	1e-12	1551.08	1.10844e-08	1549.91	1.144e-05	1549.91	5.144e-06	1546.93	4.443e-06	1543.86	2.918e-06
	1551.08	1e-12	1551.08	1.10844e-08	1549.91	1.148e-05	1549.91	5.16e-06	1546.93	4.443e-06	1543.86	2.904e-06
	1551.08	1e-12	1551.08	1.10844e-08	1549.92	1.148e-05	1549.92	5.16e-06	1546.93	4.392e-06	1543.87	2.904e-06
	1551.08	1e-12	1551.09	0	1549.92	1.141e-05	1549.92	5.2e-06	1546.94	4.392e-06	1543.87	2.89e-06
	1551.09	1e-12	1551.09	0	1549.92	1.141e-05	1549.92	5.2e-06	1546.94	4.439e-06	1543.88	2.943e-06
	1551.09	1e-12	1551.09	0	1549.92	1.144e-05	1549.92	5.16e-06	1546.94	4.439e-06	1543.88	2.806e-06
	1551.09	1e-12	1551.09	0	1549.93	1.144e-05	1549.93	5.16e-06	1546.94	4.404e-06	1543.88	2.889e-06
	1551.09	1e-12	1551.09	0	1549.93	1.143e-05	1549.93	5.137e-06	1546.94	4.404e-06	1543.89	2.897e-06
	1551.09	1e-12	1551.1	0	1549.93	1.143e-05	1549.93	5.137e-06	1546.95	4.396e-06	1543.89	2.892e-06
	1551.1	1e-12	1551.1	0	1549.93	1.144e-05	1549.93	5.183e-06	1546.95	4.396e-06	1543.9	2.892e-06
	1551.1	1e-12	1551.1	0	1549.94	1.144e-05	1549.94	5.183e-06	1546.95	4.396e-06	1543.9	2.928e-06
	1551.1	1e-12	1551.1	0	1549.94	1.141e-05	1549.94	5.168e-06	1546.95	4.404e-06	1543.9	2.936e-06
	1551.1	1e-12	1551.1	0	1549.94	1.141e-05	1549.94	5.168e-06	1546.95	4.404e-06	1543.91	2.907e-06
	1551.1	1e-12	1551.11	0	1549.94	1.144e-05	1549.94	5.137e-06	1546.96	4.4e-06	1543.91	2.941e-06
	1551.11	1e-12	1551.11	0	1549.95	1.144e-05	1549.95	5.137e-06	1546.96	4.4e-06	1543.92	2.903e-06
	1551.11	1e-12	1551.11	0	1549.95	1.142e-05	1549.95	5.16e-06	1546.96	4.349e-06	1543.92	2.875e-06
	1551.11	1e-12	1551.11	0	1549.95	1.142e-05	1549.95	5.144e-06	1546.96	4.349e-06	1543.92	2.945e-06
	1551.11	1e-12	1551.11	0	1549.95	1.142e-05	1549.95	5.144e-06	1546.96	4.349e-06	1543.93	2.945e-06
	1551.11	1e-12	1551.12	0	1549.96	1.145e-05	1549.96	5.144e-06	1546.97	4.427e-06	1543.93	2.866e-06
	1551.12	1e-12	1551.12	0	1549.96	1.145e-05	1549.96	5.144e-06	1546.97	4.427e-06	1543.94	2.866e-06
	1551.12	1e-12	1551.12	0	1549.96	1.139e-05	1549.96	5.16e-06	1546.97	4.411e-06	1543.94	2.858e-06
	1551.12	1e-12	1551.12	2.87652e-08	1549.96	1.139e-05	1549.96	5.16e-06	1546.97	4.411e-06	1543.94	2.905e-06
	1551.12	1e-12	1551.12	2.87652e-08	1549.97	1.144e-05	1549.97	5.144e-06	1546.97	4.36e-06	1543.95	2.913e-06
	1551.12	1e-12	1551.13	0	1549.97	1.144e-05	1549.97	5.144e-06	1546.98	4.36e-06	1543.95	2.91e-06
	1551.13	1e-12	1551.13	0	1549.97	1.146e-05	1549.97	5.113e-06	1546.98	4.36e-06	1543.96	2.91e-06
	1551.13	1e-12	1551.13	4.1069e-08	1549.97	1.15e-05	1549.97	5.192e-06	1546.98	4.326e-06	1543.96	2.9e-06
	1551.13	1e-12	1551.13	4.1069e-08	1549.98	1.15e-05	1549.98	5.192e-06	1546.98	4.326e-06	1543.96	2.934e-06
	1551.13	1e-12	1551.13	4.1069e-08	1549.98	1.144e-05	1549.98	5.184e-06	1546.98	4.353e-06	1543.97	2.868e-06
	1551.13	1e-12	1551.14	0	1549.98	1.144e-05	1549.98	5.184e-06	1546.99	4.353e-06	1543.97	2.936e-06
	1551.14	1e-12	1551.14	0	1549.98	1.146e-05	1549.98	5.2e-06	1546.99	4.317e-06	1543.98	2.918e-06
	1551.14	1e-12	1551.14	0	1549.99	1.146e-05	1549.99	5.2e-06	1546.99	4.317e-06	1543.98	2.911e-06
	1551.14	1e-12	1551.14	0	1549.99	1.148e-05	1549.99	5.146e-06	1546.99	4.317e-06	1543.98	2.911e-06
	1551.14	1e-12	1551.14	0	1549.99	1.148e-05	1549.99	5.146e-06	1546.99	4.33e-06	1543.99	2.919e-06
	1551.14	1e-12	1551.15	0	1549.99	1.146e-05	1549.99	5.169e-06	1547	4.33e-06	1543.99	2.881e-06
	1551.15	1e-12	1551.15	0	1550	1.146e-05	1550	5.169e-06	1547	4.314e-06	1544	2.909e-06
	1551.15	2.551e-08	1551.15	0	1550	1.142e-05	1550	5.161e-06	1547	4.314e-06	1544	2.886e-06
					1550	1.142e-05	1550	5.161e-06	1547	4.279e-06	1544	2.942e-06
					1550	1.146e-05	1550	5.192e-06	1547	4.279e-06	1544.01	2.909e-06
					1550.01	1.146e-05	1550.01	5.169e-06	1547.01	4.294e-06	1544.01	2.866e-06
					1550.01	1.146e-05	1550.01	5.169e-06	1547.01	4.294e-06	1544.02	2.866e-06
					1550.01	1.149e-05	1550.01	5.169e-06	1547.01	4.294e-06	1544.02	2.899e-06
					1550.01	1.149e-05	1550.01	5.169e-06	1547.01	4.299e-06	1544.02	2.881e-06
					1550.02	1.152e-05	1550.02	5.122e-06	1547.01	4.299e-06	1544.03	2.893e-06
					1550.02	1.152e-05	1550.02	5.122e-06	1547.02	4.306e-06	1544.03	2.924e-06
					1550.02	1.153e-05	1550.02	5.224e-06	1547.02	4.306e-06	1544.04	2.919e-06
					1550.02	1.153e-05	1550.02	5.224e-06	1547.02	4.259e-06	1544.04	2.909e-06
					1550.03	1.146e-05	1550.03	5.161e-06	1547.02	4.259e-06	1544.04	2.909e-06
					1550.03	1.15e-05	1550.03	5.084e-06	1547.02	4.259e-06	1544.05	2.913e-06
					1550.03	1.15e-05	1550.03	5.084e-06	1547.03	4.263e-06	1544.05	2.926e-06
					1550.03	1.147e-05	1550.03	5.177e-06	1547.03	4.263e-06	1544.06	2.937e-06
					1550.04	1.147e-05	1550.04	5.177e-06	1547.03	4.266e-06	1544.06	2.918e-06
					1550.04	1.15e-05	1550.04	5.224e-06	1547.03	4.266e-06	1544.06	2.924e-06
					1550.04	1.15e-05	1550.04	5.224e-06	1547.03	4.263e-06	1544.07	2.904e-06
					1550.04	1.147e-05	1550.04	5.2e-06	1547.04	4.263e-06	1544.07	2.991e-06
					1550.05	1.147e-05	1550.05	5.2e-06	1547.04	4.263e-06	1544.08	2.991e-06
					1550.05	1.147e-05	1550.05	5.169e-06	1547.04	4.259e-06	1544.08	2.931e-06
					1550.05	1.147e-05	1550.05	5.217e-06	1547.04	4.259e-06	1544.08	2.967e-06
					1550.05	1.147e-05	1550.05	5.217e-06	1547.04	4.282e-06	1544.09	2.974e-06
					1550.06	1.144e-05	1550.06	5.184e-06	1547.05	4.282e-06	1544.09	2.923e-06
					1550.06	1.144e-05	1550.06	5.184e-06	1547.05	4.24e-06	1544.1	2.949e-06
					1550.06	1.145e-05	1550.06	5.169e-06	1547.05	4.24e-06	1544.1	2.95e-06
					1550.06	1.145e-05	1550.06	5.169e-06	1547.05	4.235e-06	1544.1	2.95e-06
					1550.07	1.147e-05	1550.07	5.209e-06	1547.05	4.235e-06	1544.11	2.93e-06
					1550.07	1.147e-05	1550.07	5.209e-06	1547.06	4.235e-06	1544.11	2.953e-06
					1550.07	1.147e-05	1550.07	5.115e-06	1547.06	4.232e-06	1544.12	2.931e-06
					1550.07	1.147e-05	1550.07	5.115e-06	1547.06	4.232e-06	1544.12	2.962e-06
					1550.08	1.14e-05	1550.08	5.184e-06	1547.06	4.243e-06	1544.12	2.961e-06
					1550.08	1.14e-05	1550.08	5.184e-06	1547.06	4.243e-06	1544.13	2.905e-06
					1550.08	1.146e-05	1550.08	5.192e-06	1547.07	4.251e-06	1544.13	2.95e-06
					1550.08	1.146e-05	1550.08	5.192e-06	1547.07	4.251e-06	1544.14	2.95e-06
					1550.09	1.144e-05	1550.09	5.13e-06	1547.07	4.251e-06	1544.14	2.997e-06
					1550.09	1.146e-05	1550.09	5.146e-06	1547.07	4.192e-06	1544.14	2.929e-06
					1550.09	1.146e-05	1550.09	5.146e-06	1547.07	4.192e-06	1544.15	2.913e-06
					1550.09	1.137e-05	1550.09	5.091e-06	1547.08	4.208e-06	1544.15	2.925e-06
					1550.1	1.137e-05	1550.1	5.091e-06	1547.08	4.208e-06	1544.16	2.935e-06
					1550.1	1.135e-05	1550.1	5.076e-06	1547.08	4.181e-06	1544.16	2.967e-06
					1550.1	1.135e-05	1550.1	5.076e-06	1547.08	4.181e-06	1544.16	2.967e-06
					1550.1	1.139e-05	1550.1	5.122e-06	1547.08	4.181e-06	1544.17	2.912e-06
					1550.11	1.139e-05	1550.11	5.122e-06	1547.09	4.204e-06	1544.17	2.933e-06
					1550.11	1.132e-05	1550.11	5.115e-06	1547.09	4.204e-06	1544.18	2.955e-06
					1550.11	1.129e-05	1550.11	5.091e-06	1547.09	4.22e-06	1544.18	2.943e-06
					1550.11	1.129e-05	1550.11	5.091e-06	1547.09	4.22e-06	1544.18	2.938e-06
					1550.12	1.127e-05	1550.12	5.099e-06	1547.09	4.181e-06	1544.19	2.9e-06
					1550.12	1.127e-05	1550.12	5.099e-06	1547.1	4.181e-06	1544.19	2.91e-06
					1550.12	1.128e-05	1550.12	5.053e-06	1547.1	4.177e-06	1544.2	2.91e-06
					1550.12	1.128e-05	1550.12	5.053e-06	1547.1	4.177e-06	1544.2	2.885e-06
					1550.13	1.127e-05	1550.13	5.091e-06	1547.1	4.177e-06	1544.2	2.889e-06
					1550.13	1.127e-05	1550.13	5.091e-06	1547.1	4.204e-06	1544.21	2.865e-06
					1550.13	1.128e-05	1550.13	5.06e-06	1547.11	4.204e-06	1544.21	2.841e-06
					1550.13	1.128e-05	1550.13	5.06e-06	1547.11	4.173e-06	1544.22	2.859e-06
					1550.14	1.127e-05	1550.14	5.091e-06	1547.11	4.173e-06	1544.22	2.871e-06
					1550.14	1.127e-05	1550.14	5.091e-06	1547.11	4.215e-06	1544.22	2.871e-06
					1550.14	1.123e-05	1550.14	5.099e-06	1547.11	4.215e-06	1544.23	2.895e-06
					1550.14	1.122e-05	1550.14	5.06e-06	1547.12	4.215e-06	1544.23	2.922e-06
					1550.15	1.122e-05	1550.15	5.06e-06	1547.12	4.181e-06	1544.24	2.902e-06
					1550.15	1.119e-05	1550.15	5.045e-06	1547.12	4.181e-06	1544.24	2.848e-06
					1550.15	1.119e-05	1550.15	5.045e-06	1547.12	4.248e-06	1544.24	2.9e-06
					1550.15	1.115e-05	1550.15	5.045e-06	1547.12	4.248e-06	1544.25	2.859e-06
					1550.16	1.115e-05	1550.16	5.045e-06	1547.13	4.181e-06	1544.25	2.851e-06
					1550.16	1.114e-05	1550.16	5.036e-06	1547.13	4.181e-06	1544.26	2.851e-06
					1550.16	1.114e-05	1550.16	5.036e-06	1547.13	4.181e-06	1544.26	2.857e-06
					1550.16	1.113e-05	1550.16	5.02e-06	1547.13	4.146e-06	1544.26	2.865e-06
					1550.17	1.113e-05	1550.17	5.084e-06	1547.13	4.146e-06	1544.27	2.823e-06
					1550.17	1.113e-05	1550.17	5.084e-06	1547.14	4.22e-06	1544.27	2.887e-06
					1550.17	1.116e-05	1550.17	4.989e-06	1547.14	4.22e-06	1544.28	2.863e-06
					1550.17	1.116e-05	1550.17	4.989e-06	1547.14	4.224e-06	1544.28	2.887e-06
					1550.18	1.111e-05	1550.18	5.028e-06	1547.14	4.224e-06	1544.28	2.887e-06
					1550.18	1.111e-05	1550.18	5.028e-06	1547.14	4.224e-06	1544.29	2.851e-06
					1550.18	1.11e-05	1550.18	5.013e-06	1547.15	4.212e-06	1544.29	2.889e-06
					1550.18	1.11e-05	1550.18	5.013e-06	1547.15	4.212e-06	1544.3	2.855e-06
					1550.19	1.102e-05	1550.19	5.036e-06	1547.15	4.235e-06	1544.3	2.86e-06
					1550.19	1.102e-05	1550.19	5.036e-06	1547.15	4.235e-06	1544.3	2.854e-06
					1550.19	1.11e-05	1550.19	5.02e-06	1547.15	4.184e-06	1544.31	2.866e-06
					1550.19	1.11e-05	1550.19	5.02e-06	1547.16	4.184e-06	1544.31	2.868e-06
					1550.2	1.109e-05	1550.2	4.997e-06	1547.16	4.235e-06	1544.32	2.868e-06
					1550.2	1.105e-05	1550.2	5.02e-06	1547.16	4.235e-06	1544.32	2.852e-06
					1550.2	1.105e-05	1550.2	5.02e-06	1547.16	4.235e-06	1544.32	2.808e-06
					1550.2	1.107e-05	1550.2	5.013e-06	1547.16	4.212e-06	1544.33	2.868e-06
					1550.21	1.107e-05	1550.21	5.013e-06	1547.17	4.212e-06	1544.33	2.878e-06
					1550.21	1.107e-05	1550.21	4.958e-06	1547.17	4.193e-06	1544.34	2.794e-06
					1550.21	1.107e-05	1550.21	4.958e-06	1547.17	4.193e-06	1544.34	2.864e-06
					1550.21	1.107e-05	1550.21	5.013e-06	1547.17	4.177e-06	1544.34	2.864e-06
					1550.22	1.107e-05	1550.22	5.013e-06	1547.17	4.177e-06	1544.35	2.86e-06
					1550.22	1.108e-05	1550.22	4.997e-06	1547.18	4.177e-06	1544.35	2.877e-06
					1550.22	1.109e-05	1550.22	5.036e-06	1547.18	4.205e-06	1544.36	2.839e-06
					1550.22	1.109e-05	1550.22	5.036e-06	1547.18	4.205e-06	1544.36	2.877e-06
					1550.23	1.11e-05	1550.23	5.028e-06	1547.18	4.177e-06	1544.36	2.863e-06
					1550.23	1.11e-05	1550.23	5.028e-06	1547.18	4.177e-06	1544.37	2.843e-06
					1550.23	1.11e-05	1550.23	4.982e-06	1547.19	4.169e-06	1544.37	2.811e-06
					1550.23	1.11e-05	1550.23	4.982e-06	1547.19	4.169e-06	1544.38	2.811e-06
					1550.24	1.101e-05	1550.24	5.036e-06	1547.19	4.169e-06	1544.38	2.842e-06
					1550.24	1.101e-05	1550.24	5.036e-06	1547.19	4.161e-06	1544.38	2.824e-06
					1550.24	1.109e-05	1550.24	4.997e-06	1547.19	4.161e-06	1544.39	2.82e-06
					1550.24	1.109e-05	1550.24	4.997e-06	1547.2	4.174e-06	1544.39	2.814e-06
					1550.25	1.114e-05	1550.25	5.028e-06	1547.2	4.174e-06	1544.4	2.838e-06
					1550.25	1.114e-05	1550.25	5.028e-06	1547.2	4.149e-06	1544.4	2.812e-06
					1550.25	1.104e-05	1550.25	4.958e-06	1547.2	4.149e-06	1544.4	2.812e-06
					1550.25	1.104e-05	1550.25	4.958e-06	1547.2	4.154e-06	1544.41	2.877e-06
					1550.26	1.109e-05	1550.26	5.084e-06	1547.21	4.154e-06	1544.41	2.83e-06
					1550.26	1.11e-05	1550.26	5.02e-06	1547.21	4.154e-06	1544.42	2.819e-06
					1550.26	1.11e-05	1550.26	5.02e-06	1547.21	4.193e-06	1544.42	2.803e-06
					1550.26	1.111e-05	1550.26	4.989e-06	1547.21	4.193e-06	1544.42	2.77e-06
					1550.27	1.111e-05	1550.27	4.989e-06	1547.21	4.13e-06	1544.43	2.746e-06
					1550.27	1.106e-05	1550.27	5.013e-06	1547.22	4.13e-06	1544.43	2.816e-06
					1550.27	1.106e-05	1550.27	5.013e-06	1547.22	4.142e-06	1544.44	2.816e-06
					1550.27	1.11e-05	1550.27	5.028e-06	1547.22	4.142e-06	1544.44	2.827e-06
					1550.28	1.11e-05	1550.28	5.028e-06	1547.22	4.142e-06	1544.44	2.722e-06
					1550.28	1.11e-05	1550.28	5.02e-06	1547.22	4.115e-06	1544.45	2.778e-06
					1550.28	1.111e-05	1550.28	5.013e-06	1547.23	4.115e-06	1544.45	2.779e-06
					1550.28	1.111e-05	1550.28	5.013e-06	1547.23	4.138e-06	1544.46	2.823e-06
					1550.29	1.112e-05	1550.29	5.044e-06	1547.23	4.138e-06	1544.46	2.803e-06
					1550.29	1.112e-05	1550.29	5.044e-06	1547.23	4.087e-06	1544.46	2.803e-06
					1550.29	1.107e-05	1550.29	5.028e-06	1547.23	4.087e-06	1544.47	2.737e-06
					1550.29	1.107e-05	1550.29	5.028e-06	1547.24	4.087e-06	1544.47	2.784e-06
					1550.3	1.11e-05	1550.3	4.997e-06	1547.24	4.067e-06	1544.48	2.75e-06
					1550.3	1.11e-05	1550.3	4.997e-06	1547.24	4.067e-06	1544.48	2.763e-06
					1550.3	1.113e-05	1550.3	4.997e-06	1547.24	4.095e-06	1544.48	2.81e-06
					1550.3	1.113e-05	1550.3	4.997e-06	1547.24	4.095e-06	1544.49	2.819e-06
					1550.31	1.11e-05	1550.31	5.02e-06	1547.25	4.084e-06	1544.49	2.817e-06
					1550.31	1.11e-05	1550.31	5.02e-06	1547.25	4.084e-06	1544.5	2.817e-06
					1550.31	1.108e-05	1550.31	5.036e-06	1547.25	4.079e-06	1544.5	2.721e-06
					1550.31	1.108e-05	1550.31	5.028e-06	1547.25	4.079e-06	1544.5	2.81e-06
					1550.32	1.108e-05	1550.32	5.028e-06	1547.25	4.079e-06	1544.51	2.823e-06
					1550.32	1.105e-05	1550.32	4.98e-06	1547.26	4.021e-06	1544.51	2.812e-06
					1550.32	1.105e-05	1550.32	4.98e-06	1547.26	4.021e-06	1544.52	2.784e-06
					1550.32	1.102e-05	1550.32	4.98e-06	1547.26	4.087e-06	1544.52	2.8e-06
					1550.33	1.102e-05	1550.33	4.98e-06	1547.26	4.087e-06	1544.52	2.8e-06
					1550.33	1.112e-05	1550.33	4.957e-06	1547.26	4.013e-06	1544.53	2.82e-06
					1550.33	1.112e-05	1550.33	4.957e-06	1547.27	4.013e-06	1544.53	2.79e-06
					1550.33	1.106e-05	1550.33	4.98e-06	1547.27	4.013e-06	1544.54	2.804e-06
					1550.34	1.107e-05	1550.34	5.012e-06	1547.27	4.048e-06	1544.54	2.812e-06
					1550.34	1.107e-05	1550.34	5.012e-06	1547.27	4.048e-06	1544.54	2.834e-06
					1550.34	1.104e-05	1550.34	5.012e-06	1547.27	3.993e-06	1544.55	2.819e-06
					1550.34	1.104e-05	1550.34	5.012e-06	1547.28	3.993e-06	1544.55	2.819e-06
					1550.35	1.108e-05	1550.35	4.974e-06	1547.28	3.962e-06	1544.56	2.819e-06
					1550.35	1.108e-05	1550.35	4.974e-06	1547.28	3.962e-06	1544.56	2.825e-06
					1550.35	1.102e-05	1550.35	4.974e-06	1547.28	3.962e-06	1544.56	2.808e-06
					1550.35	1.102e-05	1550.35	4.974e-06	1547.28	3.985e-06	1544.57	2.825e-06
					1550.36	1.102e-05	1550.36	4.934e-06	1547.29	3.985e-06	1544.57	2.805e-06
					1550.36	1.102e-05	1550.36	4.934e-06	1547.29	3.993e-06	1544.58	2.84e-06
					1550.36	1.102e-05	1550.36	4.926e-06	1547.29	3.993e-06	1544.58	2.833e-06
					1550.36	1.102e-05	1550.36	4.926e-06	1547.29	3.962e-06	1544.58	2.833e-06
					1550.37	1.097e-05	1550.37	4.957e-06	1547.29	3.962e-06	1544.59	2.849e-06
					1550.37	1.097e-05	1550.37	4.957e-06	1547.3	3.962e-06	1544.59	2.826e-06
					1550.37	1.094e-05	1550.37	4.903e-06	1547.3	3.927e-06	1544.6	2.809e-06
					1550.37	1.095e-05	1550.37	4.911e-06	1547.3	3.927e-06	1544.6	2.801e-06
					1550.38	1.095e-05	1550.38	4.911e-06	1547.3	3.951e-06	1544.6	2.826e-06
					1550.38	1.098e-05	1550.38	4.895e-06	1547.3	3.951e-06	1544.61	2.862e-06
					1550.38	1.098e-05	1550.38	4.895e-06	1547.31	3.962e-06	1544.61	2.809e-06
					1550.38	1.087e-05	1550.38	4.903e-06	1547.31	3.962e-06	1544.62	2.809e-06
					1550.39	1.087e-05	1550.39	4.903e-06	1547.31	3.899e-06	1544.62	2.843e-06
					1550.39	1.091e-05	1550.39	4.934e-06	1547.31	3.899e-06	1544.62	2.821e-06
					1550.39	1.091e-05	1550.39	4.934e-06	1547.31	3.899e-06	1544.63	2.826e-06
					1550.39	1.091e-05	1550.39	4.926e-06	1547.32	3.915e-06	1544.63	2.833e-06
					1550.4	1.084e-05	1550.4	4.856e-06	1547.32	3.915e-06	1544.64	2.849e-06
					1550.4	1.084e-05	1550.4	4.856e-06	1547.32	3.908e-06	1544.64	2.793e-06
					1550.4	1.08e-05	1550.4	4.887e-06	1547.32	3.908e-06	1544.64	2.793e-06
					1550.4	1.08e-05	1550.4	4.887e-06	1547.32	3.935e-06	1544.65	2.812e-06
					1550.41	1.08e-05	1550.41	4.911e-06	1547.33	3.935e-06	1544.65	2.816e-06
					1550.41	1.08e-05	1550.41	4.911e-06	1547.33	3.935e-06	1544.66	2.777e-06
					1550.41	1.08e-05	1550.41	4.887e-06	1547.33	3.951e-06	1544.66	2.841e-06
					1550.41	1.08e-05	1550.41	4.887e-06	1547.33	3.951e-06	1544.66	2.825e-06
					1550.42	1.073e-05	1550.42	4.833e-06	1547.33	3.908e-06	1544.67	2.82e-06
					1550.42	1.073e-05	1550.42	4.833e-06	1547.34	3.908e-06	1544.67	2.766e-06
					1550.42	1.073e-05	1550.42	4.841e-06	1547.34	3.927e-06	1544.68	2.766e-06
					1550.42	1.073e-05	1550.42	4.841e-06	1547.34	3.927e-06	1544.68	2.812e-06
					1550.43	1.069e-05	1550.43	4.887e-06	1547.34	3.927e-06	1544.68	2.76e-06
					1550.43	1.075e-05	1550.43	4.825e-06	1547.34	3.892e-06	1544.69	2.789e-06
					1550.43	1.075e-05	1550.43	4.825e-06	1547.35	3.892e-06	1544.69	2.806e-06
					1550.43	1.069e-05	1550.43	4.872e-06	1547.35	3.924e-06	1544.7	2.754e-06
					1550.44	1.069e-05	1550.44	4.872e-06	1547.35	3.924e-06	1544.7	2.751e-06
					1550.44	1.07e-05	1550.44	4.81e-06	1547.35	3.9e-06	1544.7	2.751e-06
					1550.44	1.07e-05	1550.44	4.81e-06	1547.35	3.9e-06	1544.71	2.796e-06
					1550.44	1.066e-05	1550.44	4.895e-06	1547.36	3.901e-06	1544.71	2.785e-06
					1550.45	1.066e-05	1550.45	4.895e-06	1547.36	3.901e-06	1544.72	2.81e-06
					1550.45	1.066e-05	1550.45	4.81e-06	1547.36	3.901e-06	1544.72	2.767e-06
					1550.45	1.062e-05	1550.45	4.817e-06	1547.36	3.89e-06	1544.72	2.754e-06
					1550.45	1.062e-05	1550.45	4.817e-06	1547.36	3.89e-06	1544.73	2.75e-06
					1550.46	1.068e-05	1550.46	4.825e-06	1547.37	3.905e-06	1544.73	2.806e-06
					1550.46	1.068e-05	1550.46	4.825e-06	1547.37	3.905e-06	1544.74	2.806e-06
					1550.46	1.067e-05	1550.46	4.802e-06	1547.37	3.905e-06	1544.74	2.757e-06
					1550.46	1.067e-05	1550.46	4.802e-06	1547.37	3.905e-06	1544.74	2.729e-06
					1550.47	1.066e-05	1550.47	4.848e-06	1547.37	3.905e-06	1544.75	2.725e-06
					1550.47	1.066e-05	1550.47	4.848e-06	1547.38	3.908e-06	1544.75	2.719e-06
					1550.47	1.062e-05	1550.47	4.731e-06	1547.38	3.908e-06	1544.76	2.718e-06
					1550.47	1.062e-05	1550.47	4.731e-06	1547.38	3.87e-06	1544.76	2.758e-06
					1550.48	1.066e-05	1550.48	4.779e-06	1547.38	3.87e-06	1544.76	2.758e-06
					1550.48	1.066e-05	1550.48	4.779e-06	1547.38	3.916e-06	1544.77	2.75e-06
					1550.48	1.059e-05	1550.48	4.779e-06	1547.39	3.916e-06	1544.77	2.767e-06
					1550.48	1.059e-05	1550.48	4.771e-06	1547.39	3.916e-06	1544.78	2.713e-06
					1550.49	1.059e-05	1550.49	4.771e-06	1547.39	3.908e-06	1544.78	2.741e-06
					1550.49	1.06e-05	1550.49	4.825e-06	1547.39	3.908e-06	1544.78	2.731e-06
					1550.49	1.06e-05	1550.49	4.825e-06	1547.39	3.916e-06	1544.79	2.713e-06
					1550.49	1.064e-05	1550.49	4.786e-06	1547.4	3.916e-06	1544.79	2.713e-06
					1550.5	1.064e-05	1550.5	4.786e-06	1547.4	3.908e-06	1544.8	2.731e-06
					1550.5	1.062e-05	1550.5	4.88e-06	1547.4	3.908e-06	1544.8	2.748e-06
					1550.5	1.062e-05	1550.5	4.88e-06	1547.4	3.869e-06	1544.8	2.781e-06
					1550.5	1.066e-05	1550.5	4.786e-06	1547.4	3.869e-06	1544.81	2.693e-06
					1550.51	1.068e-05	1550.51	4.841e-06	1547.41	3.869e-06	1544.81	2.688e-06
					1550.51	1.068e-05	1550.51	4.841e-06	1547.41	3.885e-06	1544.82	2.729e-06
					1550.51	1.073e-05	1550.51	4.856e-06	1547.41	3.885e-06	1544.82	2.71e-06
					1550.51	1.073e-05	1550.51	4.856e-06	1547.41	3.905e-06	1544.82	2.71e-06
					1550.52	1.069e-05	1550.52	4.856e-06	1547.41	3.905e-06	1544.83	2.669e-06
					1550.52	1.069e-05	1550.52	4.856e-06	1547.42	3.913e-06	1544.83	2.709e-06
					1550.52	1.073e-05	1550.52	4.833e-06	1547.42	3.913e-06	1544.84	2.704e-06
					1550.52	1.073e-05	1550.52	4.833e-06	1547.42	3.913e-06	1544.84	2.71e-06
					1550.53	1.066e-05	1550.53	4.794e-06	1547.42	3.951e-06	1544.84	2.647e-06
					1550.53	1.066e-05	1550.53	4.794e-06	1547.42	3.951e-06	1544.85	2.69e-06
					1550.53	1.072e-05	1550.53	4.864e-06	1547.43	3.928e-06	1544.85	2.69e-06
					1550.53	1.072e-05	1550.53	4.864e-06	1547.43	3.928e-06	1544.86	2.688e-06
					1550.54	1.077e-05	1550.54	4.841e-06	1547.43	3.916e-06	1544.86	2.704e-06
					1550.54	1.077e-05	1550.54	4.841e-06	1547.43	3.916e-06	1544.86	2.667e-06
					1550.54	1.075e-05	1550.54	4.864e-06	1547.43	3.916e-06	1544.87	2.71e-06
					1550.54	1.076e-05	1550.54	4.88e-06	1547.44	3.899e-06	1544.87	2.706e-06
					1550.55	1.076e-05	1550.55	4.88e-06	1547.44	3.899e-06	1544.88	2.64e-06
					1550.55	1.076e-05	1550.55	4.88e-06	1547.44	3.913e-06	1544.88	2.735e-06
					1550.55	1.076e-05	1550.55	4.88e-06	1547.44	3.913e-06	1544.88	2.735e-06
					1550.55	1.08e-05	1550.55	4.895e-06	1547.44	3.882e-06	1544.89	2.678e-06
					1550.56	1.08e-05	1550.56	4.895e-06	1547.45	3.882e-06	1544.89	2.714e-06
					1550.56	1.08e-05	1550.56	4.887e-06	1547.45	3.882e-06	1544.9	2.664e-06
					1550.56	1.08e-05	1550.56	4.887e-06	1547.45	3.899e-06	1544.9	2.713e-06
					1550.56	1.079e-05	1550.56	4.903e-06	1547.45	3.899e-06	1544.9	2.68e-06
					1550.57	1.085e-05	1550.57	4.841e-06	1547.45	3.884e-06	1544.91	2.708e-06
					1550.57	1.085e-05	1550.57	4.841e-06	1547.46	3.884e-06	1544.91	2.708e-06
					1550.57	1.083e-05	1550.57	4.88e-06	1547.46	3.866e-06	1544.92	2.698e-06
					1550.57	1.083e-05	1550.57	4.88e-06	1547.46	3.866e-06	1544.92	2.657e-06
					1550.58	1.085e-05	1550.58	4.903e-06	1547.46	3.89e-06	1544.92	2.67e-06
					1550.58	1.085e-05	1550.58	4.903e-06	1547.46	3.89e-06	1544.93	2.672e-06
					1550.58	1.087e-05	1550.58	4.918e-06	1547.47	3.89e-06	1544.93	2.701e-06
					1550.58	1.087e-05	1550.58	4.918e-06	1547.47	3.854e-06	1544.94	2.643e-06
					1550.59	1.087e-05	1550.59	4.872e-06	1547.47	3.854e-06	1544.94	2.618e-06
					1550.59	1.087e-05	1550.59	4.872e-06	1547.47	3.901e-06	1544.94	2.618e-06
					1550.59	1.08e-05	1550.59	4.848e-06	1547.47	3.901e-06	1544.95	2.595e-06
					1550.59	1.08e-05	1550.59	4.848e-06	1547.48	3.846e-06	1544.95	2.586e-06
					1550.6	1.082e-05	1550.6	4.864e-06	1547.48	3.846e-06	1544.96	2.614e-06
					1550.6	1.082e-05	1550.6	4.911e-06	1547.48	3.846e-06	1544.96	2.644e-06
					1550.6	1.082e-05	1550.6	4.911e-06	1547.48	3.848e-06	1544.96	2.619e-06
					1550.6	1.087e-05	1550.6	4.864e-06	1547.48	3.848e-06	1544.97	2.63e-06
					1550.61	1.087e-05	1550.61	4.864e-06	1547.49	3.878e-06	1544.97	2.63e-06
					1550.61	1.081e-05	1550.61	4.903e-06	1547.49	3.878e-06	1544.98	2.58e-06
					1550.61	1.081e-05	1550.61	4.903e-06	1547.49	3.84e-06	1544.98	2.556e-06
					1550.61	1.075e-05	1550.61	4.88e-06	1547.49	3.84e-06	1544.98	2.644e-06
					1550.62	1.075e-05	1550.62	4.88e-06	1547.49	3.84e-06	1544.99	2.604e-06
					1550.62	1.074e-05	1550.62	4.911e-06	1547.5	3.822e-06	1544.99	2.663e-06
					1550.62	1.07e-05	1550.62	4.825e-06	1547.5	3.822e-06	1544.99	2.644e-06
					1550.62	1.07e-05	1550.62	4.825e-06	1547.5	3.795e-06	1545	2.635e-06
					1550.63	1.069e-05	1550.63	4.88e-06	1547.5	3.795e-06	1545	2.635e-06
					1550.63	1.069e-05	1550.63	4.88e-06	1547.5	3.795e-06	1545.01	2.584e-06
					1550.63	1.073e-05	1550.63	4.88e-06	1547.51	3.795e-06	1545.01	2.599e-06
					1550.63	1.073e-05	1550.63	4.88e-06	1547.51	3.782e-06	1545.02	2.592e-06
					1550.64	1.066e-05	1550.64	4.864e-06	1547.51	3.782e-06	1545.02	2.644e-06
					1550.64	1.066e-05	1550.64	4.864e-06	1547.51	3.782e-06	1545.02	2.594e-06
					1550.64	1.069e-05	1550.64	4.825e-06	1547.51	3.764e-06	1545.03	2.597e-06
					1550.64	1.069e-05	1550.64	4.825e-06	1547.52	3.764e-06	1545.03	2.597e-06
					1550.65	1.058e-05	1550.65	4.802e-06	1547.52	3.753e-06	1545.03	2.604e-06
					1550.65	1.058e-05	1550.65	4.802e-06	1547.52	3.753e-06	1545.04	2.581e-06
					1550.65	1.056e-05	1550.65	4.739e-06	1547.52	3.764e-06	1545.04	2.608e-06
					1550.65	1.056e-05	1550.65	4.739e-06	1547.52	3.764e-06	1545.05	2.633e-06
					1550.66	1.059e-05	1550.66	4.786e-06	1547.53	3.764e-06	1545.05	2.602e-06
					1550.66	1.057e-05	1550.66	4.771e-06	1547.53	3.781e-06	1545.05	2.62e-06
					1550.66	1.057e-05	1550.66	4.771e-06	1547.53	3.781e-06	1545.06	2.572e-06
					1550.66	1.047e-05	1550.66	4.754e-06	1547.53	3.776e-06	1545.06	2.572e-06
					1550.67	1.047e-05	1550.67	4.754e-06	1547.53	3.776e-06	1545.07	2.585e-06
					1550.67	1.052e-05	1550.67	4.763e-06	1547.54	3.79e-06	1545.07	2.599e-06
					1550.67	1.052e-05	1550.67	4.763e-06	1547.54	3.79e-06	1545.07	2.635e-06
					1550.67	1.048e-05	1550.67	4.748e-06	1547.54	3.79e-06	1545.08	2.62e-06
					1550.68	1.048e-05	1550.68	4.748e-06	1547.54	3.769e-06	1545.08	2.593e-06
					1550.68	1.05e-05	1550.68	4.739e-06	1547.54	3.769e-06	1545.09	2.636e-06
					1550.68	1.044e-05	1550.68	4.669e-06	1547.55	3.76e-06	1545.09	2.636e-06
					1550.68	1.044e-05	1550.68	4.669e-06	1547.55	3.76e-06	1545.09	2.612e-06
					1550.69	1.042e-05	1550.69	4.739e-06	1547.55	3.739e-06	1545.1	2.627e-06
					1550.69	1.042e-05	1550.69	4.739e-06	1547.55	3.739e-06	1545.1	2.618e-06
					1550.69	1.038e-05	1550.69	4.661e-06	1547.55	3.739e-06	1545.11	2.649e-06
					1550.69	1.038e-05	1550.69	4.661e-06	1547.56	3.707e-06	1545.11	2.609e-06
					1550.7	1.039e-05	1550.7	4.723e-06	1547.56	3.707e-06	1545.11	2.634e-06
					1550.7	1.039e-05	1550.7	4.723e-06	1547.56	3.752e-06	1545.12	2.587e-06
					1550.7	1.034e-05	1550.7	4.692e-06	1547.56	3.752e-06	1545.12	2.587e-06
					1550.7	1.034e-05	1550.7	4.692e-06	1547.56	3.758e-06	1545.13	2.597e-06
					1550.71	1.038e-05	1550.71	4.684e-06	1547.57	3.758e-06	1545.13	2.633e-06
					1550.71	1.038e-05	1550.71	4.684e-06	1547.57	3.745e-06	1545.13	2.607e-06
					1550.71	1.031e-05	1550.71	4.646e-06	1547.57	3.745e-06	1545.14	2.657e-06
					1550.71	1.036e-05	1550.71	4.661e-06	1547.57	3.745e-06	1545.14	2.616e-06
					1550.72	1.036e-05	1550.72	4.661e-06	1547.57	3.684e-06	1545.15	2.577e-06
					1550.72	1.027e-05	1550.72	4.646e-06	1547.58	3.684e-06	1545.15	2.604e-06
					1550.72	1.027e-05	1550.72	4.646e-06	1547.58	3.711e-06	1545.15	2.604e-06
					1550.72	1.027e-05	1550.72	4.716e-06	1547.58	3.711e-06	1545.16	2.589e-06
					1550.73	1.027e-05	1550.73	4.716e-06	1547.58	3.691e-06	1545.16	2.565e-06
					1550.73	1.027e-05	1550.73	4.599e-06	1547.58	3.691e-06	1545.17	2.644e-06
					1550.73	1.027e-05	1550.73	4.599e-06	1547.59	3.691e-06	1545.17	2.583e-06
					1550.73	1.021e-05	1550.73	4.653e-06	1547.59	3.662e-06	1545.17	2.605e-06
					1550.74	1.023e-05	1550.74	4.669e-06	1547.59	3.662e-06	1545.18	2.556e-06
					1550.74	1.023e-05	1550.74	4.669e-06	1547.59	3.648e-06	1545.18	2.556e-06
					1550.74	1.022e-05	1550.74	4.731e-06	1547.59	3.648e-06	1545.19	2.541e-06
					1550.74	1.022e-05	1550.74	4.731e-06	1547.6	3.662e-06	1545.19	2.529e-06
					1550.75	1.023e-05	1550.75	4.653e-06	1547.6	3.662e-06	1545.19	2.577e-06
					1550.75	1.023e-05	1550.75	4.653e-06	1547.6	3.662e-06	1545.2	2.536e-06
					1550.75	1.025e-05	1550.75	4.716e-06	1547.6	3.571e-06	1545.2	2.539e-06
					1550.75	1.025e-05	1550.75	4.716e-06	1547.6	3.571e-06	1545.21	2.534e-06
					1550.76	1.02e-05	1550.76	4.661e-06	1547.61	3.709e-06	1545.21	2.558e-06
					1550.76	1.02e-05	1550.76	4.661e-06	1547.61	3.709e-06	1545.21	2.558e-06
					1550.76	1.022e-05	1550.76	4.692e-06	1547.61	3.625e-06	1545.22	2.513e-06
					1550.76	1.022e-05	1550.76	4.692e-06	1547.61	3.625e-06	1545.22	2.53e-06
					1550.77	1.022e-05	1550.77	4.677e-06	1547.61	3.664e-06	1545.23	2.555e-06
					1550.77	1.018e-05	1550.77	4.708e-06	1547.62	3.664e-06	1545.23	2.522e-06
					1550.77	1.018e-05	1550.77	4.708e-06	1547.62	3.664e-06	1545.23	2.498e-06
					1550.77	1.013e-05	1550.77	4.7e-06	1547.62	3.624e-06	1545.24	2.547e-06
					1550.78	1.013e-05	1550.78	4.7e-06	1547.62	3.624e-06	1545.24	2.547e-06
					1550.78	1.019e-05	1550.78	4.677e-06	1547.62	3.697e-06	1545.25	2.471e-06
					1550.78	1.019e-05	1550.78	4.677e-06	1547.63	3.697e-06	1545.25	2.541e-06
					1550.78	1.019e-05	1550.78	4.708e-06	1547.63	3.661e-06	1545.25	2.525e-06
					1550.79	1.019e-05	1550.79	4.708e-06	1547.63	3.661e-06	1545.26	2.533e-06
					1550.79	1.013e-05	1550.79	4.716e-06	1547.63	3.661e-06	1545.26	2.555e-06
					1550.79	1.012e-05	1550.79	4.739e-06	1547.63	3.633e-06	1545.27	2.537e-06
					1550.79	1.012e-05	1550.79	4.739e-06	1547.64	3.633e-06	1545.27	2.493e-06
					1550.8	1.005e-05	1550.8	4.754e-06	1547.64	3.659e-06	1545.27	2.493e-06
					1550.8	1.005e-05	1550.8	4.754e-06	1547.64	3.659e-06	1545.28	2.497e-06
					1550.8	1.006e-05	1550.8	4.754e-06	1547.64	3.61e-06	1545.28	2.502e-06
					1550.8	1.006e-05	1550.8	4.754e-06	1547.64	3.61e-06	1545.29	2.518e-06
					1550.81	1.002e-05	1550.81	4.763e-06	1547.65	3.61e-06	1545.29	2.519e-06
					1550.81	1.002e-05	1550.81	4.763e-06	1547.65	3.603e-06	1545.29	2.549e-06
					1550.81	9.99e-06	1550.81	4.708e-06	1547.65	3.603e-06	1545.3	2.538e-06
					1550.81	9.99e-06	1550.81	4.708e-06	1547.65	3.624e-06	1545.3	2.538e-06
					1550.82	9.881e-06	1550.82	4.7e-06	1547.65	3.624e-06	1545.31	2.503e-06
					1550.82	9.881e-06	1550.82	4.7e-06	1547.66	3.641e-06	1545.31	2.476e-06
					1550.82	9.92e-06	1550.82	4.731e-06	1547.66	3.641e-06	1545.31	2.487e-06
					1550.82	9.92e-06	1550.82	4.731e-06	1547.66	3.65e-06	1545.32	2.485e-06
					1550.83	9.866e-06	1550.83	4.716e-06	1547.66	3.65e-06	1545.32	2.537e-06
					1550.83	9.764e-06	1550.83	4.763e-06	1547.66	3.65e-06	1545.33	2.482e-06
					1550.83	9.764e-06	1550.83	4.763e-06	1547.67	3.655e-06	1545.33	2.531e-06
					1550.83	9.694e-06	1550.83	4.748e-06	1547.67	3.655e-06	1545.33	2.531e-06
					1550.84	9.694e-06	1550.84	4.748e-06	1547.67	3.663e-06	1545.34	2.553e-06
					1550.84	9.663e-06	1550.84	4.723e-06	1547.67	3.663e-06	1545.34	2.503e-06
					1550.84	9.663e-06	1550.84	4.723e-06	1547.67	3.621e-06	1545.35	2.479e-06
					1550.84	9.592e-06	1550.84	4.684e-06	1547.68	3.621e-06	1545.35	2.545e-06
					1550.85	9.592e-06	1550.85	4.684e-06	1547.68	3.621e-06	1545.35	2.502e-06
					1550.85	9.483e-06	1550.85	4.684e-06	1547.68	3.616e-06	1545.36	2.5e-06
					1550.85	9.358e-06	1550.85	4.692e-06	1547.68	3.616e-06	1545.36	2.5e-06
					1550.85	9.358e-06	1550.85	4.692e-06	1547.68	3.646e-06	1545.37	2.518e-06
					1550.86	9.273e-06	1550.86	4.748e-06	1547.69	3.646e-06	1545.37	2.497e-06
					1550.86	9.273e-06	1550.86	4.748e-06	1547.69	3.641e-06	1545.37	2.509e-06
					1550.86	9.234e-06	1550.86	4.723e-06	1547.69	3.641e-06	1545.38	2.534e-06
					1550.86	9.234e-06	1550.86	4.723e-06	1547.69	3.641e-06	1545.38	2.506e-06
					1550.87	9.016e-06	1550.87	4.684e-06	1547.69	3.656e-06	1545.39	2.48e-06
					1550.87	9.016e-06	1550.87	4.684e-06	1547.7	3.656e-06	1545.39	2.479e-06
					1550.87	8.906e-06	1550.87	4.677e-06	1547.7	3.624e-06	1545.39	2.479e-06
					1550.87	8.906e-06	1550.87	4.677e-06	1547.7	3.624e-06	1545.4	2.491e-06
					1550.88	8.728e-06	1550.88	4.692e-06	1547.7	3.643e-06	1545.4	2.462e-06
					1550.88	8.728e-06	1550.88	4.692e-06	1547.7	3.643e-06	1545.41	2.478e-06
					1550.88	8.517e-06	1550.88	4.669e-06	1547.71	3.643e-06	1545.41	2.447e-06
					1550.88	8.275e-06	1550.88	4.661e-06	1547.71	3.626e-06	1545.41	2.48e-06
					1550.89	8.275e-06	1550.89	4.661e-06	1547.71	3.626e-06	1545.42	2.478e-06
					1550.89	8.088e-06	1550.89	4.646e-06	1547.71	3.628e-06	1545.42	2.478e-06
					1550.89	8.088e-06	1550.89	4.646e-06	1547.71	3.628e-06	1545.43	2.491e-06
					1550.89	7.768e-06	1550.89	4.646e-06	1547.72	3.623e-06	1545.43	2.458e-06
					1550.9	7.768e-06	1550.9	4.646e-06	1547.72	3.623e-06	1545.43	2.514e-06
					1550.9	7.518e-06	1550.9	4.646e-06	1547.72	3.592e-06	1545.44	2.462e-06
					1550.9	7.518e-06	1550.9	4.646e-06	1547.72	3.592e-06	1545.44	2.486e-06
					1550.9	7.215e-06	1550.9	4.63e-06	1547.72	3.592e-06	1545.45	2.458e-06
					1550.91	6.95e-06	1550.91	4.622e-06	1547.73	3.609e-06	1545.45	2.455e-06
					1550.91	6.95e-06	1550.91	4.622e-06	1547.73	3.609e-06	1545.45	2.455e-06
					1550.91	6.637e-06	1550.91	4.576e-06	1547.73	3.654e-06	1545.46	2.451e-06
					1550.91	6.637e-06	1550.91	4.576e-06	1547.73	3.654e-06	1545.46	2.522e-06
					1550.92	6.326e-06	1550.92	4.622e-06	1547.73	3.585e-06	1545.47	2.422e-06
					1550.92	6.326e-06	1550.92	4.622e-06	1547.74	3.585e-06	1545.47	2.448e-06
					1550.92	5.936e-06	1550.92	4.63e-06	1547.74	3.585e-06	1545.47	2.468e-06
					1550.92	5.936e-06	1550.92	4.63e-06	1547.74	3.599e-06	1545.48	2.472e-06
					1550.93	5.578e-06	1550.93	4.63e-06	1547.74	3.599e-06	1545.48	2.472e-06
					1550.93	5.578e-06	1550.93	4.63e-06	1547.74	3.607e-06	1545.49	2.422e-06
					1550.93	5.281e-06	1550.93	4.591e-06	1547.75	3.607e-06	1545.49	2.449e-06
					1550.93	5.281e-06	1550.93	4.591e-06	1547.75	3.565e-06	1545.49	2.385e-06
					1550.94	5e-06	1550.94	4.553e-06	1547.75	3.565e-06	1545.5	2.423e-06
					1550.94	5e-06	1550.94	4.553e-06	1547.75	3.565e-06	1545.5	2.419e-06
					1550.94	4.54e-06	1550.94	4.568e-06	1547.75	3.617e-06	1545.51	2.417e-06
					1550.94	4.065e-06	1550.94	4.52e-06	1547.76	3.617e-06	1545.51	2.456e-06
					1550.95	4.065e-06	1550.95	4.52e-06	1547.76	3.604e-06	1545.51	2.456e-06
					1550.95	3.736e-06	1550.95	4.553e-06	1547.76	3.604e-06	1545.52	2.396e-06
					1550.95	3.736e-06	1550.95	4.553e-06	1547.76	3.566e-06	1545.52	2.405e-06
					1550.95	3.429e-06	1550.95	4.591e-06	1547.76	3.566e-06	1545.53	2.466e-06
					1550.96	3.429e-06	1550.96	4.591e-06	1547.77	3.534e-06	1545.53	2.397e-06
					1550.96	3.141e-06	1550.96	4.545e-06	1547.77	3.534e-06	1545.53	2.405e-06
					1550.96	3.141e-06	1550.96	4.545e-06	1547.77	3.534e-06	1545.54	2.374e-06
					1550.96	2.854e-06	1550.96	4.528e-06	1547.77	3.497e-06	1545.54	2.374e-06
					1550.97	2.488e-06	1550.97	4.537e-06	1547.77	3.497e-06	1545.55	2.394e-06
					1550.97	2.488e-06	1550.97	4.537e-06	1547.78	3.57e-06	1545.55	2.397e-06
					1550.97	2.25e-06	1550.97	4.474e-06	1547.78	3.57e-06	1545.55	2.392e-06
					1550.97	2.25e-06	1550.97	4.474e-06	1547.78	3.553e-06	1545.56	2.441e-06
					1550.98	1.978e-06	1550.98	4.513e-06	1547.78	3.553e-06	1545.56	2.419e-06
					1550.98	1.978e-06	1550.98	4.513e-06	1547.78	3.553e-06	1545.57	2.389e-06
					1550.98	1.796e-06	1550.98	4.545e-06	1547.79	3.57e-06	1545.57	2.397e-06
					1550.98	1.796e-06	1550.98	4.545e-06	1547.79	3.57e-06	1545.57	2.397e-06
					1550.99	1.577e-06	1550.99	4.52e-06	1547.79	3.526e-06	1545.58	2.385e-06
					1550.99	1.577e-06	1550.99	4.52e-06	1547.79	3.526e-06	1545.58	2.38e-06
					1550.99	1.367e-06	1550.99	4.528e-06	1547.79	3.558e-06	1545.59	2.378e-06
					1550.99	1.367e-06	1550.99	4.528e-06	1547.8	3.558e-06	1545.59	2.341e-06
					1551	1.146e-06	1551	4.52e-06	1547.8	3.558e-06	1545.59	2.376e-06
					1551	9.913e-07	1551	4.545e-06	1547.8	3.539e-06	1545.6	2.38e-06
					1551	9.913e-07	1551	4.545e-06	1547.8	3.539e-06	1545.6	2.38e-06
					1551	8.072e-07	1551	4.505e-06	1547.8	3.503e-06	1545.61	2.373e-06
					1551.01	8.072e-07	1551.01	4.505e-06	1547.81	3.503e-06	1545.61	2.415e-06
					1551.01	6.979e-07	1551.01	4.56e-06	1547.81	3.469e-06	1545.61	2.414e-06
					1551.01	6.979e-07	1551.01	4.56e-06	1547.81	3.469e-06	1545.62	2.352e-06
					1551.01	5.512e-07	1551.01	4.52e-06	1547.81	3.514e-06	1545.62	2.357e-06
					1551.02	5.512e-07	1551.02	4.52e-06	1547.81	3.514e-06	1545.63	2.35e-06
					1551.02	5.231e-07	1551.02	4.553e-06	1547.82	3.514e-06	1545.63	2.383e-06
					1551.02	3.967e-07	1551.02	4.553e-06	1547.82	3.531e-06	1545.63	2.383e-06
					1551.02	3.967e-07	1551.02	4.553e-06	1547.82	3.531e-06	1545.64	2.37e-06
					1551.03	3.718e-07	1551.03	4.545e-06	1547.82	3.54e-06	1545.64	2.311e-06
					1551.03	3.718e-07	1551.03	4.545e-06	1547.82	3.54e-06	1545.65	2.297e-06
					1551.03	2.924e-07	1551.03	4.63e-06	1547.83	3.464e-06	1545.65	2.346e-06
					1551.03	2.924e-07	1551.03	4.63e-06	1547.83	3.464e-06	1545.65	2.305e-06
					1551.04	2.473e-07	1551.04	4.553e-06	1547.83	3.464e-06	1545.66	2.338e-06
					1551.04	2.473e-07	1551.04	4.553e-06	1547.83	3.53e-06	1545.66	2.338e-06
					1551.04	1.702e-07	1551.04	4.553e-06	1547.83	3.53e-06	1545.67	2.351e-06
					1551.04	1.702e-07	1551.04	4.553e-06	1547.84	3.454e-06	1545.67	2.355e-06
					1551.05	1.863e-07	1551.05	4.568e-06	1547.84	3.454e-06	1545.67	2.328e-06
					1551.05	1.863e-07	1551.05	4.568e-06	1547.84	3.466e-06	1545.68	2.295e-06
					1551.05	9.876e-08	1551.05	4.56e-06	1547.84	3.466e-06	1545.68	2.306e-06
					1551.05	8.141e-08	1551.05	4.584e-06	1547.84	3.466e-06	1545.69	2.315e-06
					1551.06	8.141e-08	1551.06	4.584e-06	1547.85	3.522e-06	1545.69	2.291e-06
					1551.06	8.188e-08	1551.06	4.622e-06	1547.85	3.522e-06	1545.69	2.291e-06
					1551.06	8.188e-08	1551.06	4.622e-06	1547.85	3.502e-06	1545.7	2.298e-06
					1551.06	1e-12	1551.06	4.599e-06	1547.85	3.502e-06	1545.7	2.321e-06
					1551.07	1e-12	1551.07	4.599e-06	1547.85	3.454e-06	1545.71	2.252e-06
					1551.07	7.531e-08	1551.07	4.584e-06	1547.86	3.454e-06	1545.71	2.32e-06
					1551.07	7.531e-08	1551.07	4.584e-06	1547.86	3.454e-06	1545.71	2.311e-06
					1551.07	1e-12	1551.07	4.607e-06	1547.86	3.449e-06	1545.72	2.315e-06
					1551.08	1.066e-08	1551.08	4.615e-06	1547.86	3.449e-06	1545.72	2.315e-06
					1551.08	1.066e-08	1551.08	4.615e-06	1547.86	3.444e-06	1545.73	2.298e-06
					1551.08	2.927e-08	1551.08	4.584e-06	1547.87	3.444e-06	1545.73	2.267e-06
					1551.08	2.927e-08	1551.08	4.584e-06	1547.87	3.435e-06	1545.73	2.267e-06
					1551.09	4.651e-09	1551.09	4.591e-06	1547.87	3.435e-06	1545.74	2.269e-06
					1551.09	4.651e-09	1551.09	4.591e-06	1547.87	3.463e-06	1545.74	2.265e-06
					1551.09	2.618e-09	1551.09	4.607e-06	1547.87	3.463e-06	1545.75	2.232e-06
					1551.09	2.618e-09	1551.09	4.607e-06	1547.88	3.463e-06	1545.75	2.276e-06
					1551.1	2.684e-08	1551.1	4.568e-06	1547.88	3.444e-06	1545.75	2.276e-06
					1551.1	2.684e-08	1551.1	4.568e-06	1547.88	3.444e-06	1545.76	2.307e-06
					1551.1	6.136e-09	1551.1	4.599e-06	1547.88	3.447e-06	1545.76	2.282e-06
					1551.1	6.136e-09	1551.1	4.599e-06	1547.88	3.447e-06	1545.77	2.313e-06
					1551.11	1e-12	1551.11	4.591e-06	1547.89	3.409e-06	1545.77	2.327e-06
					1551.11	4.415e-09	1551.11	4.553e-06	1547.89	3.409e-06	1545.77	2.248e-06
					1551.11	4.415e-09	1551.11	4.553e-06	1547.89	3.409e-06	1545.78	2.269e-06
					1551.11	2.473e-08	1551.11	4.545e-06	1547.89	3.442e-06	1545.78	2.269e-06
					1551.12	2.473e-08	1551.12	4.545e-06	1547.89	3.442e-06	1545.79	2.255e-06
					1551.12	1e-12	1551.12	4.52e-06	1547.9	3.438e-06	1545.79	2.227e-06
					1551.12	1e-12	1551.12	4.52e-06	1547.9	3.438e-06	1545.79	2.26e-06
					1551.12	1e-12	1551.12	4.584e-06	1547.9	3.474e-06	1545.8	2.263e-06
					1551.13	1e-12	1551.13	4.584e-06	1547.9	3.474e-06	1545.8	2.282e-06
					1551.13	1e-12	1551.13	4.599e-06	1547.9	3.474e-06	1545.81	2.212e-06
					1551.13	4.53e-08	1551.13	4.52e-06	1547.91	3.447e-06	1545.81	2.219e-06
					1551.13	4.53e-08	1551.13	4.52e-06	1547.91	3.447e-06	1545.81	2.219e-06
					1551.14	1e-12	1551.14	4.576e-06	1547.91	3.463e-06	1545.82	2.267e-06
					1551.14	1e-12	1551.14	4.576e-06	1547.91	3.463e-06	1545.82	2.266e-06
					1551.14	1e-12	1551.14	4.553e-06	1547.91	3.444e-06	1545.83	2.249e-06
					1551.14	1e-12	1551.14	4.553e-06	1547.92	3.444e-06	1545.83	2.229e-06
					1551.15	1e-12	1551.15	4.576e-06	1547.92	3.475e-06	1545.83	2.251e-06
					1551.15	1e-12	1551.15	4.576e-06	1547.92	3.475e-06	1545.84	2.242e-06
					1551.15	1e-12	1551.15	4.56e-06	1547.92	3.475e-06	1545.84	2.242e-06
					1551.15	1e-12	1551.15	4.56e-06	1547.92	3.446e-06	1545.85	2.25e-06
					1551.16	3.009e-09	1551.16	4.505e-06	1547.93	3.446e-06	1545.85	2.234e-06
					1551.16	3.009e-09	1551.16	4.505e-06	1547.93	3.413e-06	1545.85	2.272e-06
					1551.16	1e-12	1551.16	4.553e-06	1547.93	3.413e-06	1545.86	2.251e-06
					1551.16	1e-12	1551.16	4.553e-06	1547.93	3.444e-06	1545.86	2.219e-06
					1551.17	1e-12	1551.17	4.482e-06	1547.93	3.444e-06	1545.87	2.261e-06
					1551.17	1e-12	1551.17	4.52e-06	1547.94	3.444e-06	1545.87	2.258e-06
					1551.17	1e-12	1551.17	4.52e-06	1547.94	3.477e-06	1545.87	2.258e-06
					1551.17	1.347e-08	1551.17	4.482e-06	1547.94	3.477e-06	1545.88	2.234e-06
					1551.18	1.347e-08	1551.18	4.482e-06	1547.94	3.427e-06	1545.88	2.214e-06
					1551.18	1e-12	1551.18	4.505e-06	1547.94	3.427e-06	1545.89	2.255e-06
					1551.18	1e-12	1551.18	4.505e-06	1547.95	3.475e-06	1545.89	2.205e-06
					1551.18	1e-12	1551.18	4.482e-06	1547.95	3.475e-06	1545.89	2.229e-06
					1551.19	1e-12	1551.19	4.482e-06	1547.95	3.475e-06	1545.9	2.265e-06
					1551.19	5.119e-09	1551.19	4.489e-06	1547.95	3.424e-06	1545.9	2.265e-06
					1551.19	1e-12	1551.19	4.497e-06	1547.95	3.424e-06	1545.91	2.259e-06
					1551.19	1e-12	1551.19	4.497e-06	1547.96	3.456e-06	1545.91	2.273e-06
					1551.2	4.255e-08	1551.2	4.489e-06	1547.96	3.456e-06	1545.91	2.279e-06
					1551.2	4.255e-08	1551.2	4.489e-06	1547.96	3.433e-06	1545.92	2.266e-06
					1551.2	3.912e-08	1551.2	4.528e-06	1547.96	3.433e-06	1545.92	2.277e-06
					1551.2	3.912e-08	1551.2	4.528e-06	1547.96	3.433e-06	1545.93	2.236e-06
					1551.21	1e-12	1551.21	4.451e-06	1547.97	3.463e-06	1545.93	2.212e-06
					1551.21	1e-12	1551.21	4.451e-06	1547.97	3.463e-06	1545.93	2.212e-06
					1551.21	3.645e-08	1551.21	4.505e-06	1547.97	3.43e-06	1545.94	2.24e-06
					1551.21	3.645e-08	1551.21	4.505e-06	1547.97	3.43e-06	1545.94	2.234e-06
					1551.22	1.915e-09	1551.22	4.42e-06	1547.97	3.398e-06	1545.95	2.242e-06
					1551.22	1.915e-09	1551.22	4.42e-06	1547.98	3.398e-06	1545.95	2.243e-06
					1551.22	1e-12	1551.22	4.474e-06	1547.98	3.447e-06	1545.95	2.185e-06
					1551.22	2.903e-08	1551.22	4.389e-06	1547.98	3.447e-06	1545.96	2.28e-06
					1551.23	2.903e-08	1551.23	4.389e-06	1547.98	3.447e-06	1545.96	2.235e-06
					1551.23	1.137e-08	1551.23	4.427e-06	1547.98	3.429e-06	1545.97	2.235e-06
					1551.23	1.137e-08	1551.23	4.427e-06	1547.99	3.429e-06	1545.97	2.196e-06
					1551.23	2.216e-08	1551.23	4.505e-06	1547.99	3.455e-06	1545.97	2.267e-06
					1551.24	2.216e-08	1551.24	4.505e-06	1547.99	3.455e-06	1545.98	2.219e-06
					1551.24	1e-12	1551.24	4.451e-06	1547.99	3.391e-06	1545.98	2.188e-06
					1551.24	1e-12	1551.24	4.451e-06	1547.99	3.391e-06	1545.99	2.155e-06
					1551.24	1e-12	1551.24	4.42e-06	1548	3.391e-06	1545.99	2.181e-06
					1551.25	1e-12	1551.25	4.451e-06	1548	3.4e-06	1545.99	2.181e-06
					1551.25	1e-12	1551.25	4.451e-06	1548	3.4e-06	1546	2.204e-06
					1551.25	1e-12	1551.25	4.497e-06	1548	3.398e-06	1546	2.17e-06
					1551.25	1e-12	1551.25	4.497e-06	1548	3.398e-06	1546.01	2.154e-06
					1551.26	4.662e-08	1551.26	4.42e-06	1548.01	3.38e-06	1546.01	2.207e-06
					1551.26	4.662e-08	1551.26	4.42e-06	1548.01	3.38e-06	1546.01	2.238e-06
					1551.26	2.774e-09	1551.26	4.466e-06	1548.01	3.38e-06	1546.02	2.172e-06
					1551.26	2.774e-09	1551.26	4.466e-06	1548.01	3.375e-06	1546.02	2.142e-06
					1551.27	1.629e-08	1551.27	4.427e-06	1548.01	3.375e-06	1546.03	2.142e-06
					1551.27	1.629e-08	1551.27	4.427e-06	1548.02	3.354e-06	1546.03	2.188e-06
					1551.27	1e-12	1551.27	4.474e-06	1548.02	3.354e-06	1546.03	2.157e-06
					1551.27	1e-12	1551.27	4.474e-06	1548.02	3.356e-06	1546.04	2.19e-06
					1551.28	3.763e-08	1551.28	4.435e-06	1548.02	3.356e-06	1546.04	2.126e-06
					1551.28	1e-12	1551.28	4.451e-06	1548.02	3.378e-06	1546.05	2.128e-06
					1551.28	1e-12	1551.28	4.451e-06	1548.03	3.378e-06	1546.05	2.169e-06
					1551.28	1e-12	1551.28	4.443e-06	1548.03	3.378e-06	1546.05	2.169e-06
					1551.29	1e-12	1551.29	4.443e-06	1548.03	3.355e-06	1546.06	2.145e-06
					1551.29	1e-12	1551.29	4.42e-06	1548.03	3.355e-06	1546.06	2.13e-06
					1551.29	1e-12	1551.29	4.42e-06	1548.03	3.297e-06	1546.07	2.115e-06
					1551.29	1e-12	1551.29	4.52e-06	1548.04	3.297e-06	1546.07	2.118e-06
					1551.3	1e-12	1551.3	4.52e-06	1548.04	3.367e-06	1546.07	2.138e-06
					1551.3	1.524e-09	1551.3	4.466e-06	1548.04	3.367e-06	1546.08	2.181e-06
					1551.3	2.168e-08	1551.3	4.482e-06	1548.04	3.367e-06	1546.08	2.175e-06
					1551.3	2.168e-08	1551.3	4.482e-06	1548.04	3.314e-06	1546.09	2.175e-06
					1551.31	1e-12	1551.31	4.451e-06	1548.05	3.314e-06	1546.09	2.144e-06
					1551.31	1e-12	1551.31	4.451e-06	1548.05	3.307e-06	1546.09	2.149e-06
					1551.31	1.316e-08	1551.31	4.458e-06	1548.05	3.307e-06	1546.1	2.114e-06
					1551.31	1.316e-08	1551.31	4.458e-06	1548.05	3.303e-06	1546.1	2.144e-06
					1551.32	1.167e-08	1551.32	4.474e-06	1548.05	3.303e-06	1546.11	2.131e-06
					1551.32	1.167e-08	1551.32	4.474e-06	1548.06	3.303e-06	1546.11	2.114e-06
					1551.32	1e-12	1551.32	4.458e-06	1548.06	3.266e-06	1546.11	2.114e-06
					1551.32	1e-12	1551.32	4.458e-06	1548.06	3.266e-06	1546.12	2.137e-06
					1551.33	1e-12	1551.33	4.52e-06	1548.06	3.272e-06	1546.12	2.132e-06
					1551.33	1e-12	1551.33	4.52e-06	1548.06	3.272e-06	1546.13	2.103e-06
					1551.33	2.231e-08	1551.33	4.466e-06	1548.07	3.272e-06	1546.13	2.117e-06
					1551.33	2.927e-08	1551.33	4.474e-06	1548.07	3.272e-06	1546.13	2.168e-06
					1551.34	2.927e-08	1551.34	4.474e-06	1548.07	3.275e-06	1546.14	2.117e-06
					1551.34	1e-12	1551.34	4.435e-06	1548.07	3.275e-06	1546.14	2.145e-06
					1551.34	1e-12	1551.34	4.435e-06	1548.07	3.275e-06	1546.15	2.145e-06
					1551.34	1e-12	1551.34	4.482e-06	1548.08	3.309e-06	1546.15	2.155e-06
					1551.35	1e-12	1551.35	4.482e-06	1548.08	3.309e-06	1546.15	2.157e-06
					1551.35	1e-12	1551.35	4.466e-06	1548.08	3.226e-06	1546.16	2.135e-06
					1551.35	1e-12	1551.35	4.466e-06	1548.08	3.226e-06	1546.16	2.14e-06
					1551.35	6.839e-09	1551.35	4.466e-06	1548.08	3.247e-06	1546.17	2.139e-06
					1551.36	1e-12	1551.36	4.52e-06	1548.09	3.247e-06	1546.17	2.078e-06
					1551.36	1e-12	1551.36	4.52e-06	1548.09	3.247e-06	1546.17	2.078e-06
					1551.36	1e-12	1551.36	4.52e-06	1548.09	3.228e-06	1546.18	2.079e-06
					1551.36	1e-12	1551.36	4.52e-06	1548.09	3.228e-06	1546.18	2.124e-06
					1551.37	1e-12	1551.37	4.497e-06	1548.09	3.316e-06	1546.19	2.1e-06
					1551.37	1e-12	1551.37	4.497e-06	1548.1	3.316e-06	1546.19	2.088e-06
					1551.37	1e-12	1551.37	4.489e-06	1548.1	3.266e-06	1546.19	2.071e-06
					1551.37	1e-12	1551.37	4.489e-06	1548.1	3.266e-06	1546.2	2.113e-06
					1551.38	1e-12	1551.38	4.489e-06	1548.1	3.266e-06	1546.2	2.113e-06
					1551.38	1e-12	1551.38	4.489e-06	1548.1	3.279e-06	1546.21	2.113e-06
					1551.38	1e-12	1551.38	4.505e-06	1548.11	3.279e-06	1546.21	2.057e-06
					1551.38	1e-12	1551.38	4.505e-06	1548.11	3.272e-06	1546.21	2.084e-06
					1551.39	1e-12	1551.39	4.427e-06	1548.11	3.272e-06	1546.22	2.034e-06
					1551.39	1e-12	1551.39	4.427e-06	1548.11	3.228e-06	1546.22	2.056e-06
					1551.39	1e-12	1551.39	4.513e-06	1548.11	3.228e-06	1546.23	2.06e-06
					1551.39	1e-12	1551.39	4.474e-06	1548.12	3.246e-06	1546.23	2.066e-06
					1551.4	1e-12	1551.4	4.474e-06	1548.12	3.246e-06	1546.23	2.035e-06
					1551.4	1e-12	1551.4	4.435e-06	1548.12	3.246e-06	1546.24	2.035e-06
					1551.4	1e-12	1551.4	4.435e-06	1548.12	3.256e-06	1546.24	2.079e-06
					1551.4	2.371e-08	1551.4	4.505e-06	1548.12	3.256e-06	1546.25	2.045e-06
					1551.41	2.371e-08	1551.41	4.505e-06	1548.13	3.224e-06	1546.25	2.014e-06
					1551.41	1e-12	1551.41	4.435e-06	1548.13	3.224e-06	1546.25	2.035e-06
					1551.41	1e-12	1551.41	4.435e-06	1548.13	3.217e-06	1546.26	2.002e-06
					1551.41	2.754e-08	1551.41	4.427e-06	1548.13	3.217e-06	1546.26	2.064e-06
					1551.42	1e-12	1551.42	4.451e-06	1548.13	3.217e-06	1546.27	2.064e-06
					1551.42	1e-12	1551.42	4.451e-06	1548.14	3.222e-06	1546.27	1.982e-06
					1551.42	1e-12	1551.42	4.474e-06	1548.14	3.222e-06	1546.27	1.988e-06
					1551.42	1e-12	1551.42	4.474e-06	1548.14	3.232e-06	1546.28	2.038e-06
					1551.43	1.574e-08	1551.43	4.474e-06	1548.14	3.232e-06	1546.28	2.011e-06
					1551.43	1.574e-08	1551.43	4.474e-06	1548.14	3.254e-06	1546.29	2.037e-06
					1551.43	2.051e-08	1551.43	4.435e-06	1548.15	3.254e-06	1546.29	1.936e-06
					1551.43	2.051e-08	1551.43	4.435e-06	1548.15	3.254e-06	1546.29	1.975e-06
					1551.44	1e-12	1551.44	4.458e-06	1548.15	3.19e-06	1546.3	1.975e-06
					1551.44	1e-12	1551.44	4.458e-06	1548.15	3.19e-06	1546.3	2.018e-06
					1551.44	2.145e-08	1551.44	4.357e-06	1548.15	3.238e-06	1546.31	1.991e-06
					1551.44	2.145e-08	1551.44	4.357e-06	1548.16	3.238e-06	1546.31	2.006e-06
					1551.45	1e-12	1551.45	4.373e-06	1548.16	3.243e-06	1546.31	1.992e-06
					1551.45	1e-12	1551.45	4.373e-06	1548.16	3.243e-06	1546.32	1.997e-06
					1551.45	1e-12	1551.45	4.373e-06	1548.16	3.307e-06	1546.32	1.96e-06
					1551.45	1e-12	1551.45	4.373e-06	1548.16	3.307e-06	1546.33	1.96e-06
					1551.46	1e-12	1551.46	4.373e-06	1548.17	3.307e-06	1546.33	1.99e-06
					1551.46	1e-12	1551.46	4.404e-06	1548.17	3.248e-06	1546.33	1.969e-06
					1551.46	1e-12	1551.46	4.404e-06	1548.17	3.248e-06	1546.34	2.009e-06
					1551.46	1e-12	1551.46	4.389e-06	1548.17	3.307e-06	1546.34	1.984e-06
					1551.47	1e-12	1551.47	4.389e-06	1548.17	3.307e-06	1546.35	1.962e-06
					1551.47	4.029e-08	1551.47	4.389e-06	1548.18	3.234e-06	1546.35	2.013e-06
					1551.47	1e-12	1551.47	4.35e-06	1548.18	3.234e-06	1546.35	2.026e-06
					1551.47	1e-12	1551.47	4.35e-06	1548.18	3.234e-06	1546.36	2.026e-06
					1551.48	9.027e-09	1551.48	4.311e-06	1548.18	3.244e-06	1546.36	1.978e-06
					1551.48	9.027e-09	1551.48	4.311e-06	1548.18	3.244e-06	1546.37	1.952e-06
					1551.48	1e-12	1551.48	4.279e-06	1548.19	3.215e-06	1546.37	1.942e-06
					1551.48	1e-12	1551.48	4.279e-06	1548.19	3.215e-06	1546.37	1.994e-06
					1551.49	3.068e-08	1551.49	4.326e-06	1548.19	3.246e-06	1546.38	2.014e-06
					1551.49	3.068e-08	1551.49	4.326e-06	1548.19	3.246e-06	1546.38	1.975e-06
					1551.49	2.966e-08	1551.49	4.334e-06	1548.19	3.246e-06	1546.39	1.975e-06
					1551.49	2.966e-08	1551.49	4.334e-06	1548.2	3.206e-06	1546.39	1.995e-06
					1551.5	8.09e-09	1551.5	4.35e-06	1548.2	3.206e-06	1546.39	2.018e-06
					1551.5	8.09e-09	1551.5	4.35e-06	1548.2	3.278e-06	1546.4	1.971e-06
					1551.5	1.308e-08	1551.5	4.319e-06	1548.2	3.278e-06	1546.4	1.926e-06
					1551.5	2.997e-08	1551.5	4.294e-06	1548.2	3.264e-06	1546.41	1.969e-06
					1551.51	2.997e-08	1551.51	4.294e-06	1548.21	3.264e-06	1546.41	1.95e-06
					1551.51	2.45e-08	1551.51	4.288e-06	1548.21	3.237e-06	1546.41	1.992e-06
					1551.51	2.45e-08	1551.51	4.288e-06	1548.21	3.237e-06	1546.42	1.992e-06
					1551.51	1e-12	1551.51	4.319e-06	1548.21	3.237e-06	1546.42	1.96e-06
					1551.52	1e-12	1551.52	4.319e-06	1548.21	3.239e-06	1546.43	1.963e-06
					1551.52	1e-12	1551.52	4.311e-06	1548.22	3.239e-06	1546.43	1.984e-06
					1551.52	1e-12	1551.52	4.311e-06	1548.22	3.198e-06	1546.43	1.934e-06
					1551.52	1e-12	1551.52	4.326e-06	1548.22	3.198e-06	1546.44	1.945e-06
					1551.53	2.239e-08	1551.53	4.35e-06	1548.22	3.192e-06	1546.44	1.952e-06
					1551.53	2.239e-08	1551.53	4.35e-06	1548.22	3.192e-06	1546.45	1.952e-06
					1551.53	1.566e-08	1551.53	4.279e-06	1548.23	3.192e-06	1546.45	1.987e-06
					1551.53	1.566e-08	1551.53	4.279e-06	1548.23	3.209e-06	1546.45	1.942e-06
					1551.54	1e-12	1551.54	4.302e-06	1548.23	3.209e-06	1546.46	1.938e-06
					1551.54	1e-12	1551.54	4.302e-06	1548.23	3.221e-06	1546.46	1.935e-06
					1551.54	1e-12	1551.54	4.334e-06	1548.23	3.221e-06	1546.47	1.989e-06
					1551.54	1e-12	1551.54	4.334e-06	1548.24	3.234e-06	1546.47	1.943e-06
					1551.55	4.494e-09	1551.55	4.35e-06	1548.24	3.234e-06	1546.47	1.948e-06
					1551.55	4.494e-09	1551.55	4.35e-06	1548.24	3.234e-06	1546.48	1.948e-06
					1551.55	1e-12	1551.55	4.326e-06	1548.24	3.19e-06	1546.48	1.877e-06
					1551.55	1e-12	1551.55	4.326e-06	1548.24	3.19e-06	1546.49	1.899e-06
					1551.56	2.262e-08	1551.56	4.326e-06	1548.25	3.171e-06	1546.49	1.911e-06
					1551.56	4.631e-08	1551.56	4.381e-06	1548.25	3.171e-06	1546.49	1.862e-06
					1551.56	4.631e-08	1551.56	4.381e-06	1548.25	3.208e-06	1546.5	1.944e-06
					1551.56	1e-12	1551.56	4.365e-06	1548.25	3.208e-06	1546.5	1.923e-06
					1551.57	1e-12	1551.57	4.365e-06	1548.25	3.208e-06	1546.51	1.957e-06
					1551.57	1e-12	1551.57	4.319e-06	1548.26	3.178e-06	1546.51	1.957e-06
					1551.57	1e-12	1551.57	4.319e-06	1548.26	3.178e-06	1546.51	1.939e-06
					1551.57	1e-12	1551.57	4.389e-06	1548.26	3.198e-06	1546.52	1.918e-06
					1551.58	1e-12	1551.58	4.389e-06	1548.26	3.198e-06	1546.52	1.942e-06
					1551.58	1e-12	1551.58	4.373e-06	1548.26	3.106e-06	1546.53	1.915e-06
					1551.58	1e-12	1551.58	4.396e-06	1548.27	3.106e-06	1546.53	1.904e-06
					1551.58	1e-12	1551.58	4.396e-06	1548.27	3.179e-06	1546.53	1.95e-06
					1551.59	1e-12	1551.59	4.365e-06	1548.27	3.179e-06	1546.54	1.95e-06
					1551.59	1e-12	1551.59	4.365e-06	1548.27	3.179e-06	1546.54	1.885e-06
					1551.59	2.075e-08	1551.59	4.365e-06	1548.27	3.141e-06	1546.55	1.921e-06
					1551.59	2.075e-08	1551.59	4.365e-06	1548.28	3.141e-06	1546.55	1.901e-06
					1551.6	3.536e-08	1551.6	4.412e-06	1548.28	3.136e-06	1546.55	1.859e-06
					1551.6	3.536e-08	1551.6	4.412e-06	1548.28	3.136e-06	1546.56	1.863e-06
					1551.6	1e-12	1551.6	4.427e-06	1548.28	3.126e-06	1546.56	1.906e-06
					1551.6	1e-12	1551.6	4.427e-06	1548.28	3.126e-06	1546.57	1.923e-06
					1551.61	1e-12	1551.61	4.381e-06	1548.29	3.126e-06	1546.57	1.923e-06
					1551.61	1e-12	1551.61	4.381e-06	1548.29	3.111e-06	1546.57	1.903e-06
					1551.61	1e-12	1551.61	4.427e-06	1548.29	3.111e-06	1546.58	1.93e-06
					1551.61	1e-12	1551.61	4.427e-06	1548.29	3.109e-06	1546.58	1.902e-06
					1551.62	1e-12	1551.62	4.404e-06	1548.29	3.109e-06	1546.59	1.884e-06
					1551.62	1.21e-09	1551.62	4.396e-06	1548.3	3.113e-06	1546.59	1.892e-06
					1551.62	1.21e-09	1551.62	4.396e-06	1548.3	3.113e-06	1546.59	1.893e-06
					1551.62	9.732e-09	1551.62	4.42e-06	1548.3	3.113e-06	1546.6	1.893e-06
					1551.63	9.732e-09	1551.63	4.42e-06	1548.3	3.077e-06	1546.6	1.91e-06
					1551.63	2.618e-09	1551.63	4.404e-06	1548.3	3.077e-06	1546.61	1.903e-06
					1551.63	2.618e-09	1551.63	4.404e-06	1548.31	3.109e-06	1546.61	1.89e-06
					1551.63	1e-12	1551.63	4.396e-06	1548.31	3.109e-06	1546.61	1.932e-06
					1551.64	1e-12	1551.64	4.396e-06	1548.31	3.09e-06	1546.62	1.918e-06
					1551.64	1.715e-08	1551.64	4.404e-06	1548.31	3.09e-06	1546.62	1.952e-06
					1551.64	8.637e-09	1551.64	4.435e-06	1548.31	3.07e-06	1546.63	1.91e-06
					1551.64	8.637e-09	1551.64	4.435e-06	1548.32	3.07e-06	1546.63	1.91e-06
					1551.65	1e-12	1551.65	4.404e-06	1548.32	3.07e-06	1546.63	1.877e-06
					1551.65	1e-12	1551.65	4.404e-06	1548.32	3.082e-06	1546.64	1.975e-06
					1551.65	1e-12	1551.65	4.389e-06	1548.32	3.082e-06	1546.64	1.907e-06
					1551.65	1e-12	1551.65	4.389e-06	1548.32	3.039e-06	1546.65	1.945e-06
					1551.66	1e-12	1551.66	4.373e-06	1548.33	3.039e-06	1546.65	1.904e-06
					1551.66	1e-12	1551.66	4.373e-06	1548.33	3.102e-06	1546.65	1.925e-06
					1551.66	1e-12	1551.66	4.342e-06	1548.33	3.102e-06	1546.66	1.925e-06
					1551.66	1e-12	1551.66	4.342e-06	1548.33	3.102e-06	1546.66	1.862e-06
					1551.67	1e-12	1551.67	4.365e-06	1548.33	3.092e-06	1546.67	1.859e-06
					1551.67	1e-12	1551.67	4.365e-06	1548.34	3.092e-06	1546.67	1.928e-06
					1551.67	1e-12	1551.67	4.389e-06	1548.34	3.065e-06	1546.67	1.897e-06
					1551.67	1e-12	1551.67	4.381e-06	1548.34	3.065e-06	1546.68	1.835e-06
					1551.68	1e-12	1551.68	4.381e-06	1548.34	3.052e-06	1546.68	1.886e-06
					1551.68	5.197e-09	1551.68	4.357e-06	1548.34	3.052e-06	1546.69	1.875e-06
					1551.68	5.197e-09	1551.68	4.357e-06	1548.35	3.052e-06	1546.69	1.875e-06
					1551.68	1.637e-08	1551.68	4.365e-06	1548.35	3.008e-06	1546.69	1.888e-06
					1551.69	1.637e-08	1551.69	4.365e-06	1548.35	3.008e-06	1546.7	1.913e-06
					1551.69	3.634e-09	1551.69	4.334e-06	1548.35	3.039e-06	1546.7	1.866e-06
					1551.69	3.634e-09	1551.69	4.334e-06	1548.35	3.039e-06	1546.71	1.876e-06
					1551.69	8.872e-09	1551.69	4.342e-06	1548.36	3.013e-06	1546.71	1.873e-06
					1551.7	1e-12	1551.7	4.311e-06	1548.36	3.013e-06	1546.71	1.838e-06
					1551.7	1e-12	1551.7	4.311e-06	1548.36	2.992e-06	1546.72	1.838e-06
					1551.7	1e-12	1551.7	4.334e-06	1548.36	2.992e-06	1546.72	1.872e-06
					1551.7	1e-12	1551.7	4.334e-06	1548.36	2.992e-06	1546.73	1.85e-06
					1551.71	1.679e-09	1551.71	4.271e-06	1548.37	3.01e-06	1546.73	1.841e-06
					1551.71	1.679e-09	1551.71	4.271e-06	1548.37	3.01e-06	1546.73	1.842e-06
					1551.71	2.824e-08	1551.71	4.326e-06	1548.37	3.032e-06	1546.74	1.848e-06
					1551.71	2.824e-08	1551.71	4.326e-06	1548.37	3.032e-06	1546.74	1.845e-06
					1551.72	3.395e-08	1551.72	4.311e-06	1548.37	3.072e-06	1546.75	1.848e-06
					1551.72	3.395e-08	1551.72	4.311e-06	1548.38	3.072e-06	1546.75	1.848e-06
					1551.72	1e-12	1551.72	4.279e-06	1548.38	3.072e-06	1546.75	1.831e-06
					1551.72	1e-12	1551.72	4.279e-06	1548.38	2.98e-06	1546.76	1.853e-06
					1551.73	1e-12	1551.73	4.271e-06	1548.38	2.98e-06	1546.76	1.871e-06
					1551.73	1.172e-10	1551.73	4.24e-06	1548.38	3.019e-06	1546.77	1.791e-06
					1551.73	1.172e-10	1551.73	4.24e-06	1548.39	3.019e-06	1546.77	1.812e-06
					1551.73	1e-12	1551.73	4.279e-06	1548.39	3.01e-06	1546.77	1.826e-06
					1551.74	1e-12	1551.74	4.279e-06	1548.39	3.01e-06	1546.78	1.851e-06
					1551.74	4.005e-08	1551.74	4.263e-06	1548.39	3.01e-06	1546.78	1.851e-06
					1551.74	4.005e-08	1551.74	4.263e-06	1548.39	3.059e-06	1546.79	1.787e-06
					1551.74	1.172e-10	1551.74	4.225e-06	1548.4	3.059e-06	1546.79	1.785e-06
					1551.75	1.172e-10	1551.75	4.225e-06	1548.4	3.003e-06	1546.79	1.786e-06
					1551.75	1e-12	1551.75	4.271e-06	1548.4	3.003e-06	1546.8	1.821e-06
					1551.75	1e-12	1551.75	4.225e-06	1548.4	3.039e-06	1546.8	1.808e-06
					1551.75	1e-12	1551.75	4.225e-06	1548.4	3.039e-06	1546.81	1.774e-06
					1551.76	1.668e-08	1551.76	4.232e-06	1548.41	3.025e-06	1546.81	1.774e-06
					1551.76	1.668e-08	1551.76	4.232e-06	1548.41	3.025e-06	1546.81	1.815e-06
					1551.76	1e-12	1551.76	4.248e-06	1548.41	3.025e-06	1546.82	1.754e-06
					1551.76	1e-12	1551.76	4.248e-06	1548.41	2.991e-06	1546.82	1.787e-06
					1551.77	1e-12	1551.77	4.162e-06	1548.41	2.991e-06	1546.83	1.818e-06
					1551.77	1e-12	1551.77	4.162e-06	1548.42	3.019e-06	1546.83	1.787e-06
					1551.77	3.794e-08	1551.77	4.17e-06	1548.42	3.019e-06	1546.83	1.773e-06
					1551.77	3.794e-08	1551.77	4.17e-06	1548.42	2.995e-06	1546.84	1.821e-06
					1551.78	2.458e-08	1551.78	4.178e-06	1548.42	2.995e-06	1546.84	1.821e-06
					1551.78	2.458e-08	1551.78	4.178e-06	1548.42	2.995e-06	1546.85	1.779e-06
					1551.78	1e-12	1551.78	4.232e-06	1548.43	3.017e-06	1546.85	1.765e-06
					1551.78	3.634e-09	1551.78	4.193e-06	1548.43	3.017e-06	1546.85	1.767e-06
					1551.79	3.634e-09	1551.79	4.193e-06	1548.43	3.061e-06	1546.86	1.745e-06
					1551.79	1e-12	1551.79	4.178e-06	1548.43	3.061e-06	1546.86	1.755e-06
					1551.79	1e-12	1551.79	4.178e-06	1548.43	3.01e-06	1546.87	1.772e-06
					1551.79	1e-12	1551.79	4.178e-06	1548.44	3.01e-06	1546.87	1.772e-06
					1551.8	1e-12	1551.8	4.178e-06	1548.44	3.01e-06	1546.87	1.739e-06
					1551.8	1e-12	1551.8	4.193e-06	1548.44	3.003e-06	1546.88	1.752e-06
					1551.8	1e-12	1551.8	4.193e-06	1548.44	3.003e-06	1546.88	1.78e-06
					1551.8	1e-12	1551.8	4.116e-06	1548.44	3.027e-06	1546.89	1.749e-06
					1551.81	1.355e-08	1551.81	4.108e-06	1548.45	3.027e-06	1546.89	1.753e-06
					1551.81	1.355e-08	1551.81	4.108e-06	1548.45	3.003e-06	1546.89	1.749e-06
					1551.81	1e-12	1551.81	4.062e-06	1548.45	3.003e-06	1546.9	1.747e-06
					1551.81	1e-12	1551.81	4.062e-06	1548.45	3.008e-06	1546.9	1.747e-06
					1551.82	1.367e-09	1551.82	4.068e-06	1548.45	3.008e-06	1546.91	1.772e-06
					1551.82	1.367e-09	1551.82	4.068e-06	1548.46	3.008e-06	1546.91	1.798e-06
					1551.82	1e-12	1551.82	4.093e-06	1548.46	3.017e-06	1546.91	1.78e-06
					1551.82	1e-12	1551.82	4.093e-06	1548.46	3.017e-06	1546.92	1.724e-06
					1551.83	2.629e-08	1551.83	4.045e-06	1548.46	3.008e-06	1546.92	1.743e-06
					1551.83	2.629e-08	1551.83	4.045e-06	1548.46	3.008e-06	1546.93	1.734e-06
					1551.83	6.741e-08	1551.83	4.053e-06	1548.47	3.023e-06	1546.93	1.734e-06
					1551.83	6.741e-08	1551.83	4.053e-06	1548.47	3.023e-06	1546.93	1.747e-06
					1551.84	2.309e-08	1551.84	4.053e-06	1548.47	3.023e-06	1546.94	1.743e-06
					1551.84	2.309e-08	1551.84	4.053e-06	1548.47	2.988e-06	1546.94	1.784e-06
					1551.84	1e-12	1551.84	3.975e-06	1548.47	2.988e-06	1546.95	1.74e-06
					1551.84	1e-12	1551.84	3.967e-06	1548.48	2.979e-06	1546.95	1.745e-06
					1551.85	1e-12	1551.85	3.967e-06	1548.48	2.979e-06	1546.95	1.737e-06
					1551.85	3.786e-08	1551.85	3.913e-06	1548.48	2.956e-06	1546.96	1.75e-06
					1551.85	3.786e-08	1551.85	3.913e-06	1548.48	2.956e-06	1546.96	1.75e-06
					1551.85	1e-12	1551.85	3.936e-06	1548.48	2.956e-06	1546.97	1.74e-06
					1551.86	1e-12	1551.86	3.936e-06	1548.49	2.967e-06	1546.97	1.706e-06
					1551.86	1e-12	1551.86	3.89e-06	1548.49	2.967e-06	1546.97	1.756e-06
					1551.86	1e-12	1551.86	3.89e-06	1548.49	2.978e-06	1546.98	1.71e-06
					1551.86	3.372e-08	1551.86	3.834e-06	1548.49	2.978e-06	1546.98	1.686e-06
					1551.87	1e-12	1551.87	3.842e-06	1548.49	3.027e-06	1546.99	1.736e-06
					1551.87	1e-12	1551.87	3.842e-06	1548.5	3.027e-06	1546.99	1.736e-06
					1551.87	3.763e-08	1551.87	3.754e-06	1548.5	2.926e-06	1546.99	1.716e-06
					1551.87	3.763e-08	1551.87	3.754e-06	1548.5	2.926e-06	1547	1.697e-06
					1551.88	1e-12	1551.88	3.787e-06	1548.5	2.926e-06	1547	1.712e-06
					1551.88	1e-12	1551.88	3.787e-06	1548.5	2.957e-06	1547.01	1.739e-06
					1551.88	1e-12	1551.88	3.679e-06	1548.51	2.957e-06	1547.01	1.68e-06
					1551.88	1e-12	1551.88	3.679e-06	1548.51	2.932e-06	1547.01	1.679e-06
					1551.89	7.621e-09	1551.89	3.605e-06	1548.51	2.932e-06	1547.02	1.691e-06
					1551.89	7.621e-09	1551.89	3.605e-06	1548.51	2.993e-06	1547.02	1.691e-06
					1551.89	1.121e-08	1551.89	3.543e-06	1548.51	2.993e-06	1547.03	1.707e-06
					1551.89	1.121e-08	1551.89	3.543e-06	1548.52	2.993e-06	1547.03	1.687e-06
					1551.9	1e-12	1551.9	3.459e-06	1548.52	2.951e-06	1547.03	1.653e-06
					1551.9	1e-12	1551.9	3.395e-06	1548.52	2.951e-06	1547.04	1.699e-06
					1551.9	1e-12	1551.9	3.395e-06	1548.52	2.921e-06	1547.04	1.702e-06
					1551.9	7.23e-09	1551.9	3.324e-06	1548.52	2.921e-06	1547.05	1.675e-06
					1551.91	7.23e-09	1551.91	3.324e-06	1548.53	2.924e-06	1547.05	1.581e-06
					1551.91	1e-12	1551.91	3.185e-06	1548.53	2.924e-06	1547.05	1.581e-06
					1551.91	1e-12	1551.91	3.185e-06	1548.53	2.924e-06	1547.06	1.668e-06
					1551.91	6.644e-10	1551.91	3.083e-06	1548.53	2.95e-06	1547.06	1.681e-06
					1551.92	6.644e-10	1551.92	3.083e-06	1548.53	2.95e-06	1547.07	1.641e-06
					1551.92	1e-12	1551.92	2.994e-06	1548.54	2.959e-06	1547.07	1.639e-06
					1551.92	1e-12	1551.92	2.844e-06	1548.54	2.959e-06	1547.07	1.639e-06
					1551.92	1e-12	1551.92	2.844e-06	1548.54	2.917e-06	1547.08	1.649e-06
					1551.93	1.934e-08	1551.93	2.723e-06	1548.54	2.917e-06	1547.08	1.649e-06
					1551.93	1.934e-08	1551.93	2.723e-06	1548.54	2.917e-06	1547.09	1.7e-06
					1551.93	1e-12	1551.93	2.585e-06	1548.55	2.932e-06	1547.09	1.663e-06
					1551.93	1e-12	1551.93	2.585e-06	1548.55	2.932e-06	1547.09	1.671e-06
					1551.94	1e-12	1551.94	2.37e-06	1548.55	2.956e-06	1547.1	1.692e-06
					1551.94	1e-12	1551.94	2.37e-06	1548.55	2.956e-06	1547.1	1.692e-06
					1551.94	1e-12	1551.94	2.256e-06	1548.55	2.958e-06	1547.11	1.678e-06
					1551.94	1e-12	1551.94	2.256e-06	1548.56	2.958e-06	1547.11	1.675e-06
					1551.95	1e-12	1551.95	2.105e-06	1548.56	2.937e-06	1547.11	1.675e-06
					1551.95	1e-12	1551.95	2.105e-06	1548.56	2.937e-06	1547.12	1.607e-06
					1551.95	3.661e-08	1551.95	1.977e-06	1548.56	2.937e-06	1547.12	1.658e-06
					1551.95	1e-12	1551.95	1.797e-06	1548.56	2.897e-06	1547.13	1.662e-06
					1551.96	1e-12	1551.96	1.797e-06	1548.57	2.897e-06	1547.13	1.653e-06
					1551.96	1e-12	1551.96	1.64e-06	1548.57	2.928e-06	1547.13	1.634e-06
					1551.96	1e-12	1551.96	1.64e-06	1548.57	2.928e-06	1547.14	1.705e-06
					1551.96	1e-12	1551.96	1.508e-06	1548.57	2.924e-06	1547.14	1.705e-06
					1551.97	1e-12	1551.97	1.508e-06	1548.57	2.924e-06	1547.15	1.654e-06
					1551.97	1e-12	1551.97	1.388e-06	1548.58	2.924e-06	1547.15	1.668e-06
					1551.97	1e-12	1551.97	1.388e-06	1548.58	2.9e-06	1547.15	1.646e-06
					1551.97	1e-12	1551.97	1.28e-06	1548.58	2.9e-06	1547.16	1.665e-06
					1551.98	1e-12	1551.98	1.159e-06	1548.58	2.933e-06	1547.16	1.703e-06
					1551.98	1e-12	1551.98	1.159e-06	1548.58	2.933e-06	1547.17	1.645e-06
					1551.98	1.473e-08	1551.98	1.022e-06	1548.59	2.887e-06	1547.17	1.714e-06
					1551.98	1.473e-08	1551.98	1.022e-06	1548.59	2.887e-06	1547.17	1.714e-06
					1551.99	2.864e-08	1551.99	8.778e-07	1548.59	2.887e-06	1547.18	1.678e-06
					1551.99	2.864e-08	1551.99	8.778e-07	1548.59	2.874e-06	1547.18	1.647e-06
					1551.99	1e-12	1551.99	8.193e-07	1548.59	2.874e-06	1547.19	1.648e-06
					1551.99	1e-12	1551.99	8.193e-07	1548.6	2.869e-06	1547.19	1.662e-06
					1552	1e-12	1552	7.163e-07	1548.6	2.869e-06	1547.19	1.693e-06
					1552	1e-12	1552	7.163e-07	1548.6	2.841e-06	1547.2	1.64e-06
					1552	2.301e-08	1552	6.499e-07	1548.6	2.841e-06	1547.2	1.628e-06
					1552	2.301e-08	1552	6.499e-07	1548.6	2.811e-06	1547.21	1.628e-06
					1552.01	1e-12	1552.01	5.231e-07	1548.61	2.811e-06	1547.21	1.635e-06
					1552.01	2.947e-08	1552.01	3.998e-07	1548.61	2.811e-06	1547.21	1.601e-06
					1552.01	2.947e-08	1552.01	3.998e-07	1548.61	2.834e-06	1547.22	1.613e-06
					1552.01	1.315e-08	1552.01	4.076e-07	1548.61	2.834e-06	1547.22	1.648e-06
					1552.02	1.315e-08	1552.02	4.076e-07	1548.61	2.863e-06	1547.23	1.628e-06
					1552.02	9.02e-09	1552.02	3.757e-07	1548.62	2.863e-06	1547.23	1.632e-06
					1552.02	9.02e-09	1552.02	3.757e-07	1548.62	2.861e-06	1547.23	1.632e-06
					1552.02	1e-12	1552.02	2.604e-07	1548.62	2.861e-06	1547.24	1.633e-06
					1552.03	1e-12	1552.03	2.604e-07	1548.62	2.861e-06	1547.24	1.589e-06
					1552.03	1.948e-08	1552.03	2.116e-07	1548.62	2.858e-06	1547.25	1.56e-06
					1552.03	1e-12	1552.03	2.522e-07	1548.63	2.858e-06	1547.25	1.627e-06
					1552.03	1e-12	1552.03	2.522e-07	1548.63	2.843e-06	1547.25	1.58e-06
					1552.04	1e-12	1552.04	1.751e-07	1548.63	2.843e-06	1547.26	1.627e-06
					1552.04	1e-12	1552.04	1.751e-07	1548.63	2.885e-06	1547.26	1.603e-06
					1552.04	1e-12	1552.04	1.057e-07	1548.63	2.885e-06	1547.27	1.603e-06
					1552.04	1e-12	1552.04	1.057e-07	1548.64	2.885e-06	1547.27	1.59e-06
					1552.05	1e-12	1552.05	8.572e-08	1548.64	2.834e-06	1547.27	1.583e-06
					1552.05	1e-12	1552.05	8.572e-08	1548.64	2.834e-06	1547.28	1.591e-06
					1552.05	1.011e-08	1552.05	1.012e-07	1548.64	2.805e-06	1547.28	1.591e-06
					1552.05	1.011e-08	1552.05	1.012e-07	1548.64	2.805e-06	1547.29	1.588e-06
					1552.06	1e-12	1552.06	5.314e-08	1548.65	2.862e-06	1547.29	1.595e-06
					1552.06	1e-12	1552.06	5.314e-08	1548.65	2.862e-06	1547.29	1.595e-06
					1552.06	1e-12	1552.06	4.681e-08	1548.65	2.893e-06	1547.3	1.582e-06
					1552.06	1e-12	1552.06	4.681e-08	1548.65	2.893e-06	1547.3	1.556e-06
					1552.07	1e-12	1552.07	8.446e-08	1548.65	2.893e-06	1547.31	1.528e-06
					1552.07	1e-12	1552.07	6.923e-08	1548.66	2.854e-06	1547.31	1.566e-06
					1552.07	1e-12	1552.07	6.923e-08	1548.66	2.854e-06	1547.31	1.545e-06
					1552.07	6.364e-09	1552.07	3.096e-08	1548.66	2.852e-06	1547.32	1.581e-06
					1552.08	6.364e-09	1552.08	3.096e-08	1548.66	2.852e-06	1547.32	1.518e-06
					1552.08	1e-12	1552.08	2.459e-09	1548.66	2.813e-06	1547.33	1.518e-06
					1552.08	1e-12	1552.08	2.459e-09	1548.67	2.813e-06	1547.33	1.589e-06
					1552.08	1e-12	1552.08	1e-12	1548.67	2.813e-06	1547.33	1.576e-06
					1552.09	1.729e-08	1552.09	9.645e-09	1548.67	2.9e-06	1547.34	1.597e-06
					1552.09	1.729e-08	1552.09	9.645e-09	1548.67	2.9e-06	1547.34	1.548e-06
					1552.09	3.026e-08	1552.09	1e-12	1548.67	2.882e-06	1547.35	1.562e-06
					1552.09	3.026e-08	1552.09	1e-12	1548.68	2.882e-06	1547.35	1.533e-06
					1552.1	1e-12	1552.1	2.85e-09	1548.68	2.808e-06	1547.35	1.55e-06
					1552.1	1e-12	1552.1	2.85e-09	1548.68	2.808e-06	1547.36	1.55e-06
					1552.1	1.971e-08	1552.1	1e-12	1548.68	2.808e-06	1547.36	1.519e-06
					1552.1	1.971e-08	1552.1	1e-12	1548.68	2.862e-06	1547.37	1.525e-06
					1552.11	1e-12	1552.11	1e-12	1548.69	2.862e-06	1547.37	1.594e-06
					1552.11	1e-12	1552.11	1e-12	1548.69	2.856e-06	1547.37	1.535e-06
					1552.11	1e-12	1552.11	1e-12	1548.69	2.856e-06	1547.38	1.555e-06
					1552.11	1e-12	1552.11	1e-12	1548.69	2.808e-06	1547.38	1.561e-06
					1552.12	1.768e-08	1552.12	2.799e-08	1548.69	2.808e-06	1547.39	1.561e-06
					1552.12	1.768e-08	1552.12	2.799e-08	1548.7	2.869e-06	1547.39	1.566e-06
					1552.12	2.541e-08	1552.12	1e-12	1548.7	2.869e-06	1547.39	1.511e-06
					1552.12	3.322e-08	1552.12	1.425e-08	1548.7	2.869e-06	1547.4	1.574e-06
					1552.13	3.322e-08	1552.13	1.425e-08	1548.7	2.807e-06	1547.4	1.555e-06
					1552.13	1e-12	1552.13	1e-12	1548.7	2.807e-06	1547.41	1.524e-06
					1552.13	1e-12	1552.13	1e-12	1548.71	2.902e-06	1547.41	1.565e-06
					1552.13	1.366e-09	1552.13	1.166e-08	1548.71	2.902e-06	1547.41	1.548e-06
					1552.14	1.366e-09	1552.14	1.166e-08	1548.71	2.827e-06	1547.42	1.548e-06
					1552.14	1e-12	1552.14	1e-12	1548.71	2.827e-06	1547.42	1.533e-06
					1552.14	1e-12	1552.14	1e-12	1548.71	2.827e-06	1547.43	1.561e-06
					1552.14	1e-12	1552.14	1.245e-08	1548.72	2.838e-06	1547.43	1.527e-06
					1552.15	2.892e-08	1552.15	3.712e-08	1548.72	2.838e-06	1547.43	1.56e-06
					1552.15	2.892e-08	1552.15	3.712e-08	1548.72	2.847e-06	1547.44	1.516e-06
					1552.15	5.076e-10	1552.15	3.705e-08	1548.72	2.847e-06	1547.44	1.61e-06
					1552.15	5.076e-10	1552.15	3.705e-08	1548.72	2.821e-06	1547.45	1.61e-06
					1552.16	1e-12	1552.16	2.854e-08	1548.73	2.821e-06	1547.45	1.519e-06
					1552.16	1e-12	1552.16	2.854e-08	1548.73	2.821e-06	1547.45	1.53e-06
					1552.16	1.908e-08	1552.16	1e-12	1548.73	2.904e-06	1547.46	1.533e-06
					1552.16	1.908e-08	1552.16	1e-12	1548.73	2.904e-06	1547.46	1.532e-06
					1552.17	1e-12	1552.17	1e-12	1548.73	2.871e-06	1547.47	1.532e-06
					1552.17	1e-12	1552.17	1e-12	1548.74	2.871e-06	1547.47	1.555e-06
					1552.17	1e-12	1552.17	1e-12	1548.74	2.832e-06	1547.47	1.562e-06
					1552.17	1e-12	1552.17	1e-12	1548.74	2.832e-06	1547.48	1.562e-06
					1552.18	1e-12	1552.18	1e-12	1548.74	2.804e-06	1547.48	1.535e-06
					1552.18	1.666e-08	1552.18	2.456e-08	1548.74	2.804e-06	1547.49	1.533e-06
					1552.18	1.666e-08	1552.18	2.456e-08	1548.75	2.804e-06	1547.49	1.483e-06
					1552.18	5.271e-09	1552.18	2.189e-08	1548.75	2.847e-06	1547.49	1.511e-06
					1552.19	5.271e-09	1552.19	2.189e-08	1548.75	2.847e-06	1547.5	1.546e-06
					1552.19	1e-12	1552.19	1e-12	1548.75	2.872e-06	1547.5	1.485e-06
					1552.19	1e-12	1552.19	1e-12	1548.75	2.872e-06	1547.51	1.47e-06
					1552.19	6.286e-09	1552.19	1.721e-08	1548.76	2.849e-06	1547.51	1.47e-06
					1552.2	6.286e-09	1552.2	1.721e-08	1548.76	2.849e-06	1547.51	1.525e-06
					1552.2	6.209e-09	1552.2	1e-12	1548.76	2.849e-06	1547.52	1.464e-06
					1552.2	4.647e-09	1552.2	1e-12	1548.76	2.84e-06	1547.52	1.49e-06
					1552.2	4.647e-09	1552.2	1e-12	1548.76	2.84e-06	1547.53	1.485e-06
					1552.21	1e-12	1552.21	2.315e-08	1548.77	2.831e-06	1547.53	1.464e-06
					1552.21	1e-12	1552.21	2.315e-08	1548.77	2.831e-06	1547.53	1.472e-06
					1552.21	1e-12	1552.21	1e-12	1548.77	2.784e-06	1547.54	1.472e-06
					1552.21	1e-12	1552.21	1e-12	1548.77	2.784e-06	1547.54	1.52e-06
					1552.22	1e-12	1552.22	1e-12	1548.77	2.784e-06	1547.55	1.452e-06
					1552.22	1e-12	1552.22	1e-12	1548.78	2.827e-06	1547.55	1.421e-06
					1552.22	2.565e-08	1552.22	1e-12	1548.78	2.827e-06	1547.55	1.466e-06
					1552.22	2.565e-08	1552.22	1e-12	1548.78	2.803e-06	1547.56	1.452e-06
					1552.23	1e-12	1552.23	1.366e-09	1548.78	2.803e-06	1547.56	1.454e-06
					1552.23	1e-12	1552.23	1.366e-09	1548.78	2.802e-06	1547.57	1.479e-06
					1552.23	1e-12	1552.23	1e-12	1548.79	2.802e-06	1547.57	1.479e-06
					1552.23	1e-12	1552.23	1e-12	1548.79	2.802e-06	1547.57	1.433e-06
					1552.24	1e-12	1552.24	1e-12	1548.79	2.827e-06	1547.58	1.481e-06
					1552.24	1e-12	1552.24	2.174e-08	1548.79	2.827e-06	1547.58	1.448e-06
					1552.24	1e-12	1552.24	2.174e-08	1548.79	2.793e-06	1547.59	1.444e-06
					1552.24	3.322e-08	1552.24	1e-12	1548.8	2.793e-06	1547.59	1.436e-06
					1552.25	3.322e-08	1552.25	1e-12	1548.8	2.767e-06	1547.59	1.443e-06
					1552.25	1.346e-08	1552.25	7.067e-09	1548.8	2.767e-06	1547.6	1.443e-06
					1552.25	1.346e-08	1552.25	7.067e-09	1548.8	2.788e-06	1547.6	1.479e-06
					1552.25	1.99e-09	1552.25	3.104e-08	1548.8	2.788e-06	1547.61	1.468e-06
					1552.26	2.565e-08	1552.26	3.276e-08	1548.81	2.788e-06	1547.61	1.459e-06
					1552.26	2.565e-08	1552.26	3.276e-08	1548.81	2.801e-06	1547.61	1.471e-06
					1552.26	2.096e-08	1552.26	9.645e-09	1548.81	2.801e-06	1547.62	1.428e-06
					1552.26	2.096e-08	1552.26	9.645e-09	1548.81	2.759e-06	1547.62	1.445e-06
					1552.27	1e-12	1552.27	3.475e-09	1548.81	2.759e-06	1547.63	1.407e-06
					1552.27	1e-12	1552.27	3.475e-09	1548.82	2.772e-06	1547.63	1.407e-06
					1552.27	6.99e-09	1552.27	1e-12	1548.82	2.772e-06	1547.63	1.419e-06
					1552.27	6.99e-09	1552.27	1e-12	1548.82	2.772e-06	1547.64	1.457e-06
					1552.28	2.346e-08	1552.28	1e-12	1548.82	2.743e-06	1547.64	1.37e-06
					1552.28	2.346e-08	1552.28	1e-12	1548.82	2.743e-06	1547.65	1.441e-06
					1552.28	1e-12	1552.28	1e-12	1548.83	2.739e-06	1547.65	1.463e-06
					1552.28	1e-12	1552.28	1e-12	1548.83	2.739e-06	1547.65	1.412e-06
					1552.29	2.745e-08	1552.29	3.729e-08	1548.83	2.718e-06	1547.66	1.415e-06
					1552.29	1.136e-08	1552.29	1e-12	1548.83	2.718e-06	1547.66	1.415e-06
					1552.29	1.136e-08	1552.29	1e-12	1548.83	2.718e-06	1547.67	1.43e-06
					1552.29	1e-12	1552.29	1e-12	1548.84	2.778e-06	1547.67	1.454e-06
					1552.3	1e-12	1552.3	1e-12	1548.84	2.778e-06	1547.67	1.451e-06
					1552.3	5.578e-09	1552.3	1e-12	1548.84	2.719e-06	1547.68	1.411e-06
					1552.3	5.578e-09	1552.3	1e-12	1548.84	2.719e-06	1547.68	1.388e-06
					1552.3	8.193e-10	1552.3	4.404e-08	1548.84	2.716e-06	1547.69	1.474e-06
					1552.31	8.193e-10	1552.31	4.404e-08	1548.85	2.716e-06	1547.69	1.474e-06
					1552.31	1e-12	1552.31	1e-12	1548.85	2.701e-06	1547.69	1.456e-06
					1552.31	1e-12	1552.31	1.188e-08	1548.85	2.701e-06	1547.7	1.406e-06
					1552.31	1e-12	1552.31	1.188e-08	1548.85	2.701e-06	1547.7	1.414e-06
					1552.32	1e-12	1552.32	1e-12	1548.85	2.712e-06	1547.71	1.382e-06
					1552.32	1e-12	1552.32	1e-12	1548.86	2.712e-06	1547.71	1.399e-06
					1552.32	1e-12	1552.32	1e-12	1548.86	2.753e-06	1547.71	1.456e-06
					1552.32	1e-12	1552.32	1e-12	1548.86	2.753e-06	1547.72	1.386e-06
					1552.33	9.325e-09	1552.33	1e-12	1548.86	2.69e-06	1547.72	1.386e-06
					1552.33	9.325e-09	1552.33	1e-12	1548.86	2.69e-06	1547.73	1.414e-06
					1552.33	1e-12	1552.33	1e-12	1548.87	2.69e-06	1547.73	1.48e-06
					1552.33	1e-12	1552.33	1e-12	1548.87	2.682e-06	1547.73	1.444e-06
					1552.34	1e-12	1552.34	2.457e-09	1548.87	2.682e-06	1547.74	1.376e-06
					1552.34	1e-12	1552.34	2.457e-09	1548.87	2.704e-06	1547.74	1.435e-06
					1552.34	1e-12	1552.34	2.781e-08	1548.87	2.704e-06	1547.75	1.411e-06
					1552.34	2.289e-08	1552.34	3.116e-08	1548.88	2.663e-06	1547.75	1.411e-06
					1552.35	2.289e-08	1552.35	3.116e-08	1548.88	2.663e-06	1547.75	1.396e-06
					1552.35	1e-12	1552.35	1.337e-08	1548.88	2.663e-06	1547.76	1.4e-06
					1552.35	1e-12	1552.35	1.337e-08	1548.88	2.658e-06	1547.76	1.389e-06
					1552.35	4.803e-08	1552.35	1e-12	1548.88	2.658e-06	1547.77	1.4e-06
					1552.36	4.803e-08	1552.36	1e-12	1548.89	2.672e-06	1547.77	1.403e-06
					1552.36	1e-12	1552.36	2.243e-08	1548.89	2.672e-06	1547.77	1.428e-06
					1552.36	1e-12	1552.36	2.243e-08	1548.89	2.654e-06	1547.78	1.405e-06
					1552.36	1e-12	1552.36	2.102e-08	1548.89	2.654e-06	1547.78	1.405e-06
					1552.37	1e-12	1552.37	1e-12	1548.89	2.667e-06	1547.79	1.375e-06
					1552.37	1e-12	1552.37	1e-12	1548.9	2.667e-06	1547.79	1.386e-06
					1552.37	1e-12	1552.37	6.106e-08	1548.9	2.667e-06	1547.79	1.413e-06
					1552.37	1e-12	1552.37	6.106e-08	1548.9	2.669e-06	1547.8	1.362e-06
					1552.38	1e-12	1552.38	3.627e-09	1548.9	2.669e-06	1547.8	1.361e-06
					1552.38	1e-12	1552.38	3.627e-09	1548.9	2.664e-06	1547.81	1.404e-06
					1552.38	7.764e-09	1552.38	1e-12	1548.91	2.664e-06	1547.81	1.374e-06
					1552.38	7.764e-09	1552.38	1e-12	1548.91	2.654e-06	1547.81	1.374e-06
					1552.39	1e-12	1552.39	1e-12	1548.91	2.654e-06	1547.82	1.386e-06
					1552.39	1e-12	1552.39	1e-12	1548.91	2.654e-06	1547.82	1.352e-06
					1552.39	1e-12	1552.39	4.037e-08	1548.91	2.655e-06	1547.83	1.378e-06
					1552.39	1e-12	1552.39	4.037e-08	1548.92	2.655e-06	1547.83	1.37e-06
					1552.4	1e-12	1552.4	1e-12	1548.92	2.679e-06	1547.83	1.39e-06
					1552.4	1e-12	1552.4	1e-12	1548.92	2.679e-06	1547.84	1.365e-06
					1552.4	9.949e-09	1552.4	3.702e-08	1548.92	2.651e-06	1547.84	1.365e-06
					1552.4	1e-12	1552.4	2.571e-08	1548.92	2.651e-06	1547.85	1.386e-06
					1552.41	1e-12	1552.41	2.571e-08	1548.93	2.651e-06	1547.85	1.366e-06
					1552.41	1e-12	1552.41	1.127e-08	1548.93	2.69e-06	1547.85	1.418e-06
					1552.41	1e-12	1552.41	1.127e-08	1548.93	2.69e-06	1547.86	1.328e-06
					1552.41	1.673e-08	1552.41	1e-12	1548.93	2.667e-06	1547.86	1.343e-06
					1552.42	1.673e-08	1552.42	1e-12	1548.93	2.667e-06	1547.87	1.384e-06
					1552.42	7.061e-09	1552.42	1.213e-08	1548.94	2.67e-06	1547.87	1.352e-06
					1552.42	7.061e-09	1552.42	1.213e-08	1548.94	2.67e-06	1547.87	1.352e-06
					1552.42	1e-12	1552.42	1e-12	1548.94	2.641e-06	1547.88	1.389e-06
					1552.43	1e-12	1552.43	1e-12	1548.94	2.641e-06	1547.88	1.396e-06
					1552.43	1e-12	1552.43	1e-12	1548.94	2.641e-06	1547.89	1.346e-06
					1552.43	3.862e-09	1552.43	5.09e-08	1548.95	2.67e-06	1547.89	1.371e-06
					1552.43	3.862e-09	1552.43	5.09e-08	1548.95	2.67e-06	1547.89	1.352e-06
					1552.44	7.841e-09	1552.44	4.217e-08	1548.95	2.664e-06	1547.9	1.38e-06
					1552.44	7.841e-09	1552.44	4.217e-08	1548.95	2.664e-06	1547.9	1.38e-06
					1552.44	1.026e-08	1552.44	4.63e-08	1548.95	2.695e-06	1547.91	1.373e-06
					1552.44	1.026e-08	1552.44	4.63e-08	1548.96	2.695e-06	1547.91	1.369e-06
					1552.45	1.08e-08	1552.45	4.174e-09	1548.96	2.695e-06	1547.91	1.385e-06
					1552.45	1.08e-08	1552.45	4.174e-09	1548.96	2.681e-06	1547.92	1.376e-06
					1552.45	1e-12	1552.45	5.435e-08	1548.96	2.681e-06	1547.92	1.37e-06
					1552.45	1e-12	1552.45	5.435e-08	1548.96	2.676e-06	1547.93	1.363e-06
					1552.46	1e-12	1552.46	2.375e-08	1548.97	2.676e-06	1547.93	1.371e-06
					1552.46	1e-12	1552.46	1e-12	1548.97	2.663e-06	1547.93	1.371e-06
					1552.46	1e-12	1552.46	1e-12	1548.97	2.663e-06	1547.94	1.344e-06
					1552.46	2.078e-08	1552.46	1.774e-08	1548.97	2.663e-06	1547.94	1.394e-06
					1552.47	2.078e-08	1552.47	1.774e-08	1548.97	2.656e-06	1547.95	1.398e-06
					1552.47	1e-12	1552.47	1e-12	1548.98	2.656e-06	1547.95	1.346e-06
					1552.47	1e-12	1552.47	1e-12	1548.98	2.709e-06	1547.95	1.351e-06
					1552.47	1e-12	1552.47	1e-12	1548.98	2.709e-06	1547.96	1.365e-06
					1552.48	1e-12	1552.48	1e-12	1548.98	2.673e-06	1547.96	1.365e-06
					1552.48	1e-12	1552.48	1e-12	1548.98	2.673e-06	1547.97	1.337e-06
					1552.48	1e-12	1552.48	1e-12	1548.99	2.685e-06	1547.97	1.377e-06
					1552.48	1e-12	1552.48	1e-12	1548.99	2.685e-06	1547.97	1.351e-06
					1552.49	2.429e-08	1552.49	1e-12	1548.99	2.685e-06	1547.98	1.367e-06
					1552.49	2.429e-08	1552.49	1e-12	1548.99	2.65e-06	1547.98	1.345e-06
[truncated: 3,004 more rows]

## Sheet: 2b
Name	Voltage	Transmission	Voltage	Transmission	Voltage	Transmission	Voltage	Transmission	Voltage	Transmission	Voltage	Transmission
Unit	V	mV	V	mV	V	mV	V	mV	V	mV	V	mV
Comment	L0		L250		L500		L750		L1000		L5000
	0	0.000552	0	0.000146	0	0.000298	0	0.000249	0	0.000224	0	0.000161
	0.025	0.000552	0.025	0.000146	0.025	0.000298	0.025	0.000249	0.025	0.000224	0.025	0.000161
	0.05	0.000552	0.05	0.000146	0.05	0.000298	0.05	0.000249	0.05	0.000224	0.05	0.000161
	0.075	0.000552	0.075	0.000146	0.075	0.000298	0.075	0.000249	0.075	0.000224	0.075	0.000161
	0.1	0.000552	0.1	0.000146	0.1	0.000298	0.1	0.000249	0.1	0.000224	0.1	0.000161
	0.125	0.000553	0.125	0.000147	0.125	0.000298	0.125	0.000249	0.125	0.000224	0.125	0.000161
	0.15	0.000553	0.15	0.000147	0.15	0.000298	0.15	0.000249	0.15	0.000224	0.15	0.000161
	0.175	0.000553	0.175	0.000148	0.175	0.000299	0.175	0.000249	0.175	0.000224	0.175	0.000161
	0.2	0.000554	0.2	0.000148	0.2	0.000299	0.2	0.000248	0.2	0.000224	0.2	0.000161
	0.225	0.000554	0.225	0.000149	0.225	0.0003	0.225	0.000248	0.225	0.000224	0.225	0.000161
	0.25	0.000554	0.25	0.000149	0.25	0.0003	0.25	0.000248	0.25	0.000224	0.25	0.000161
	0.275	0.000555	0.275	0.00015	0.275	0.0003	0.275	0.000248	0.275	0.000224	0.275	0.000161
	0.3	0.000555	0.3	0.000151	0.3	0.000301	0.3	0.000248	0.3	0.000223	0.3	0.000161
	0.325	0.000555	0.325	0.000152	0.325	0.000302	0.325	0.000248	0.325	0.000223	0.325	0.000161
	0.35	0.000556	0.35	0.000153	0.35	0.000302	0.35	0.000247	0.35	0.000223	0.35	0.000161
	0.375	0.000557	0.375	0.000154	0.375	0.000303	0.375	0.000247	0.375	0.000223	0.375	0.000161
	0.4	0.000557	0.4	0.000154	0.4	0.000304	0.4	0.000247	0.4	0.000223	0.4	0.000161
	0.425	0.000558	0.425	0.000156	0.425	0.000304	0.425	0.000247	0.425	0.000223	0.425	0.000161
	0.45	0.000559	0.45	0.000157	0.45	0.000306	0.45	0.000246	0.45	0.000223	0.45	0.000161
	0.475	0.000559	0.475	0.000158	0.475	0.000306	0.475	0.000246	0.475	0.000223	0.475	0.000161
	0.5	0.00056	0.5	0.00016	0.5	0.000307	0.5	0.000246	0.5	0.000223	0.5	0.000161
	0.525	0.000561	0.525	0.000161	0.525	0.000308	0.525	0.000245	0.525	0.000223	0.525	0.00016
	0.55	0.000561	0.55	0.000162	0.55	0.000309	0.55	0.000245	0.55	0.000223	0.55	0.00016
	0.575	0.000563	0.575	0.000164	0.575	0.00031	0.575	0.000245	0.575	0.000223	0.575	0.00016
	0.6	0.000563	0.6	0.000166	0.6	0.000312	0.6	0.000244	0.6	0.000223	0.6	0.00016
	0.625	0.000564	0.625	0.000167	0.625	0.000313	0.625	0.000244	0.625	0.000223	0.625	0.00016
	0.65	0.000565	0.65	0.000169	0.65	0.000314	0.65	0.000244	0.65	0.000223	0.65	0.00016
	0.675	0.000566	0.675	0.000171	0.675	0.000315	0.675	0.000243	0.675	0.000223	0.675	0.00016
	0.7	0.000567	0.7	0.000173	0.7	0.000317	0.7	0.000243	0.7	0.000223	0.7	0.00016
	0.725	0.000568	0.725	0.000175	0.725	0.000318	0.725	0.000242	0.725	0.000222	0.725	0.00016
	0.75	0.000569	0.75	0.000178	0.75	0.000319	0.75	0.000242	0.75	0.000222	0.75	0.00016
	0.775	0.000569	0.775	0.00018	0.775	0.000321	0.775	0.000241	0.775	0.000222	0.775	0.00016
	0.8	0.00057	0.8	0.000182	0.8	0.000322	0.8	0.000241	0.8	0.000222	0.8	0.00016
	0.825	0.000571	0.825	0.000185	0.825	0.000324	0.825	0.00024	0.825	0.000222	0.825	0.00016
	0.85	0.000572	0.85	0.000187	0.85	0.000325	0.85	0.00024	0.85	0.000222	0.85	0.00016
	0.875	0.000573	0.875	0.000189	0.875	0.000327	0.875	0.000239	0.875	0.000222	0.875	0.00016
	0.9	0.000574	0.9	0.000192	0.9	0.000329	0.9	0.000239	0.9	0.000222	0.9	0.00016
	0.925	0.000575	0.925	0.000195	0.925	0.00033	0.925	0.000238	0.925	0.000222	0.925	0.00016
	0.95	0.000576	0.95	0.000198	0.95	0.000332	0.95	0.000238	0.95	0.000221	0.95	0.00016
	0.975	0.000577	0.975	0.000201	0.975	0.000334	0.975	0.000237	0.975	0.000221	0.975	0.00016
	1	0.000577	1	0.000204	1	0.000336	1	0.000236	1	0.000221	1	0.00016
	1.025	0.000578	1.025	0.000207	1.025	0.000338	1.025	0.000236	1.025	0.000221	1.025	0.00016
	1.05	0.000579	1.05	0.000211	1.05	0.00034	1.05	0.000235	1.05	0.000221	1.05	0.00016
	1.075	0.00058	1.075	0.000214	1.075	0.000342	1.075	0.000235	1.075	0.000221	1.075	0.00016
	1.1	0.00058	1.1	0.000218	1.1	0.000344	1.1	0.000234	1.1	0.000221	1.1	0.000159
	1.125	0.000581	1.125	0.000221	1.125	0.000346	1.125	0.000234	1.125	0.000221	1.125	0.00016
	1.15	0.000582	1.15	0.000225	1.15	0.000348	1.15	0.000233	1.15	0.00022	1.15	0.00016
	1.175	0.000582	1.175	0.000229	1.175	0.00035	1.175	0.000232	1.175	0.00022	1.175	0.00016
	1.2	0.000583	1.2	0.000233	1.2	0.000352	1.2	0.000232	1.2	0.00022	1.2	0.00016
	1.225	0.000583	1.225	0.000237	1.225	0.000354	1.225	0.000231	1.225	0.00022	1.225	0.000159
	1.25	0.000584	1.25	0.000241	1.25	0.000357	1.25	0.000231	1.25	0.00022	1.25	0.000159
	1.275	0.000584	1.275	0.000245	1.275	0.000359	1.275	0.00023	1.275	0.000219	1.275	0.000159
	1.3	0.000584	1.3	0.000249	1.3	0.000361	1.3	0.000229	1.3	0.000219	1.3	0.000159
	1.325	0.000584	1.325	0.000254	1.325	0.000364	1.325	0.000229	1.325	0.000219	1.325	0.000159
	1.35	0.000584	1.35	0.000258	1.35	0.000366	1.35	0.000228	1.35	0.000219	1.35	0.000159
	1.375	0.000584	1.375	0.000263	1.375	0.000368	1.375	0.000227	1.375	0.000219	1.375	0.000159
	1.4	0.000584	1.4	0.000268	1.4	0.000371	1.4	0.000227	1.4	0.000219	1.4	0.000159
	1.425	0.000584	1.425	0.000272	1.425	0.000373	1.425	0.000226	1.425	0.000219	1.425	0.000159
	1.45	0.000584	1.45	0.000277	1.45	0.000376	1.45	0.000226	1.45	0.000218	1.45	0.000159
	1.475	0.000583	1.475	0.000283	1.475	0.000378	1.475	0.000225	1.475	0.000218	1.475	0.000159
	1.5	0.000583	1.5	0.000287	1.5	0.00038	1.5	0.000224	1.5	0.000218	1.5	0.000159
	1.525	0.000583	1.525	0.000293	1.525	0.000383	1.525	0.000224	1.525	0.000218	1.525	0.000159
	1.55	0.000582	1.55	0.000298	1.55	0.000385	1.55	0.000223	1.55	0.000218	1.55	0.000159
	1.575	0.000581	1.575	0.000303	1.575	0.000388	1.575	0.000222	1.575	0.000217	1.575	0.000159
	1.6	0.00058	1.6	0.00031	1.6	0.00039	1.6	0.000222	1.6	0.000217	1.6	0.000159
	1.625	0.000579	1.625	0.000315	1.625	0.000393	1.625	0.000222	1.625	0.000217	1.625	0.000159
	1.65	0.000578	1.65	0.000321	1.65	0.000396	1.65	0.000221	1.65	0.000217	1.65	0.000159
	1.675	0.000576	1.675	0.000327	1.675	0.000398	1.675	0.00022	1.675	0.000217	1.675	0.000159
	1.7	0.000574	1.7	0.000333	1.7	0.000401	1.7	0.00022	1.7	0.000217	1.7	0.000159
	1.725	0.000572	1.725	0.000339	1.725	0.000403	1.725	0.000219	1.725	0.000217	1.725	0.000159
	1.75	0.00057	1.75	0.000345	1.75	0.000406	1.75	0.000219	1.75	0.000216	1.75	0.000159
	1.775	0.000568	1.775	0.000351	1.775	0.000408	1.775	0.000218	1.775	0.000216	1.775	0.000158
	1.8	0.000566	1.8	0.000358	1.8	0.000411	1.8	0.000218	1.8	0.000216	1.8	0.000159
	1.825	0.000563	1.825	0.000364	1.825	0.000414	1.825	0.000218	1.825	0.000216	1.825	0.000159
	1.85	0.000561	1.85	0.000371	1.85	0.000416	1.85	0.000217	1.85	0.000216	1.85	0.000159
	1.875	0.000557	1.875	0.000377	1.875	0.000419	1.875	0.000217	1.875	0.000215	1.875	0.000158
	1.9	0.000554	1.9	0.000384	1.9	0.000421	1.9	0.000216	1.9	0.000215	1.9	0.000158
	1.925	0.00055	1.925	0.000391	1.925	0.000423	1.925	0.000216	1.925	0.000215	1.925	0.000158
	1.95	0.000547	1.95	0.000398	1.95	0.000426	1.95	0.000216	1.95	0.000215	1.95	0.000158
	1.975	0.000543	1.975	0.000405	1.975	0.000428	1.975	0.000215	1.975	0.000215	1.975	0.000158
	2	0.000539	2	0.000411	2	0.00043	2	0.000215	2	0.000215	2	0.000158
	2.025	0.000535	2.025	0.000419	2.025	0.000432	2.025	0.000215	2.025	0.000214	2.025	0.000158
	2.05	0.00053	2.05	0.000426	2.05	0.000435	2.05	0.000215	2.05	0.000214	2.05	0.000158
	2.075	0.000525	2.075	0.000433	2.075	0.000437	2.075	0.000215	2.075	0.000214	2.075	0.000158
	2.1	0.00052	2.1	0.00044	2.1	0.000439	2.1	0.000215	2.1	0.000214	2.1	0.000158
	2.125	0.000516	2.125	0.000447	2.125	0.000441	2.125	0.000215	2.125	0.000214	2.125	0.000158
	2.15	0.00051	2.15	0.000454	2.15	0.000443	2.15	0.000215	2.15	0.000214	2.15	0.000158
	2.175	0.000504	2.175	0.000461	2.175	0.000445	2.175	0.000215	2.175	0.000214	2.175	0.000158
	2.2	0.000498	2.2	0.000469	2.2	0.000447	2.2	0.000215	2.2	0.000213	2.2	0.000158
	2.225	0.000492	2.225	0.000476	2.225	0.000448	2.225	0.000215	2.225	0.000213	2.225	0.000158
	2.25	0.000486	2.25	0.000483	2.25	0.00045	2.25	0.000215	2.25	0.000213	2.25	0.000158
	2.275	0.000479	2.275	0.00049	2.275	0.000452	2.275	0.000215	2.275	0.000213	2.275	0.000158
	2.3	0.000472	2.3	0.000497	2.3	0.000453	2.3	0.000215	2.3	0.000213	2.3	0.000158
	2.325	0.000465	2.325	0.000504	2.325	0.000455	2.325	0.000216	2.325	0.000213	2.325	0.000158
	2.35	0.000457	2.35	0.000512	2.35	0.000456	2.35	0.000216	2.35	0.000212	2.35	0.000158
	2.375	0.000449	2.375	0.000519	2.375	0.000457	2.375	0.000217	2.375	0.000212	2.375	0.000158
	2.4	0.000441	2.4	0.000526	2.4	0.000458	2.4	0.000217	2.4	0.000212	2.4	0.000158
	2.425	0.000433	2.425	0.000533	2.425	0.000459	2.425	0.000217	2.425	0.000212	2.425	0.000158
	2.45	0.000424	2.45	0.00054	2.45	0.00046	2.45	0.000218	2.45	0.000212	2.45	0.000158
	2.475	0.000416	2.475	0.000547	2.475	0.000461	2.475	0.000219	2.475	0.000212	2.475	0.000158
	2.5	0.000407	2.5	0.000553	2.5	0.000461	2.5	0.000219	2.5	0.000212	2.5	0.000158
	2.525	0.000397	2.525	0.000559	2.525	0.000462	2.525	0.00022	2.525	0.000212	2.525	0.000158
	2.55	0.000388	2.55	0.000566	2.55	0.000462	2.55	0.000221	2.55	0.000212	2.55	0.000158
	2.575	0.000379	2.575	0.000572	2.575	0.000462	2.575	0.000222	2.575	0.000212	2.575	0.000158
	2.6	0.000369	2.6	0.000578	2.6	0.000462	2.6	0.000223	2.6	0.000211	2.6	0.000158
	2.625	0.000359	2.625	0.000584	2.625	0.000462	2.625	0.000224	2.625	0.000211	2.625	0.000158
	2.65	0.000348	2.65	0.00059	2.65	0.000462	2.65	0.000225	2.65	0.000211	2.65	0.000158
	2.675	0.000338	2.675	0.000597	2.675	0.000461	2.675	0.000226	2.675	0.000211	2.675	0.000158
	2.7	0.000327	2.7	0.000602	2.7	0.00046	2.7	0.000227	2.7	0.000211	2.7	0.000158
	2.725	0.000317	2.725	0.000607	2.725	0.000459	2.725	0.000228	2.725	0.000211	2.725	0.000158
	2.75	0.000306	2.75	0.000612	2.75	0.000458	2.75	0.00023	2.75	0.000211	2.75	0.000158
	2.775	0.000295	2.775	0.000616	2.775	0.000457	2.775	0.000231	2.775	0.000211	2.775	0.000158
	2.8	0.000284	2.8	0.000621	2.8	0.000456	2.8	0.000233	2.8	0.000211	2.8	0.000158
	2.825	0.000272	2.825	0.000625	2.825	0.000454	2.825	0.000234	2.825	0.000211	2.825	0.000158
	2.85	0.000261	2.85	0.000629	2.85	0.000452	2.85	0.000236	2.85	0.000211	2.85	0.000158
	2.875	0.00025	2.875	0.000633	2.875	0.00045	2.875	0.000237	2.875	0.000212	2.875	0.000158
	2.9	0.000238	2.9	0.000636	2.9	0.000448	2.9	0.000239	2.9	0.000211	2.9	0.000158
	2.925	0.000227	2.925	0.000639	2.925	0.000445	2.925	0.000241	2.925	0.000211	2.925	0.000158
	2.95	0.000215	2.95	0.000642	2.95	0.000443	2.95	0.000243	2.95	0.000211	2.95	0.000158
	2.975	0.000204	2.975	0.000644	2.975	0.00044	2.975	0.000245	2.975	0.000211	2.975	0.000158
	3	0.000192	3	0.000646	3	0.000437	3	0.000247	3	0.000211	3	0.000158
	3.025	0.000181	3.025	0.000648	3.025	0.000433	3.025	0.000249	3.025	0.000212	3.025	0.000158
	3.05	0.00017	3.05	0.00065	3.05	0.00043	3.05	0.000251	3.05	0.000212	3.05	0.000158
	3.075	0.000159	3.075	0.000651	3.075	0.000426	3.075	0.000253	3.075	0.000212	3.075	0.000158
	3.1	0.000148	3.1	0.000651	3.1	0.000422	3.1	0.000256	3.1	0.000212	3.1	0.000158
	3.125	0.000137	3.125	0.000651	3.125	0.000418	3.125	0.000258	3.125	0.000212	3.125	0.000158
	3.15	0.000126	3.15	0.000651	3.15	0.000414	3.15	0.00026	3.15	0.000212	3.15	0.000158
	3.175	0.000116	3.175	0.00065	3.175	0.000409	3.175	0.000263	3.175	0.000212	3.175	0.000158
	3.2	0.000106	3.2	0.000649	3.2	0.000405	3.2	0.000265	3.2	0.000213	3.2	0.000158
	3.225	9.6037e-05	3.225	0.000647	3.225	0.0004	3.225	0.000268	3.225	0.000213	3.225	0.000158
	3.25	8.61301e-05	3.25	0.000645	3.25	0.000394	3.25	0.00027	3.25	0.000213	3.25	0.000158
	3.275	7.71231e-05	3.275	0.000642	3.275	0.000389	3.275	0.000273	3.275	0.000214	3.275	0.000158
	3.3	6.80122e-05	3.3	0.000639	3.3	0.000383	3.3	0.000275	3.3	0.000214	3.3	0.000158
	3.325	5.98184e-05	3.325	0.000635	3.325	0.000378	3.325	0.000278	3.325	0.000214	3.325	0.000158
	3.35	5.16333e-05	3.35	0.000631	3.35	0.000372	3.35	0.000281	3.35	0.000214	3.35	0.000158
	3.375	4.39674e-05	3.375	0.000626	3.375	0.000366	3.375	0.000284	3.375	0.000214	3.375	0.000158
	3.4	3.68811e-05	3.4	0.000621	3.4	0.000359	3.4	0.000286	3.4	0.000215	3.4	0.000158
	3.425	3.0288e-05	3.425	0.000615	3.425	0.000353	3.425	0.000289	3.425	0.000215	3.425	0.000157
	3.45	2.43179e-05	3.45	0.000609	3.45	0.000346	3.45	0.000292	3.45	0.000215	3.45	0.000158
	3.475	1.92044e-05	3.475	0.000603	3.475	0.000339	3.475	0.000295	3.475	0.000216	3.475	0.000157
	3.5	1.40822e-05	3.5	0.000596	3.5	0.000332	3.5	0.000297	3.5	0.000216	3.5	0.000157
	3.525	9.74742e-06	3.525	0.000588	3.525	0.000325	3.525	0.0003	3.525	0.000216	3.525	0.000157
	3.55	6.13075e-06	3.55	0.000579	3.55	0.000318	3.55	0.000303	3.55	0.000217	3.55	0.000157
	3.575	3.05917e-06	3.575	0.000571	3.575	0.000311	3.575	0.000306	3.575	0.000217	3.575	0.000157
	3.6	8.5283e-07	3.6	0.000561	3.6	0.000303	3.6	0.000308	3.6	0.000217	3.6	0.000157
	3.625	-8.34373e-07	3.625	0.000551	3.625	0.000296	3.625	0.000311	3.625	0.000218	3.625	0.000157
	3.65	-1.49195e-06	3.65	0.000541	3.65	0.000288	3.65	0.000314	3.65	0.000218	3.65	0.000157
	3.675	-1.79478e-06	3.675	0.000531	3.675	0.000281	3.675	0.000316	3.675	0.000219	3.675	0.000157
	3.7	-1.1026e-06	3.7	0.000519	3.7	0.000273	3.7	0.000319	3.7	0.000219	3.7	0.000157
	3.725	4.98084e-07	3.725	0.000508	3.725	0.000265	3.725	0.000321	3.725	0.000219	3.725	0.000157
	3.75	2.6006e-06	3.75	0.000496	3.75	0.000258	3.75	0.000324	3.75	0.00022	3.75	0.000157
	3.775	5.78465e-06	3.775	0.000483	3.775	0.00025	3.775	0.000326	3.775	0.00022	3.775	0.000157
	3.8	9.55707e-06	3.8	0.00047	3.8	0.000242	3.8	0.000328	3.8	0.00022	3.8	0.000157
	3.825	1.43505e-05	3.825	0.000457	3.825	0.000235	3.825	0.000331	3.825	0.000221	3.825	0.000157
	3.85	1.96803e-05	3.85	0.000443	3.85	0.000227	3.85	0.000333	3.85	0.000221	3.85	0.000157
	3.875	2.58148e-05	3.875	0.00043	3.875	0.00022	3.875	0.000335	3.875	0.000222	3.875	0.000157
	3.9	3.30568e-05	3.9	0.000415	3.9	0.000212	3.9	0.000337	3.9	0.000222	3.9	0.000156
	3.925	4.09564e-05	3.925	0.000401	3.925	0.000205	3.925	0.000339	3.925	0.000222	3.925	0.000156
	3.95	4.94962e-05	3.95	0.000386	3.95	0.000198	3.95	0.00034	3.95	0.000223	3.95	0.000156
	3.975	5.90397e-05	3.975	0.000371	3.975	0.000191	3.975	0.000342	3.975	0.000223	3.975	0.000157
	4	6.96215e-05	4	0.000356	4	0.000184	4	0.000344	4	0.000224	4	0.000156
	4.025	8.07484e-05	4.025	0.000341	4.025	0.000177	4.025	0.000345	4.025	0.000224	4.025	0.000156
	4.05	9.25328e-05	4.05	0.000326	4.05	0.000171	4.05	0.000346	4.05	0.000225	4.05	0.000156
	4.075	0.000105	4.075	0.00031	4.075	0.000165	4.075	0.000347	4.075	0.000225	4.075	0.000156
	4.1	0.000118	4.1	0.000295	4.1	0.000159	4.1	0.000348	4.1	0.000226	4.1	0.000156
	4.125	0.000132	4.125	0.00028	4.125	0.000154	4.125	0.000349	4.125	0.000226	4.125	0.000156
	4.15	0.000147	4.15	0.000265	4.15	0.000148	4.15	0.000349	4.15	0.000226	4.15	0.000156
	4.175	0.000162	4.175	0.00025	4.175	0.000143	4.175	0.000349	4.175	0.000226	4.175	0.000156
	4.2	0.000177	4.2	0.000234	4.2	0.000139	4.2	0.00035	4.2	0.000227	4.2	0.000156
	4.225	0.000193	4.225	0.00022	4.225	0.000134	4.225	0.00035	4.225	0.000227	4.225	0.000155
	4.25	0.00021	4.25	0.000205	4.25	0.000131	4.25	0.000349	4.25	0.000227	4.25	0.000156
	4.275	0.000227	4.275	0.000191	4.275	0.000127	4.275	0.000349	4.275	0.000228	4.275	0.000155
	4.3	0.000244	4.3	0.000177	4.3	0.000124	4.3	0.000348	4.3	0.000228	4.3	0.000155
	4.325	0.000262	4.325	0.000163	4.325	0.000122	4.325	0.000348	4.325	0.000228	4.325	0.000155
	4.35	0.000279	4.35	0.000151	4.35	0.00012	4.35	0.000347	4.35	0.000228	4.35	0.000155
	4.375	0.000298	4.375	0.000138	4.375	0.000118	4.375	0.000346	4.375	0.000229	4.375	0.000155
	4.4	0.000316	4.4	0.000126	4.4	0.000117	4.4	0.000344	4.4	0.000229	4.4	0.000155
	4.425	0.000333	4.425	0.000114	4.425	0.000116	4.425	0.000343	4.425	0.000229	4.425	0.000155
	4.45	0.000351	4.45	0.000104	4.45	0.000116	4.45	0.000341	4.45	0.000229	4.45	0.000155
	4.475	0.000369	4.475	9.36317e-05	4.475	0.000116	4.475	0.000339	4.475	0.000229	4.475	0.000155
	4.5	0.000386	4.5	8.42872e-05	4.5	0.000118	4.5	0.000337	4.5	0.00023	4.5	0.000154
	4.525	0.000403	4.525	7.55224e-05	4.525	0.000119	4.525	0.000335	4.525	0.00023	4.525	0.000154
	4.55	0.00042	4.55	6.70518e-05	4.55	0.000121	4.55	0.000332	4.55	0.00023	4.55	0.000154
	4.575	0.000436	4.575	5.98703e-05	4.575	0.000124	4.575	0.000329	4.575	0.00023	4.575	0.000154
	4.6	0.000452	4.6	5.38743e-05	4.6	0.000127	4.6	0.000327	4.6	0.00023	4.6	0.000154
	4.625	0.000466	4.625	4.86569e-05	4.625	0.00013	4.625	0.000323	4.625	0.00023	4.625	0.000154
	4.65	0.000481	4.65	4.41404e-05	4.65	0.000135	4.65	0.00032	4.65	0.00023	4.65	0.000154
	4.675	0.000494	4.675	4.08179e-05	4.675	0.00014	4.675	0.000317	4.675	0.00023	4.675	0.000154
	4.7	0.000507	4.7	3.80232e-05	4.7	0.000145	4.7	0.000313	4.7	0.00023	4.7	0.000154
	4.725	0.000519	4.725	3.66561e-05	4.725	0.000151	4.725	0.00031	4.725	0.00023	4.725	0.000154
	4.75	0.000529	4.75	3.62149e-05	4.75	0.000157	4.75	0.000306	4.75	0.000229	4.75	0.000154
	4.775	0.000539	4.775	3.7331e-05	4.775	0.000164	4.775	0.000301	4.775	0.000229	4.775	0.000153
	4.8	0.000547	4.8	3.94768e-05	4.8	0.000171	4.8	0.000297	4.8	0.000229	4.8	0.000153
	4.825	0.000554	4.825	4.24186e-05	4.825	0.000179	4.825	0.000293	4.825	0.000229	4.825	0.000153
	4.85	0.00056	4.85	4.63641e-05	4.85	0.000188	4.85	0.000289	4.85	0.000228	4.85	0.000153
	4.875	0.000564	4.875	5.22563e-05	4.875	0.000196	4.875	0.000284	4.875	0.000228	4.875	0.000153
	4.9	0.000567	4.9	5.97059e-05	4.9	0.000205	4.9	0.00028	4.9	0.000228	4.9	0.000153
	4.925	0.000569	4.925	6.85486e-05	4.925	0.000215	4.925	0.000275	4.925	0.000227	4.925	0.000153
	4.95	0.000569	4.95	7.78325e-05	4.95	0.000224	4.95	0.000271	4.95	0.000227	4.95	0.000153
	4.975	0.000567	4.975	8.93921e-05	4.975	0.000235	4.975	0.000266	4.975	0.000226	4.975	0.000153
	5	0.000564	5	0.000101	5	0.000245	5	0.000262	5	0.000226	5	0.000153

## Sheet: 2c
Name	Length difference	Degree of coherence	Length difference	Degree of coherence	Length difference	Degree of coherence	Length difference	Degree of coherence	Length difference	Degree of coherence	Length difference	Degree of coherence
Unit	µm	a.u.	µm	a.u.	µm	a.u.	µm	a.u.	µm	a.u.	µm	a.u.
Comment	Laser		DEMUX filter C34 (0.8 nm)		Bandpass filter (2.0 nm)		Bandpass filter (4.0 nm)		Bandpass filter (8.0 nm)		Bandpass filter (16.0 nm)
	0	0.99367	0	0.99176	0	0.99306	0	0.99378	0	0.99412	0	0.9951
	50	0.99287	50	0.98429	50	0.96424	50	0.86086	50	0.56754	50	0.43928
	100	0.99579	100	0.97155	100	0.8694	100	0.54277	100	0.32461	100	0.19902
	150	0.99448	150	0.94584	150	0.70868	150	0.08714	150	0.11704	150	0.05843
	200	0.98753	200	0.90705	200	0.52909	200	0.19395	200	0.15821	200	0.01812
	250	0.99894	250	0.87475	250	0.34577	250	0.21479	250	0.05689	250	0.02349
	300	0.99958	300	0.83018	300	0.16857	300	0.1	300	0.08689	300	0.02632
	350	0.99875	350	0.77512	350	0.02432	350	0.07377	350	0.07648	350	0.02447
	400	0.99939	400	0.70924	400	0.1242	400	0.12727	400	0.02076	400	0.00904
	450	0.99668	450	0.64882	450	0.1875	450	0.08638	450	0.05824	450	0.0096
	500	0.99769	500	0.57858	500	0.21534	500	0.02726	500	0.03187	500	0.01893
	550	0.99564	550	0.5051	550	0.20284	550	0.09787	550	0.02769	550	0.0156
	600	0.98977	600	0.42021	600	0.14831	600	0.07071	600	0.05069	600	0.00702
	650	0.99745	650	0.35657	650	0.08444	650	0.01606	650	0.01887	650	0.00527
	700	0.9808	700	0.28291	700	0.01613	700	0.05581	700	0.05827	700	0.01455
	750	0.99895	750	0.21905	750	0.06137	750	0.06485	750	0.0292	750	0.00833
	800	0.9879	800	0.15873	800	0.09538	800	0.02254	800	0.02541	800	0.0102
	850	0.99449	850	0.09309	850	0.12585	850	0.03846	850	0.02957	850	0.0122
	900	0.99665	900	0.04792	900	0.12132	900	0.06093	900	0.01423	900	0.01031
	1000	0.9861	1000	0.03833	1000	0.05347	1000	0.02239	1000	0.02941	1000	0.01523
	1400	0.95616	1200	0.1407	1400	0.0067	1400	0.03131	1400	0.02	1400	0.00346
	1800	0.98328	1400	0.14085	1800	0.00737	1800	0.01487	1800	0.01297	1800	0.00356
	2000	0.98102	1600	0.09225	2000	0.02759	2000	0.0173	2000	0.01434	2000	0.00806
	3000	0.97425	1800	0.02303	3000	0.00857	3000	0.01041	3000	0.00619	3000	0.00446
	4000	0.95384	2000	0.04059	4000	0.00936	4000	0.01341	4000	0.00496	4000	0.00582
			3000	0.0169
			4000	0.00604

## Sheet: 2d
Name	1/Optical bandwidth	Coherence length
Unit	1/nm	nm
Comment
	1.25	550520
	0.5	209780
	0.25	101440
	0.125	61560
	0.0625	43830

## Sheet: 2e
Name	Signal	SNR	Signal	SNR	Signal	SNR	Signal	SNR	Signal	SNR	Signal	SNR
Unit	mW	a.u.	mW	a.u.	mW	a.u.	mW	a.u.	mW	a.u.	mW	a.u.
Comment	Laser		DEMUX filter C34 (0.8 nm)		Bandpass filter (2.0 nm)		Bandpass filter (4.0 nm)		Bandpass filter (8.0 nm)		Bandpass filter (16.0 nm)
	2.43555e-17	1.69647e-14	2.62984e-17	--	-4.46567e-18	-2.64873e-15	4.9903e-17	5.30584e-14	3.34777e-17	3.01359e-14	5.90376e-17	5.25748e-14
	0.000389714	0.26192	0.000307429	0.23206	-0.000448	-0.29555	-0.000650857	-0.67024	-0.000198857	-0.16994	-0.000555429	-0.57477
	-0.000323429	-0.14771	-0.000493714	-0.3394	-0.000779429	-0.50684	-0.001	-1.09794	-0.00125	-1.21345	-0.000874286	-0.79908
	8.34286e-05	0.0567	-0.000808	-0.54893	-0.00164	-0.9848	-0.00124	-1.01469	-0.00121	-1.25784	-0.00139	-1.22926
	-0.000161143	-0.09316	-0.000444571	-0.31133	-0.00132	-0.86123	-0.00156	-1.70826	-0.00145	-1.53057	-0.0015	-1.60067
	-0.000366857	-0.176	-0.000873143	-0.57092	-0.00134	-0.92958	-0.00173	-1.6366	-0.00159	-1.55829	-0.0016	-1.48058
	-0.000451429	-0.24254	-0.000830857	-0.52983	-0.000906286	-0.57928	-0.00181	-1.85707	-0.00184	-1.85216	-0.00137	-1.2561
	-0.000798857	-0.40807	-0.00109	-0.64308	-0.00133	-0.95832	-0.00179	-1.61168	-0.00206	-2.32864	-0.00174	-1.71061
	6.05714e-05	0.02599	-0.00157	-0.95319	-0.00124	-0.71117	-0.00161	-1.71678	-0.00173	-1.59394	-0.00196	-2.26582
	-0.000531429	-0.30284	-0.000996571	-0.59992	-0.000971429	-0.6247	-0.00194	-2.23166	-0.0015	-1.38272	-0.00183	-1.75606
	-0.000387429	-0.19473	-0.000962286	-0.61882	-0.00179	-1.27304	-0.0017	-1.63212	-0.00204	-1.70482	-0.00194	-1.84652
	-0.000843429	-0.43565	-0.00152	-0.92922	-0.00101	-0.64787	-0.00125	-1.5757	-0.00168	-1.61076	-0.00206	-1.93736
	-0.000566857	-0.33626	-0.00104	-0.77625	-0.00131	-0.82318	-0.00193	-1.92918	-0.00162	-1.65658	-0.00201	-1.97819
	-0.000635429	-0.38387	-0.000848	-0.66976	-0.0017	-1.11665	-0.00205	-1.97175	-0.00214	-2.24532	-0.00158	-1.8238
	-4.34286e-05	-0.02068	-0.00135	-0.75671	-0.00157	-1.14736	-0.00188	-1.78117	-0.00187	-2.18643	-0.00187	-1.56459
	-0.000370286	-0.27	-0.000715429	-0.42358	-0.00147	-0.96211	-0.00193	-1.73784	-0.00222	-2.21539	-0.00197	-2.33703
	0.000114286	0.06996	-0.000930286	-0.63824	-0.00187	-1.24573	-0.00225	-2.37223	-0.00176	-2.00789	-0.00207	-1.77434
	0.000284571	0.17317	-0.000922286	-0.6112	-0.00102	-0.5804	-0.00213	-2.17289	-0.00192	-1.75789	-0.00166	-1.70268
	3.08571e-05	0.02176	-0.000568	-0.36799	-0.0012	-0.84619	-0.00163	-1.38482	-0.00187	-1.81505	-0.00186	-2.14121
	0.000316571	0.16665	-0.000571429	-0.37514	-0.000854857	-0.53179	-0.00149	-1.8148	-0.00111	-1.2562	-0.00112	-1.01796
	0.000294857	0.18935	-0.000734857	-0.53459	-0.00109	-0.65109	-0.0013	-1.49101	-0.00144	-1.57528	-0.00128	-1.26576
	-2.05714e-05	-0.01697	-0.000646857	-0.50351	-0.00119	-0.73809	-0.00122	-1.22758	-0.00115	-1.23351	-0.00123	-1.23368
	-3.08571e-05	-0.01987	-0.000635429	-0.44559	1.48571e-05	0.00826	-0.00121	-1.11216	-0.00109	-1.36392	-0.000797143	-0.73654
	0.000795429	0.48118	-0.000355429	-0.24932	-0.000606857	-0.41174	-0.000832571	-0.85702	-0.00155	-1.692	-0.00153	-1.57283
	0.000478857	0.25929	-0.000369143	-0.21674	-0.000659429	-0.42868	-0.00138	-1.41847	-0.00121	-1.16091	-0.000994286	-0.91054
	0.000696	0.46697	-0.00056	-0.35583	-0.000580571	-0.37093	-0.00106	-1.33724	-0.00137	-1.12114	-0.00114	-1.09116
	0.00111	0.64302	-0.00048	-0.35342	-0.000648	-0.40521	-0.000752	-0.92494	-0.00145	-1.35723	-0.000902857	-0.93012
	0.00172	1.20429	0.000860571	0.52213	-0.000763429	-0.53235	-0.000652	-0.77985	-0.00107	-1.08856	-0.000557714	-0.58803
	0.00163	0.98973	0.00056	0.34401	-0.000221714	-0.12912	-0.000380571	-0.34643	-0.000417714	-0.40629	-0.000585143	-0.52991
	0.0019	1.1519	0.000166857	0.11364	0.000282286	0.16493	3.37143e-05	0.03238	-0.000324571	-0.27588	-0.000181714	-0.19089
	0.00154	1.05266	0.000662857	0.43198	-0.000371429	-0.28678	4.97143e-05	0.05695	-8.34286e-05	-0.07204	3.25714e-05	0.03563
	0.00131	0.99328	0.000918857	0.57318	0.000555429	0.33798	0.000363429	0.39257	0.000288571	0.25801	0.000279429	0.30256
	0.00182	1.27152	0.00122	0.76156	0.000866286	0.49801	0.000626857	0.57811	0.000344571	0.39582	0.000645714	0.73773
	0.00224	1.87207	0.00137	1.01024	0.000340571	0.19211	0.000347429	0.33033	0.000578286	0.58459	0.000674857	0.71123
	0.00204	1.24814	0.00125	0.88113	0.000555429	0.3324	0.000936	1.09452	0.000541714	0.70414	0.000540571	0.52679
	0.00298	2.11656	0.00103	0.69829	0.000916571	0.6359	0.000782857	0.79045	0.000714286	0.75802	0.000537714	0.4764
	0.00316	2.17022	0.00195	1.4901	0.00142	1.24147	0.000619429	0.61093	0.000837714	0.84713	0.000964571	0.86756
	0.00348	2.12657	0.00167	1.07115	0.00128	0.98542	0.000655429	0.65171	0.00108	1.11832	0.00137	1.28838
	0.0037	2.22461	0.00158	0.96216	0.00172	1.04129	0.00156	1.88521	0.0013	1.68186	0.00176	2.02588
	0.00404	2.7257	0.00207	1.35674	0.00202	1.40579	0.00199	1.75724	0.00194	2.23648	0.00192	2.22748
	0.00408	2.8411	0.00263	1.77121	0.00215	1.26647	0.00244	2.2329	0.00217	2.17861	0.00237	2.51636
	0.00433	2.73106	0.00348	2.07119	0.00294	1.91616	0.00279	2.52522	0.00232	2.86658	0.00238	2.17146
	0.00415	2.93197	0.004	2.61993	0.00289	1.9618	0.00305	2.66664	0.00311	3.10788	0.00341	2.66346
	0.00476	2.37557	0.00422	2.32554	0.00354	2.29791	0.00309	2.81748	0.0029	2.5748	0.00314	2.92766
	0.00497	3.09206	0.00392	2.19859	0.00336	2.17331	0.00345	3.00857	0.00312	3.21044	0.00311	2.55389
	0.00571	3.49062	0.00352	2.10903	0.0036	2.25463	0.00357	3.66051	0.00323	3.27543	0.00324	3.12078
	0.00573	2.62971	0.00485	2.94464	0.00351	2.1714	0.00345	3.10327	0.00348	2.9517	0.00366	2.93462
	0.0063	3.73612	0.0049	2.60788	0.00368	2.90094	0.00398	4.2866	0.00356	3.32598	0.00385	4.41995
	0.00675	3.8827	0.00531	3.01489	0.00528	3.56132	0.00448	4.15395	0.00406	4.27989	0.00456	4.24161
	0.00689	3.33153	0.00491	2.62699	0.00476	2.87103	0.00453	4.5853	0.00463	4.00697	0.00496	5.04427
	0.00735	4.25418	0.00624	3.41178	0.00497	3.37527	0.00492	4.00153	0.00531	5.30319	0.00557	5.02008
	0.00784	3.86677	0.00589	3.11823	0.0057	2.88489	0.0055	4.72048	0.00577	6.73488	0.00565	6.09736
	0.0078	3.45857	0.00646	4.6291	0.00569	3.23231	0.00603	5.97734	0.00597	4.36391	0.00569	4.69566
	0.00778	4.56558	0.00672	4.57822	0.00618	4.3325	0.00617	5.50561	0.00592	6.68914	0.00671	8.10606
	0.00858	4.73874	0.00769	3.50226	0.00636	4.08688	0.00603	5.09601	0.00643	6.17066	0.0068	7.09366
	0.0091	4.07759	0.00695	3.90454	0.0068	3.70684	0.00719	7.13095	0.00669	6.44886	0.00684	6.3121
	0.00925	4.83213	0.00855	4.18356	0.00661	3.51367	0.00752	5.36317	0.00641	6.9771	0.00708	7.19388
	0.0099	4.13583	0.00767	3.92159	0.0079	4.16014	0.00728	6.48191	0.00714	7.30012	0.00731	7.32115
	0.01072	5.35629	0.0076	4.34704	0.00773	4.17901	0.00804	7.44648	0.00783	7.76178	0.00776	8.14783
	0.01082	7.78439	0.00958	4.72037	0.00848	4.50532	0.00788	6.68655	0.00807	7.88397	0.00817	7.38518
	0.01133	5.54122	0.00969	4.96834	0.00868	3.80968	0.00901	9.45115	0.00815	6.86181	0.00859	7.68164
	0.01176	6.62683	0.00855	4.22646	0.00907	4.74792	0.00921	7.85829	0.00889	9.19475	0.0094	7.39698
	0.01183	7.03426	0.00963	4.23479	0.00933	4.34927	0.00881	6.93504	0.00925	7.2309	0.00995	7.62289
	0.01276	5.43141	0.00989	4.0878	0.011	5.0035	0.01001	7.99497	0.01012	9.14683	0.01003	8.73374
	0.01288	6.63242	0.01165	6.26143	0.01113	5.53213	0.01117	8.17345	0.01066	10.0108	0.01088	12.4146
	0.01348	7.29939	0.01176	4.76448	0.01029	5.82418	0.01059	9.52094	0.01068	9.19615	0.01103	12.5507
	0.01321	5.68149	0.01253	4.50492	0.01036	5.91022	0.01147	7.71759	0.01147	10.9155	0.01162	10.9495
	0.01431	9.28038	0.0118	5.71375	0.01156	6.15012	0.01142	10.8792	0.01186	12.6766	0.01165	10.3954
	0.01517	7.16743	0.01304	5.68873	0.01157	5.16785	0.01184	7.68107	0.01202	9.7448	0.01247	12.9343
	0.015	6.9846	0.01301	5.60245	0.01299	5.84452	0.01214	7.96547	0.01216	9.0025	0.01248	13.3349
	0.01535	10.2185	0.01436	5.0529	0.01252	6.86788	0.01267	10.2775	0.01262	13.4247	0.01358	12.17
	0.01596	7.43072	0.01416	7.07508	0.01288	7.6755	0.01369	9.05375	0.01324	8.86426	0.0134	8.04667
	0.01624	7.52909	0.01446	5.69678	0.01328	7.01296	0.01449	8.06687	0.01345	10.7747	0.01388	11.0072
	0.0168	10.7527	0.01592	3.96026	0.01529	6.85578	0.01399	11.1895	0.01365	11.1939	0.01438	11.9451
	0.01731	8.43409	0.01478	5.99258	0.01509	7.22336	0.01456	11.7486	0.0144	12.8695	0.01486	12.4804
	0.0179	10.0138	0.01597	7.08886	0.01488	6.08882	0.01516	9.49843	0.01519	11.0843	0.01479	18.532
	0.01888	13.7344	0.01605	6.5277	0.01637	9.18876	0.01547	9.12361	0.01566	14.4732	0.01587	15.8816
	0.01959	10.6754	0.01605	5.55632	0.01671	6.9358	0.01619	11.0761	0.01658	11.4115	0.01633	14.7499
	0.0194	11.9699	0.0184	6.93392	0.01494	6.97198	0.01707	10.7946	0.01661	13.8939	0.01697	11.2277
	0.01998	11.6697	0.0169	5.87491	0.01745	8.23325	0.01704	12.636	0.01697	13.4248	0.01747	15.9552
	0.02048	8.73641	0.01864	6.14428	0.01703	7.81509	0.01777	14.6132	0.01787	14.3995	0.01754	14.0257
	0.02114	13.4226	0.01655	5.40528	0.01788	8.35978	0.01773	10.3361	0.01792	11.9449	0.01854	16.0825
	0.02107	11.8384	0.01804	7.25254	0.01836	8.67283	0.0178	12.0785	0.01841	11.0248	0.01853	14.6256
	0.02206	11.5538	0.0189	6.01396	0.01804	7.47686	0.01976	9.89738	0.01948	12.4053	0.01916	13.4851
	0.02247	13.2145	0.01984	9.61107	0.01893	11.1934	0.01889	11.0635	0.01936	14.6899	0.01954	15.6
	0.02255	11.8729	0.01955	6.04229	0.01888	7.9772	0.0198	15.254	0.01943	15.087	0.01986	17.1224
	0.02309	10.3378	0.01936	7.02194	0.02027	7.22233	0.02033	11.4598	0.01991	16.8218	0.0215	18.5402
	0.02383	13.678	0.01943	9.57434	0.02126	7.44385	0.02062	14.5238	0.02106	13.1867	0.02108	19.3579
	0.02381	11.6244	0.02464	6.64324	0.02232	11.9138	0.0216	15.8835	0.02077	16.6469	0.02222	18.7098
	0.02484	15.061	0.02337	5.79396	0.02154	10.4701	0.02286	13.3917	0.02111	12.8282	0.02251	18.0005
	0.02516	16.4613	0.02291	5.70088	0.02405	9.63337	0.02204	18.1451	0.02202	12.0076	0.02248	14.7918
	0.02564	15.0488	0.02304	5.16887	0.02314	8.19499	0.02325	18.6115	0.0222	14.9086	0.0236	19.8303
	0.02598	17.4868	0.02433	8.8622	0.0238	9.4061	0.02311	13.5883	0.02337	16.1	0.02377	18.0849
	0.02664	14.7982	0.0243	7.15006	0.02424	9.06431	0.02338	10.5768	0.02354	14.129	0.02436	17.5435
	0.02667	14.0816	0.02492	5.71	0.02418	9.15226	0.02356	13.6668	0.02369	12.0339	0.02417	20.8672
	0.02749	14.8933	0.02696	9.78484	0.02496	8.30739	0.02463	13.1969	0.02484	17.8723	0.02496	17.4906
	0.02869	14.9689	0.02677	8.88169	0.02531	12.1293	0.02603	14.9209	0.02529	16.6982	0.02573	19.5583
	0.0285	16.42	0.02964	9.79924	0.0255	9.70968	0.0273	12.5532	0.02591	20.4426	0.02659	15.5219
	0.02899	19.1269	0.02689	7.51959	0.02576	8.10106	0.02703	16.0342	0.02612	15.666	0.02686	22.9322
	0.02916	16.0076	0.02531	6.1049	0.02499	9.09627	0.02646	13.3625	0.02716	18.983	0.0273	17.8065
	0.0306	15.321	0.02471	5.32385	0.02837	9.78289	0.02745	14.0621	0.0276	18.4701	0.02852	20.6329
	0.03099	18.5217	0.02656	6.92458	0.02923	11.5674	0.02772	15.6663	0.02818	24.2833	0.02822	21.5981
	0.03117	19.0124	0.03031	6.35461	0.0282	10.4675	0.02772	14.2107	0.0281	24.8672	0.02834	22.0185
	0.03199	18.0468	0.03316	6.8945	0.02935	8.32278	0.02752	12.8406	0.02824	15.1644	0.02925	25.7048
	0.03206	18.4958	0.03195	7.53695	0.0295	9.30783	0.02824	18.0249	0.03012	17.3563	0.03052	20.117
	0.03201	22.8905	0.03369	7.11455	0.02843	10.242	0.03022	16.579	0.02978	16.2684	0.03014	19.7711
	0.03292	20.9014	0.03155	6.49775	0.03073	7.88726	0.03099	11.3162	0.03117	24.5965	0.03008	26.1708
	0.03348	19.1974	0.03083	6.84346	0.03056	12.4334	0.03098	12.8433	0.03023	19.6926	0.03103	29.387
	0.03374	19.2718	0.02961	6.98696	0.03009	10.0445	0.03106	18.9076	0.03147	17.8663	0.03163	22.8486
	0.03457	20.7533	0.03308	8.73575	0.03047	9.62542	0.03122	14.7364	0.03118	18.9577	0.03265	21.3328
	0.03469	20.3239	0.0344	5.54662	0.03357	11.9677	0.03204	15.2642	0.03266	18.142	0.03234	23.0139
	0.03545	23.1945	0.03321	8.31948	0.03376	13.6141	0.03287	18.665	0.03314	17.6327	0.03312	22.8366
	0.03546	21.2946	0.03404	6.80904	0.03346	9.69675	0.03251	16.394	0.03299	20.8263	0.0337	18.7397
	0.03664	24.332	0.03438	8.00154	0.03397	13.1482	0.03284	11.1343	0.03324	24.1448	0.03385	21.6935
	0.0364	22.6559	0.03545	7.05891	0.03263	13.2343	0.03325	15.3925	0.03436	25.9746	0.03385	16.4528
	0.03693	20.9916	0.0359	9.58161	0.03454	12.3034	0.03393	17.5186	0.03523	14.8075	0.03479	25.8526
	0.03772	24.7565	0.03801	7.36348	0.03366	12.688	0.03477	16.1536	0.03485	18.1425	0.0362	26.2867
	0.03811	23.8176	0.03532	5.70915	0.03402	9.75681	0.03539	15.3124	0.03575	20.9616	0.03605	22.1418
	0.03823	28.1362	0.03657	8.08974	0.03725	15.964	0.03651	13.5363	0.03505	16.0379	0.03659	17.0266
	0.03877	23.9927	0.03948	8.16878	0.03691	14.0618	0.03738	12.9199	0.0361	21.1459	0.03629	25.3107
	0.03928	20.6817	0.04003	7.61197	0.03706	10.9116	0.03529	13.5731	0.03667	27.8844	0.0376	22.5654
	0.03968	23.9519	0.03768	6.72211	0.03819	9.29615	0.03702	15.9801	0.03662	20.6933	0.03821	24.8373
	0.03967	22.7864	0.03775	7.16594	0.03786	11.2548	0.03791	15.8509	0.03748	18.9455	0.03812	24.0522
	0.03963	27.6759	0.03841	9.27562	0.03739	13.6005	0.03655	17.8659	0.03807	20.3536	0.03751	26.5574
	0.04066	21.8426	0.04044	7.89286	0.04032	8.85795	0.03849	21.2875	0.03841	15.1132	0.03938	19.2933
	0.04124	27.373	0.03667	11.6079	0.03635	10.6207	0.0398	15.6266	0.03793	23.192	0.03971	22.8403
	0.04159	28.168	0.04487	7.65383	0.03852	10.8709	0.03946	18.3271	0.03924	23.6022	0.04005	23.6002
	0.0419	25.2878	0.04367	8.36349	0.03889	11.0831	0.0398	16.1514	0.03958	13.58	0.04001	30.7294
	0.04165	30.4882	0.04093	8.61317	0.0421	8.68377	0.03946	17.5903	0.03864	23.7899	0.04027	21.5242
	0.04264	25.454	0.03905	6.92647	0.03965	12.8856	0.04095	16.7029	0.04033	18.0392	0.04097	26.9621
	0.04308	29.7513	0.04162	7.55306	0.03769	14.0169	0.04039	28.5363	0.03945	23.9533	0.04122	27.7155
	0.04279	23.4862	0.0439	9.52951	0.03955	11.6031	0.04241	17.0515	0.04157	21.4603	0.04169	19.6311
	0.04318	24.234	0.04088	7.01473	0.04168	13.4133	0.04139	11.0125	0.04117	20.1765	0.04181	30.7897
	0.0443	26.2636	0.04368	7.52316	0.04173	10.0633	0.04098	13.5165	0.04107	32.1209	0.04326	17.5493
	0.04399	26.8305	0.04423	7.20141	0.04105	11.8604	0.04138	15.068	0.04339	20.3723	0.04324	19.5702
	0.04466	25.4964	0.04594	7.32573	0.04259	12.9159	0.0427	16.3994	0.04245	23.1971	0.04253	27.1719
	0.04477	25.4148	0.04182	5.94147	0.04447	12.1348	0.04312	17.0939	0.04451	18.3371	0.04389	19.93
	0.04513	27.9729	0.04373	7.83199	0.04239	10.0683	0.04237	16.2934	0.04355	15.7486	0.04336	21.3789
	0.04533	26.4152	0.04324	5.96652	0.04327	10.3037	0.04524	16.296	0.0439	20.7554	0.04297	27.3853
	0.04519	27.2841	0.04324	7.45054	0.0432	10.5915	0.04441	10.4646	0.0437	18.7922	0.04464	26.9424
	0.04602	22.8873	0.04318	7.56434	0.04451	8.44372	0.0431	18.7127	0.04484	27.6841	0.04585	24.3499
	0.04607	26.5337	0.04463	6.2201	0.04432	12.2325	0.045	19.6278	0.04468	15.8725	0.04506	26.3157
	0.04566	26.7042	0.04437	6.80529	0.04408	14.2672	0.04555	15.7009	0.04618	18.0687	0.04561	25.7246
	0.04698	29.8848	0.04586	7.954	0.04614	10.4617	0.04448	14.574	0.04583	24.6064	0.04597	32.6039
	0.04681	30.6211	0.04531	8.9838	0.04358	9.15053	0.04678	13.3749	0.04605	23.0103	0.04622	24.1894
	0.04766	30.1997	0.04213	6.44488	0.04272	10.3066	0.04721	16.9467	0.04552	23.0311	0.04671	27.4937
	0.04747	27.7972	0.04858	6.79907	0.04655	14.5014	0.04606	21.0741	0.04525	21.7202	0.04644	18.3949
	0.04775	30.2789	0.0478	8.28691	0.04522	9.11459	0.04666	19.1591	0.04579	22.3922	0.04702	36.1262
	0.04775	23.494	0.04821	7.19701	0.04674	13.7535	0.04643	19.4242	0.04616	20.1093	0.04664	25.1846
	0.04762	29.3523	0.04617	7.35559	0.04651	11.0944	0.04717	15.9817	0.04708	28.0154	0.04771	28.1122
	0.04821	24.6108	0.05178	7.94885	0.04609	14.8541	0.04765	12.8813	0.04691	21.3337	0.04742	23.5436
	0.04881	26.6179	0.04487	5.5245	0.05025	11.0263	0.04776	10.2866	0.04867	21.3537	0.04877	21.8837
	0.04881	27.5207	0.04811	9.98821	0.04633	10.6565	0.047	12.7149	0.0481	18.6058	0.04879	21.934
	0.04903	26.1147	0.04855	8.50626	0.04874	11.4931	0.04761	20.0003	0.04682	15.4105	0.04791	27.5234
	0.04913	31.7029	0.04652	10.8512	0.04957	12.4681	0.04688	15.1243	0.04837	14.7399	0.04928	22.1269
	0.04913	27.6254	0.04904	8.23507	0.04699	10.1578	0.04763	25.0952	0.04791	27.4085	0.04992	33.4492
	0.04952	27.5742	0.04856	6.70668	0.04589	8.66793	0.04684	17.0197	0.04844	21.503	0.04891	25.4125
	0.04934	30.2301	0.04456	11.4075	0.04672	13.0851	0.04858	22.087	0.05012	26.3877	0.0493	23.3275
	0.04941	22.0751	0.04492	7.17392	0.0456	15.5284	0.04965	13.2863	0.04722	20.0934	0.04971	37.7711
	0.05003	31.6076	0.04616	7.40582	0.04965	10.8243	0.0503	14.6259	0.04895	26.9859	0.04992	21.6081
