# Supplementary material for: Partial coherence enhances parallelized photonic computing
Source: Nature. 2024 Jul 31;632(8023):55–62. doi: 10.1038/s41586-024-07590-y (PMC11291273; doi:10.1038/s41586-024-07590-y)
Supplement: Supplementary file 3 — Source Data Fig. 3 [file 41586_2024_7590_MOESM3_ESM.xlsx]

## Sheet: 3c
Name	Time	Transmission	Time	Transmission	Time	Transmission
Unit	s	µm	s	µm	s	µm
Comment	output1		output2		output3
	0	-0.00155	0	0.00878	0	0.01764
	0.2	-0.00321	0.2	0.01151	0.2	0.01842
	0.4	-0.00682	0.4	0.00985	0.4	0.01803
	0.6	-0.00467	0.6	0.01102	0.6	0.01911
	0.8	-0.00341	0.8	0.01131	0.8	0.01833
	1	-0.00321	1	0.01112	1	0.01842
	1.2	-0.0075	1.2	0.01248	1.2	0.0194
	1.4	-0.00779	1.4	0.0119	1.4	0.01989
	1.6	-0.00409	1.6	0.01326	1.6	0.02106
	1.8	-0.00672	1.8	0.01336	1.8	0.01813
	2	-0.00467	2	0.01404	2	0.0195
	2.2	-0.00633	2.2	0.01385	2.2	0.01872
	2.4	-0.00692	2.4	0.01551	2.4	0.02018
	2.6	-0.00701	2.6	0.01551	2.6	0.02125
	2.8	-0.00623	2.8	0.016	2.8	0.01911
	3	-0.00682	3	0.01561	3	0.02115
	3.2	-0.00526	3.2	0.01648	3.2	0.0194
	3.4	-0.00711	3.4	0.01707	3.4	0.02067
	3.6	-0.00682	3.6	0.01678	3.6	0.02125
	3.8	-0.00623	3.8	0.01668	3.8	0.01911
	4	-0.00672	4	0.01726	4	0.02057
	4.2	-0.00526	4.2	0.01921	4.2	0.02067
	4.4	-0.00711	4.4	0.01678	4.4	0.01998
	4.6	-0.00662	4.6	0.01726	4.6	0.01901
	4.8	-0.00575	4.8	0.01912	4.8	0.01998
	5	-0.00555	5	0.01765	5	0.01989
	5.2	-0.00584	5.2	0.01707	5.2	0.0193
	5.4	-0.00233	5.4	0.01726	5.4	0.01969
	5.6	0.61906	5.6	0.52445	5.6	0.60666
	5.8	4.50048	5.8	3.70351	5.8	4.19557
	6	4.51823	6	3.67201	6	4.19332
	6.2	4.53657	6.2	3.62802	6.2	4.19976
	6.4	4.5434	6.4	3.59544	6.4	4.20717
	6.6	4.55422	6.6	3.55643	6.6	4.21488
	6.8	4.5631	6.8	3.52083	6.8	4.2298
	7	4.56817	7	3.48825	7	4.25194
	7.2	4.57792	7.2	3.44417	7.2	4.25945
	7.4	4.57851	7.4	3.43363	7.4	4.2853
	7.6	4.58631	7.6	3.40944	7.6	4.2972
	7.8	4.59031	7.8	3.3992	7.8	4.31378
	8	4.59129	8	3.38418	8	4.32548
	8.2	4.59168	8.2	3.37716	8.2	4.34363
	8.4	4.59246	8.4	3.36155	8.4	4.35094
	8.6	4.60163	8.6	3.36048	8.6	4.35143
	8.8	4.60484	8.8	3.36877	8.8	4.36362
	9	4.61362	9	3.37287	9	4.38244
	9.2	4.62611	9.2	3.37969	9.2	4.39893
	9.4	4.63937	9.4	3.38838	9.4	4.4159
	9.6	4.64961	9.6	3.39374	9.6	4.42448
	9.8	4.66229	9.8	3.40066	9.8	4.43609
	10	4.67458	10	3.41022	10	4.44926
	10.2	4.69516	10.2	3.42105	10.2	4.46203
	10.4	4.7134	10.4	3.43168	10.4	4.47442
	10.6	4.71837	10.6	3.44231	10.6	4.49822
	10.8	4.74159	10.8	3.45207	10.8	4.50709
	11	4.75983	11	3.4626	11	4.52787
	11.2	4.77904	11.2	3.47635	11.2	4.54406
	11.4	4.80196	11.4	3.48581	11.4	4.55616
	11.6	4.80479	11.6	3.49644	11.6	4.57849
	11.8	4.8201	11.8	3.50922	11.8	4.59185
	12	4.83961	12	3.52132	12	4.6138
	12.2	4.85863	12.2	3.53575	12.2	4.63233
	12.4	4.87843	12.4	3.55087	12.4	4.65008
	12.6	4.90086	12.6	3.56774	12.6	4.66237
	12.8	4.9151	12.8	3.57915	12.8	4.67242
	13	4.93715	13	3.59505	13	4.67476
	13.2	4.94037	13.2	3.61329	13.2	4.6928
	13.4	4.94807	13.4	3.62207	13.4	4.69378
	13.6	4.95665	13.6	3.62431	13.6	4.68178
	13.8	4.95617	13.8	3.63241	13.8	4.70285
	14	4.96309	14	3.62539	14	4.70763
	14.2	1.97783	14.2	1.45347	14.2	1.8674
	14.4	0.01396	14.4	-0.00117	14.4	0.00076962
	14.6	0.01522	14.6	-0.00156	14.6	-0.000595873
	14.8	0.01249	14.8	-0.00195	14.8	-1.06617e-05
	15	0.01337	15	-0.0039	15	0.000477015
	15.2	0.01444	15.2	-0.004	15.2	-0.00108
	15.4	0.01415	15.4	-0.00497	15.4	-0.00167
	15.6	0.01503	15.6	-0.00273	15.6	-0.00147
	15.8	0.01659	15.8	-0.00185	15.8	-0.000108197
	16	0.01678	16	-0.000878177	16	-0.000595873
	16.2	0.01513	16.2	-0.00293	16.2	0.000379479
	16.4	0.01591	16.4	-0.00322	16.4	0.00126
	16.6	0.0161	16.6	-0.00449	16.6	-0.000888479
	16.8	0.0161	16.8	-0.0038	16.8	0.000184409
	17	0.01708	17	-0.00468	17	-0.000595873
	17.2	0.01591	17.2	-0.00283	17.2	-0.000888479
	17.4	0.01522	17.4	-0.00166	17.4	-0.000790944
	17.6	0.01727	17.6	-0.00254	17.6	0.000184409
	17.8	0.01708	17.8	-0.00351	17.8	0.000964691
	18	0.01571	18	-0.00293	18	-0.000888479
	18.2	0.01571	18.2	-0.00312	18.2	0.00076962
	18.4	0.01552	18.4	-0.00322	18.4	0.00057455
	18.6	0.0163	18.6	-0.00312	18.6	-0.000205732
	18.8	0.01347	18.8	-0.00449	18.8	0.000867156
	19	0.01366	19	-0.00605	19	-0.000400803
	19.2	0.01795	19.2	-0.0041	19.2	0.000867156
	19.4	0.01513	19.4	-0.00322	19.4	-0.000400803
	19.6	0.01386	19.6	-0.0038	19.6	-0.00128
	19.8	0.01561	19.8	-0.00507	19.8	8.68736e-05
	20	0.01493	20	-0.00566	20	-0.000108197
	20.2	0.01581	20.2	-0.0039	20.2	0.000477015
	20.4	0.01483	20.4	-0.00371	20.4	0.00057455
	20.6	0.01522	20.6	-0.00585	20.6	8.68736e-05
	20.8	0.01503	20.8	-0.00478	20.8	0.000672085
	21	0.01464	21	-0.00419	21	0.00076962
	21.2	0.01444	21.2	-0.00449	21.2	0.00155
	21.4	0.01678	21.4	-0.00556	21.4	0.00155
	21.6	0.01474	21.6	-0.00429	21.6	0.00292
	21.8	0.01347	21.8	-0.00566	21.8	0.00214
	22	0.01386	22	-0.00322	22	0.00428
	22.2	0.0161	22.2	-0.00488	22.2	0.00282
	22.4	0.01288	22.4	-0.00595	22.4	0.0034
	22.6	0.01425	22.6	-0.00341	22.6	0.00535
	22.8	3.93848	22.8	4.4479	22.8	4.14514
	23	3.95945	23	4.42566	23	4.13422
	23.2	3.96326	23.2	4.4204	23.2	4.12495
	23.4	3.97779	23.4	4.40177	23.4	4.11373
	23.6	3.99486	23.6	4.3887	23.6	4.10827
	23.8	4.00169	23.8	4.37924	23.8	4.09832
	24	4.00929	24	4.35875	24	4.09111
	24.2	4.01212	24.2	4.34998	24.2	4.08301
	24.4	4.01758	24.4	4.33681	24.4	4.07345
	24.6	4.03173	24.6	4.31535	24.6	4.06643
	24.8	4.04255	24.8	4.29818	24.8	4.06399
	25	4.04246	25	4.28365	25	4.05307
	25.2	4.04704	25.2	4.28277	25.2	4.04878
	25.4	4.05611	25.4	4.27838	25.4	4.04995
	25.6	4.0605	25.6	4.26619	25.6	4.04731
	25.8	4.06157	25.8	4.26112	25.8	4.04409
	26	4.07454	26	4.25898	26	4.05034
	26.2	4.07259	26.2	4.24083	26.2	4.04283
	26.4	4.07845	26.4	4.23196	26.4	4.04731
	26.6	4.08322	26.6	4.23313	26.6	4.04497
	26.8	4.08576	26.8	4.21938	26.8	4.04995
	27	4.08235	27	4.21596	27	4.03873
	27.2	4.0801	27.2	4.19675	27.2	4.04107
	27.4	4.07542	27.4	4.17519	27.4	4.0437
	27.6	4.08693	27.6	4.18534	27.6	4.048
	27.8	4.08303	27.8	4.18212	27.8	4.03893
	28	4.08401	28	4.17802	28	4.04205
	28.2	4.08605	28.2	4.17129	28.2	4.0438
	28.4	4.08781	28.4	4.17012	28.4	4.04273
	28.6	4.08956	28.6	4.17324	28.6	4.04253
	28.8	4.08459	28.8	4.16046	28.8	4.0477
	29	4.08693	29	4.16193	29	4.04761
	29.2	4.07893	29.2	4.14642	29.2	4.05473
	29.4	4.08693	29.4	4.15959	29.4	4.04936
	29.6	4.08001	29.6	4.14427	29.6	4.05453
	29.8	4.08683	29.8	4.15432	29.8	4.05385
	30	4.08722	30	4.1512	30	4.05414
	30.2	4.07503	30.2	4.13296	30.2	4.06243
	30.4	4.07815	30.4	4.1432	30.4	4.06068
	30.6	4.07142	30.6	4.12974	30.6	4.06448
	30.8	4.07211	30.8	4.13218	30.8	4.0637
	31	4.0725	31	4.13237	31	4.06409
	31.2	4.07328	31.2	4.13003	31.2	4.07101
	31.4	4.06977	31.4	4.1276	31.4	4.07677
	31.6	4.07493	31.6	4.1354	31.6	4.07092
	31.8	4.07133	31.8	4.13023	31.8	4.07638
	32	0.02342	32	0.04506	32	0.0433
	32.2	-0.00126	32.2	0.01161	32.2	0.02145
	32.4	-0.00438	32.4	0.01034	32.4	0.02252
	32.6	-0.0036	32.6	0.00995	32.6	0.02086
	32.8	-0.00311	32.8	0.01151	32.8	0.02028
	33	-0.00321	33	0.0117	33	0.02125
	33.2	-0.00467	33.2	0.01083	33.2	0.02213
	33.4	-0.00565	33.4	0.01122	33.4	0.01969
	33.6	-0.00399	33.6	0.01317	33.6	0.02252
	33.8	-0.00428	33.8	0.01102	33.8	0.02096
	34	-0.00399	34	0.01297	34	0.02106
	34.2	-0.00526	34.2	0.01268	34.2	0.02223
	34.4	-0.00604	34.4	0.01404	34.4	0.02125
	34.6	-0.0077	34.6	0.0159	34.6	0.02311
	34.8	-0.00692	34.8	0.01297	34.8	0.02203
	35	-0.00448	35	0.01492	35	0.02457
	35.2	-0.00526	35.2	0.01756	35.2	0.0235
	35.4	-0.00594	35.4	0.0159	35.4	0.02203
	35.6	-0.00633	35.6	0.01707	35.6	0.02135
	35.8	-0.00711	35.8	0.01551	35.8	0.02311
	36	-0.00623	36	0.01541	36	0.02398
	36.2	-0.00623	36.2	0.01668	36.2	0.02291
	36.4	-0.00809	36.4	0.01717	36.4	0.02135
	36.6	-0.00633	36.6	0.01726	36.6	0.02203
	36.8	-0.00516	36.8	0.01687	36.8	0.02242
	37	-0.00594	37	0.01775	37	0.02115
	37.2	-0.00545	37.2	0.01834	37.2	0.02242
	37.4	-0.00623	37.4	0.01795	37.4	0.02067
	37.6	-0.00604	37.6	0.01785	37.6	0.02223
	37.8	-0.00789	37.8	0.01756	37.8	0.02076
	38	-0.00682	38	0.01629	38	0.02154
	38.2	-0.00555	38.2	0.01697	38.2	0.02037
	38.4	-0.00711	38.4	0.01707	38.4	0.02213
	38.6	-0.00565	38.6	0.01863	38.6	0.02096
	38.8	-0.00701	38.8	0.01882	38.8	0.02076
	39	-0.00555	39	0.01814	39	0.02067
	39.2	-0.00526	39.2	0.01687	39.2	0.02106
	39.4	-0.00565	39.4	0.01853	39.4	0.02086
	39.6	-0.00672	39.6	0.02029	39.6	0.02174
	39.8	-0.00682	39.8	0.01765	39.8	0.01998
	40	-0.0075	40	0.01697	40	0.02174
	40.2	-0.00662	40.2	0.01619	40.2	0.02145
	40.4	-0.00701	40.4	0.01814	40.4	0.02213
	40.6	-0.0074	40.6	0.01795	40.6	0.02008
	40.8	0.05989	40.8	0.09305	40.8	0.09548
	41	3.84104	41	4.67233	41	4.2457
	41.2	3.84982	41.2	4.66482	41.2	4.24034
	41.4	3.85646	41.4	4.67077	41.4	4.22834
	41.6	3.86114	41.6	4.65897	41.6	4.222
	41.8	3.85909	41.8	4.68325	41.8	4.23409
	42	3.85967	42	4.66853	42	4.22307
	42.2	3.86309	42.2	4.65887	42.2	4.21683
	42.4	3.86592	42.4	4.6654	42.4	4.22454
	42.6	3.86826	42.6	4.67701	42.6	4.22258
	42.8	3.87557	42.8	4.67223	42.8	4.22317
	43	3.88016	43	4.67087	43	4.21127
	43.2	3.88942	43.2	4.64785	43.2	4.20932
	43.4	3.89352	43.4	4.64746	43.4	4.19918
	43.6	3.89274	43.6	4.6538	43.6	4.18815
	43.8	3.89752	43.8	4.65058	43.8	4.18425
	44	3.89644	44	4.65653	44	4.18825
	44.2	3.89849	44.2	4.6496	44.2	4.18123
	44.4	3.90747	44.4	4.63497	44.4	4.16377
	44.6	3.90932	44.6	4.63761	44.6	4.15646
	44.8	3.91459	44.8	4.63283	44.8	4.15304
	45	3.92327	45	4.62025	45	4.1509
	45.2	3.92366	45.2	4.62268	45.2	4.1468
	45.4	3.92639	45.4	4.6181	45.4	4.13227
	45.6	3.92463	45.6	4.61235	45.6	4.12554
	45.8	3.92346	45.8	4.61693	45.8	4.13012
	46	3.92931	46	4.60591	46	4.1112
	46.2	3.93253	46.2	4.61488	46.2	4.12154
	46.4	3.93965	46.4	4.59752	46.4	4.10525
	46.6	3.94989	46.6	4.59079	46.6	4.10486
	46.8	3.94687	46.8	4.60113	46.8	4.10847
	47	3.95438	47	4.5905	47	4.0992
	47.2	3.95497	47.2	4.58377	47.2	4.08574
	47.4	3.96628	47.4	4.56397	47.4	4.0754
	47.6	3.97184	47.6	4.57382	47.6	4.0796
	47.8	3.97028	47.8	4.56865	47.8	4.07258
	48	3.98598	48	4.56358	48	4.0677
	48.2	3.98666	48.2	4.56055	48.2	4.06653
	48.4	3.98891	48.4	4.54914	48.4	4.05716
	48.6	3.99574	48.6	4.55529	48.6	4.06253
	48.8	3.99788	48.8	4.5467	48.8	4.05239
	49	3.99964	49	4.54397	49	4.04614
	49.2	4.01875	49.2	4.52866	49.2	4.03337
	49.4	4.00549	49.4	4.54085	49.4	4.04156
	49.6	4.0052	49.6	4.53305	49.6	4.03288
	49.8	4.01866	49.8	4.54017	49.8	4.0399
	50	3.43637	50	3.89634	50	3.44455
	50.2	-0.00175	50.2	0.01668	50.2	0.01413
	50.4	-0.00146	50.4	0.01424	50.4	0.01364
	50.6	-0.00272	50.6	0.01453	50.6	0.01267
	50.8	-0.00292	50.8	0.01531	50.8	0.01384
	51	-0.000577375	51	0.01443	51	0.01442
	51.2	-0.00253	51.2	0.01395	51.2	0.01394
	51.4	-0.000967516	51.4	0.0159	51.4	0.01228
	51.6	-0.00233	51.6	0.01473	51.6	0.01199
	51.8	0.000397978	51.8	0.01356	51.8	0.01501
	52	-0.000382304	52	0.01512	52	0.01325
	52.2	-0.00107	52.2	0.01356	52.2	0.01238
	52.4	-0.00155	52.4	0.01443	52.4	0.01247
	52.6	-0.00175	52.6	0.01531	52.6	0.01228
	52.8	-0.00341	52.8	0.01385	52.8	0.01238
	53	-0.00165	53	0.01483	53	0.01277
	53.2	-0.000967516	53.2	0.01648	53.2	0.01394
	53.4	-0.00067491	53.4	0.01414	53.4	0.01472
	53.6	-0.00155	53.6	0.01443	53.6	0.01111
	53.8	-0.000967516	53.8	0.01492	53.8	0.01179
	54	-0.000967516	54	0.01522	54	0.0113
	54.2	0.000397978	54.2	0.01434	54.2	0.01257
	54.4	0.00206	54.4	0.01453	54.4	0.01296
	54.6	-0.00214	54.6	0.01365	54.6	0.0113
	54.8	-0.00116	54.8	0.01434	54.8	0.01306
	55	-0.000772445	55	0.01395	55	0.01238
	55.2	0.00108	55.2	0.01453	55.2	0.01208
	55.4	-0.00146	55.4	0.01434	55.4	0.0116
	55.6	0.000885654	55.6	0.01258	55.6	0.01072
	55.8	-0.00136	55.8	0.01307	55.8	0.01052
	56	0.000495513	56	0.01297	56	0.01004
	56.2	0.00128	56.2	0.01239	56.2	0.00945
	56.4	0.000397978	56.4	0.012	56.4	0.01062
	56.6	0.00128	56.6	0.01268	56.6	0.00779
	56.8	0.00157	56.8	0.01083	56.8	0.00945
	57	0.00176	57	0.01307	57	0.00818
	57.2	0.00206	57.2	0.01141	57.2	0.00974
	57.4	0.00215	57.4	0.01131	57.4	0.00974
	57.6	0.00225	57.6	0.01102	57.6	0.00818
	57.8	0.00362	57.8	0.00878	57.8	0.00867
	58	0.00323	58	0.01112	58	0.00877
	58.2	0.00469	58.2	0.01053	58.2	0.00506
	58.4	0.00245	58.4	0.00849	58.4	0.00789
	58.6	0.00332	58.6	0.00936	58.6	0.00779
	58.8	0.00313	58.8	0.01092	58.8	0.00555
	59	0.00391	59	0.01044	59	0.00916
	59.2	0.00293	59.2	0.01063	59.2	0.00769
	59.4	0.00332	59.4	0.00683	59.4	0.00643
	59.6	0.00362	59.6	0.00829	59.6	0.00691
	59.8	0.00352	59.8	0.0078	59.8	0.00711
	60	0.19118	60	0.14504	60	0.23017
	60.2	4.05465	60.2	3.05939	60.2	4.67632
	60.4	4.05435	60.4	3.05363	60.4	4.67456
	60.6	4.05406	60.6	3.04612	60.6	4.67525
	60.8	4.04821	60.8	3.05685	60.8	4.67993
	61	4.04714	61	3.05958	61	4.68276
	61.2	4.04421	61.2	3.05676	61.2	4.689
	61.4	4.04753	61.4	3.04905	61.4	4.68802
	61.6	4.04421	61.6	3.04954	61.6	4.69056
	61.8	4.0408	61.8	3.05276	61.8	4.6927
	62	4.04509	62	3.04905	62	4.69505
	62.2	4.03748	62.2	3.05295	62.2	4.69953
	62.4	4.03602	62.4	3.047	62.4	4.70392
	62.6	4.03758	62.6	3.03969	62.6	4.70168
	62.8	4.02353	62.8	3.05363	62.8	4.71787
	63	4.01973	63	3.05412	63	4.7205
	63.2	4.01456	63.2	3.05588	63.2	4.72791
	63.4	4.00315	63.4	3.06075	63.4	4.73104
	63.6	4.00822	63.6	3.04486	63.6	4.72909
	63.8	4.009	63.8	3.0431	63.8	4.73123
	64	4.0091	64	3.03783	64	4.73864
	64.2	4.00471	64.2	3.04144	64.2	4.74342
	64.4	4.00286	64.4	3.0433	64.4	4.74284
	64.6	4.00432	64.6	3.03949	64.6	4.74625
	64.8	3.99905	64.8	3.04213	64.8	4.75532
	65	3.99856	65	3.04846	65	4.75649
	65.2	4.00559	65.2	3.04495	65.2	4.76195
	65.4	3.99817	65.4	3.05529	65.4	4.77103
	65.6	4.00188	65.6	3.04398	65.6	4.77473
	65.8	4.00851	65.8	3.03754	65.8	4.77512
	66	4.00354	66	3.03793	66	4.78156
	66.2	4.00783	66.2	3.03871	66.2	4.7799
	66.4	4.01583	66.4	3.03569	66.4	4.77863
	66.6	4.01807	66.6	3.03364	66.6	4.78361
	66.8	4.02558	66.8	3.03471	66.8	4.77512
	67	4.0368	67	3.02828	67	4.77356
	67.2	4.03982	67.2	3.02779	67.2	4.77639
	67.4	4.04655	67.4	3.03003	67.4	4.77083
	67.6	4.05309	67.6	3.02886	67.6	4.76244
	67.8	4.07347	67.8	3.01862	67.8	4.75737
	68	4.08527	68	3.01082	68	4.7483
	68.2	4.10546	68.2	3.00779	68.2	4.73367
	68.4	4.14516	68.4	2.99355	68.4	4.70529
	68.6	4.0682	68.6	3.03013	68.6	4.74771
	68.8	4.07035	68.8	3.02993	68.8	4.74313
	69	4.07006	69	3.03101	69	4.74089
	69.2	4.06011	69.2	3.03861	69.2	4.74108
	69.4	4.05913	69.4	3.0354	69.4	4.74323
	69.6	4.04967	69.6	3.04466	69.6	4.74615
	69.8	4.05435	69.8	3.04388	69.8	4.73894
	70	4.06616	70	3.03559	70	4.72752
	70.2	4.07162	70.2	3.04095	70.2	4.71641
	70.4	4.08244	70.4	3.03891	70.4	4.70451
	70.6	4.08303	70.6	3.04427	70.6	4.69212
	70.8	4.09922	70.8	3.04291	70.8	4.67164
	71	4.10498	71	3.04125	71	4.65993
	71.2	4.61031	71.2	3.28947	71.2	5.87639
	71.4	9.2008	71.4	5.6194	71.4	17.4441
	71.6	9.01159	71.6	5.47066	71.6	17.3624
	71.8	8.92146	71.8	5.34708	71.8	17.2861
	72	8.7695	72	5.23423	72	17.2194
	72.2	8.71371	72.2	5.1246	72.2	17.1378
	72.4	8.55249	72.4	5.00805	72.4	17.0539
	72.6	8.4055	72.6	4.89198	72.6	16.9808
	72.8	8.27676	72.8	4.76723	72.8	16.8874
	73	8.10743	73	4.64912	73	16.8022
	73.2	7.97732	73.2	4.54036	73.2	16.724
	73.4	7.83824	73.4	4.42303	73.4	16.6306
	73.6	7.71778	73.6	4.33037	73.6	16.556
	73.8	7.65311	73.8	4.25722	73.8	16.4852
	74	7.59274	74	4.19997	74	16.443
	74.2	7.52739	74.2	4.16407	74.2	16.412
	74.4	7.52603	74.4	4.1433	74.4	16.3946
	74.6	7.53071	74.6	4.14876	74.6	16.3926
	74.8	7.50827	74.8	4.15851	74.8	16.3971
	75	7.56231	75	4.18251	75	16.4325
	75.2	7.54514	75.2	4.19392	75.2	16.4383
	75.4	7.55548	75.4	4.2143	75.4	16.4524
	75.6	7.57987	75.6	4.2225	75.6	16.4621
	75.8	7.56748	75.8	4.22103	75.8	16.4562
	76	7.55012	76	4.2144	76	16.4593
	76.2	7.50798	76.2	4.19187	76.2	16.4468
	76.4	7.47267	76.4	4.16612	76.4	16.4024
	76.6	7.42917	76.6	4.12701	76.6	16.3702
	76.8	7.3927	76.8	4.08429	76.8	16.3347
	77	7.35661	77	4.04118	77	16.3098
	77.2	7.29965	77.2	4.01475	77.2	16.2803
	77.4	7.30716	77.4	3.99612	77.4	16.2588
	77.6	7.28531	77.6	3.99612	77.6	16.2749
	77.8	7.34432	77.8	4.01299	77.8	16.2855
	78	7.36587	78	4.05288	78	16.2974
	78.2	7.424	78.2	4.08702	78.2	16.3497
	78.4	7.47638	78.4	4.11609	78.4	16.3863
	78.6	7.4835	78.6	4.14652	78.6	16.4105
	78.8	7.47882	78.8	4.15569	78.8	16.3976
	79	7.52778	79	4.15861	79	16.4248
	79.2	7.4715	79.2	4.13774	79.2	16.3995
	79.4	7.45102	79.4	4.11257	79.4	16.3607
	79.6	7.41006	79.6	4.07522	79.6	16.3347
	79.8	7.33144	79.8	4.03757	79.8	16.305
	80	7.28677	80	3.98792	80	16.2509
	80.2	7.23752	80.2	3.94501	80.2	16.2021
	80.4	7.18173	80.4	3.89624	80.4	16.1905
	80.6	7.10165	80.6	3.83567	80.6	16.1276
	80.8	7.0364	80.8	3.78827	80.8	16.0794
	81	6.94325	81	3.73794	81	16.0169
	81.2	6.89107	81.2	3.69454	81.2	15.9682
	81.4	6.84562	81.4	3.6606	81.4	15.9567
	81.6	6.79285	81.6	3.62763	81.6	15.9179
	81.8	6.71502	81.8	3.59886	81.8	15.866
	82	6.71551	82	3.57242	82	15.8607
	82.2	6.69688	82.2	3.5457	82.2	15.8372
	82.4	6.71268	82.4	3.52151	82.4	15.831
	82.6	6.66654	82.6	3.52219	82.6	15.8173
	82.8	6.63182	82.8	3.51029	82.8	15.7962
	83	6.60432	83	3.51858	83	15.7875
	83.2	6.55818	83.2	3.52483	83.2	15.7718
	83.4	6.5692	83.4	3.52327	83.4	15.7823
	83.6	6.50815	83.6	3.52863	83.6	15.7361
	83.8	2.06385	83.8	11.0864	83.8	32.7895
	84	1.59188	84	11.8986	84	34.4281
	84.2	1.47562	84.2	12.0359	84.2	34.3408
	84.4	1.28191	84.4	12.2754	84.4	34.0701
	84.6	1.21432	84.6	12.359	84.6	33.976
	84.8	1.1638	84.8	12.4232	84.8	33.8826
	85	1.0488	85	12.5739	85	33.6961
	85.2	1.04656	85.2	12.5822	85.2	33.7555
	85.4	0.93362	85.4	12.7646	85.4	33.4779
	85.6	0.80087	85.6	12.9844	85.6	33.2312
	85.8	0.79512	85.8	13.0083	85.8	33.1589
	86	0.7521	86	13.0966	86	33.2008
	86.2	0.68861	86.2	13.2282	86.2	32.9556
	86.4	0.63701	86.4	13.3679	86.4	32.8674
	86.6	0.57332	86.6	13.5127	86.6	32.6494
	86.8	0.50436	86.8	13.6833	86.8	32.3542
	87	0.51656	87	13.724	87	32.3397
	87.2	0.4753	87.2	13.8725	87.2	32.2735
	87.4	0.42204	87.4	14.0403	87.4	31.9586
	87.6	0.41083	87.6	14.1367	87.6	31.7613
	87.8	0.38966	87.8	14.2795	87.8	31.4044
	88	0.37015	88	14.3983	88	31.2226
	88.2	0.37981	88.2	14.4571	88.2	31.0081
	88.4	0.36733	88.4	14.555	88.4	30.8519
	88.6	0.4041	88.6	14.6185	88.6	30.4586
	88.8	0.38976	88.8	14.7163	88.8	30.3624
	89	0.40088	89	14.8496	89	30.0015
	89.2	0.46681	89.2	14.947	89.2	29.4546
	89.4	0.53372	89.4	14.9935	89.4	29.1396
	89.6	0.52777	89.6	15.1806	89.6	28.9374
	89.8	0.59439	89.8	15.2432	89.8	28.6166
	90	0.63896	90	15.3281	90	28.4455
	90.2	0.77424	90.2	15.4062	90.2	27.8694
	90.4	0.82779	90.4	15.4977	90.4	27.6523
	90.6	0.79599	90.6	15.5944	90.6	27.8763
	90.8	0.95585	90.8	15.7674	90.8	27.1941
	91	1.16048	91	15.8359	91	26.6231
	91.2	1.2785	91.2	15.9317	91.2	26.413
	91.4	1.38013	91.4	16.1213	91.4	26.1889
	91.6	1.55014	91.6	16.3379	91.6	25.7718
	91.8	1.76354	91.8	16.5355	91.8	25.2659
	92	2.01792	92	16.7374	92	24.7689
	92.2	2.34212	92.2	16.9252	92.2	24.1506
	92.4	2.55251	92.4	17.193	92.4	23.8414
	92.6	3.00985	92.6	17.3652	92.6	22.9955
	92.8	3.19107	92.8	17.6358	92.8	22.9162
	93	3.7836	93	17.7925	93	21.8568
	93.2	3.9298	93.2	18.1307	93.2	21.879
	93.4	4.38939	93.4	18.3086	93.4	21.295
	93.6	4.80323	93.6	18.558	93.6	20.7575
	93.8	5.30944	93.8	18.7249	93.8	20.1785
	94	5.85398	94	18.8952	94	19.5221
	94.2	6.22286	94.2	19.1629	94.2	19.2365
	94.4	6.64265	94.4	19.3981	94.4	18.9315
	94.6	7.08829	94.6	19.6418	94.6	18.5578
	94.8	7.81658	94.8	19.779	94.8	17.7432
	95	8.39214	95	19.9337	95	17.2868
	95.2	8.94224	95.2	20.2174	95.2	16.8248
	95.4	9.40446	95.4	20.4397	95.4	16.5807
	95.6	9.92627	95.6	20.6834	95.6	16.2244
	95.8	10.4344	95.8	21.0155	95.8	15.8503
	96	10.6865	96	21.4113	96	15.8933
	96.2	10.9414	96.2	21.9097	96.2	15.8488
	96.4	11.369	96.4	22.2181	96.4	15.6317
	96.6	11.6198	96.6	22.6519	96.6	15.6255
	96.8	12.2676	96.8	22.7786	96.8	15.1192
	97	12.455	97	23.1693	97	15.1523
	97.2	12.775	97.2	23.4236	97.2	14.99
	97.4	13.1919	97.4	23.5575	97.4	14.6841
	97.6	13.7635	97.6	23.5026	97.6	14.2219
	97.8	13.8428	97.8	23.8107	97.8	14.257
	98	14.2141	98	23.8166	98	13.9851
	98.2	14.454	98.2	23.9355	98.2	13.81
	98.4	14.5855	98.4	24.0997	98.4	13.754
	98.6	13.0733	98.6	25.2471	98.6	15.4409
	98.8	12.0945	98.8	26.0232	98.8	16.6369
	99	15.4799	99	24.2308	99	13.1109
	99.2	16.9798	99.2	23.5051	99.2	11.7548
	99.4	16.9057	99.4	23.826	99.4	11.9055
	99.6	10.6354	99.6	9.73383	99.6	3.82123
	99.8	10.4847	99.8	9.92197	99.8	3.95934
	100	10.5734	100	9.79313	100	3.87029
	100.2	10.5771	100.2	9.79176	100.2	3.8739
	100.4	10.4476	100.4	9.91866	100.4	3.99016
	100.6	10.5392	100.6	9.82151	100.6	3.90725
	100.8	10.5687	100.8	9.80239	100.8	3.88267
	101	10.6824	101	9.64673	101	3.77275
	101.2	10.4437	101.2	9.93816	101.2	3.99884
	101.4	10.3146	101.4	10.0925	101.4	4.11627
	101.6	10.4239	101.6	9.96557	101.6	4.01961
	101.8	10.3816	101.8	10.0175	101.8	4.0597
	102	10.2609	102	10.1521	102	4.17596
	102.2	10.4047	102.2	9.97669	102.2	4.03756
	102.4	10.2517	102.4	10.1667	102.4	4.18835
	102.6	10.1394	102.6	10.2903	102.6	4.29037
	102.8	10.0861	102.8	10.3396	102.8	4.33963
	103	10.0564	103	10.4071	103	4.3802
	103.2	10.1322	103.2	10.2887	103.2	4.29466
	103.4	10.006	103.4	10.4515	103.4	4.42351
	103.6	9.94276	103.6	10.5064	103.6	4.47627
	103.8	9.7352	103.8	10.7383	103.8	4.67729
	104	9.70438	104	10.7641	104	4.70197
	104.2	9.80933	104.2	10.643	104.2	4.59751
	104.4	9.76495	104.4	10.6758	104.4	4.64199
	104.6	9.24938	104.6	11.2369	104.6	5.13893
	104.8	9.2922	104.8	11.1683	104.8	5.08421
	105	9.09625	105	11.3969	105	5.28045
	105.2	9.11088	105.2	11.3614	105.2	5.26202
	105.4	8.90878	105.4	11.5785	105.4	5.46216
	105.6	8.96809	105.6	11.5265	105.6	5.40793
	105.8	9.18695	105.8	11.2788	105.8	5.18653
	106	9.01471	106	11.505	106	5.37604
	106.2	9.14423	106.2	11.3473	106.2	5.24095
	106.4	9.20636	106.4	11.2728	106.4	5.17911
	106.6	9.1219	106.6	11.3606	106.6	5.26075
	106.8	9.30302	106.8	11.1631	106.8	5.08041
	107	9.35998	107	11.1049	107	5.02637
	107.2	9.15555	107.2	11.332	107.2	5.22817
	107.4	9.34818	107.4	11.117	107.4	5.03174
	107.6	9.51028	107.6	10.916	107.6	4.86144
	107.8	9.55105	107.8	10.8857	107.8	4.83101
	108	9.60528	108	10.838	108	4.78614
	108.2	9.77168	108.2	10.639	108.2	4.61653
	108.4	9.86785	108.4	10.5302	108.4	4.52338
	108.6	9.79772	108.6	10.6297	108.6	4.60229
	108.8	9.97494	108.8	10.4202	108.8	4.42829
	109	10.0928	109	10.2834	109	4.31778
	109.2	10.1055	109.2	10.2862	109.2	4.31339
	109.4	10.1868	109.4	10.1751	109.4	4.23068
	109.6	10.3686	109.6	9.95201	109.6	4.04829
	109.8	10.4108	109.8	9.91271	109.8	4.01522
	110	10.5918	110	9.68145	110	3.83186
	110.2	10.6923	110.2	9.54461	110.2	3.73042
	110.4	10.6486	110.4	9.61181	110.4	3.7749
	110.6	10.7947	110.6	9.43605	110.6	3.63581
	110.8	10.9433	110.8	9.24742	110.8	3.4898
	111	9.49907	111	8.18019	111	3.60645
	111.2	4.36881	111.2	3.99339	111.2	3.86443
	111.4	4.34247	111.4	3.99758	111.4	3.88053
	111.6	4.33613	111.6	4.00285	111.6	3.88823
	111.8	4.33994	111.8	3.9928	111.8	3.88024
	112	4.33828	112	3.99622	112	3.88384
	112.2	4.33886	112.2	4.00353	112.2	3.88589
	112.4	4.33223	112.4	3.99212	112.4	3.88355
	112.6	4.32063	112.6	4.0087	112.6	3.90072
	112.8	4.31312	112.8	4.00129	112.8	3.9013
	113	4.31614	113	4.00187	113	3.90208
	113.2	4.31731	113.2	3.99875	113.2	3.89896
	113.4	4.31663	113.4	4.01719	113.4	3.91223
	113.6	4.31653	113.6	4.01406	113.6	3.91145
	113.8	4.30834	113.8	4.01933	113.8	3.91954
	114	4.31019	114	4.01826	114	3.92013
	114.2	4.30434	114.2	4.01953	114.2	3.925
	114.4	4.30375	114.4	4.02401	114.4	3.93164
	114.6	4.31448	114.6	4.01972	114.6	3.92374
	114.8	4.29722	114.8	4.02421	114.8	3.93134
	115	4.30443	115	4.02694	115	3.933
	115.2	4.30005	115.2	4.02518	115.2	3.93807
	115.4	4.29488	115.4	4.04225	115.4	3.95036
	115.6	4.27595	115.6	4.03152	115.6	3.95592
	115.8	4.27069	115.8	4.03445	115.8	3.957
	116	4.26328	116	4.03757	116	3.96792
	116.2	4.25772	116.2	4.04225	116.2	3.9727
	116.4	4.26581	116.4	4.04528	116.4	3.97036
	116.6	4.26376	116.6	4.04176	116.6	3.97036
	116.8	4.26688	116.8	4.05357	116.8	3.9804
	117	4.25508	117	4.05639	117	3.99026
	117.2	4.25225	117.2	4.04567	117.2	3.98304
	117.4	4.24348	117.4	4.05688	117.4	3.99542
	117.6	4.22933	117.6	4.07424	117.6	4.01796
	117.8	4.22914	117.8	4.05747	117.8	4.00518
	118	4.21987	118	4.06205	118	4.00898
	118.2	4.22572	118.2	4.07073	118.2	4.01483
	118.4	4.22407	118.4	4.06693	118.4	4.01503
	118.6	4.20485	118.6	4.0877	118.6	4.03756
	118.8	4.20046	118.8	4.08312	118.8	4.04029
	119	4.18944	119	4.08331	119	4.04292
	119.2	4.18349	119.2	4.08975	119.2	4.04887
	119.4	4.195	119.4	4.08585	119.4	4.04448
	119.6	4.17696	119.6	4.09911	119.6	4.06087
	119.8	4.17696	119.8	4.09785	119.8	4.05853
	120	4.17871	120	4.09082	120	4.05278
	120.2	4.17676	120.2	4.10497	120.2	4.0635
	120.4	4.1634	120.4	4.11365	120.4	4.07784
	120.6	4.1634	120.6	4.11131	120.6	4.07638
	120.8	4.1635	120.8	4.12213	120.8	4.08691
	121	4.15443	121	4.1352	121	4.09832
	121.2	4.15189	121.2	4.12613	121.2	4.09218
	121.4	4.15013	121.4	4.13842	121.4	4.10193
	121.6	4.1515	121.6	4.13754	121.6	4.09803
	121.8	4.13277	121.8	4.15334	121.8	4.11559
	122	3.87752	122	3.90765	122	3.86746
	122.2	0.00927	122.2	-0.00127	122.2	0.00965
	122.4	0.00898	122.4	-0.0003905	122.4	0.01004
	122.6	0.00908	122.6	-0.000975712	122.6	0.01023
	122.8	0.00918	122.8	-0.0003905	122.8	0.0114
	123	0.00996	123	-0.00137	123	0.00974
	123.2	0.00879	123.2	-0.00185	123.2	0.01013
	123.4	0.00771	123.4	-0.00302	123.4	0.00906
	123.6	0.00849	123.6	-0.00332	123.6	0.01013
	123.8	0.00879	123.8	-0.000780641	123.8	0.01179
	124	0.00645	124	-0.00166	124	0.0116
	124.2	0.00888	124.2	-0.00185	124.2	0.01101
	124.4	0.0084	124.4	-0.00322	124.4	0.01033
	124.6	0.00645	124.6	-0.00195	124.6	0.01062
	124.8	0.00927	124.8	-0.000488036	124.8	0.01277
	125	0.00762	125	-0.00137	125	0.00838
	125.2	0.00586	125.2	-0.00215	125.2	0.01023
	125.4	0.00859	125.4	-0.00156	125.4	0.01062
	125.6	0.00606	125.6	-0.000683106	125.6	0.01189
	125.8	0.00791	125.8	-0.00107	125.8	0.01316
	126	0.00723	126	-0.00195	126	0.0116
	126.2	0.0081	126.2	-0.00283	126.2	0.01004
	126.4	0.00771	126.4	-0.00312	126.4	0.01043
	126.6	0.00713	126.6	-0.00146	126.6	0.01101
	126.8	0.00849	126.8	-0.000975712	126.8	0.0114
	127	0.00674	127	0.000292247	127	0.01091
	127.2	0.00791	127.2	-0.00156	127.2	0.01208
	127.4	0.0082	127.4	-0.00166	127.4	0.01247
	127.6	0.00781	127.6	-0.00273	127.6	0.01043
	127.8	0.00791	127.8	-9.78945e-05	127.8	0.01091
	128	0.00635	128	-0.00127	128	0.00994
	128.2	0.0083	128.2	-0.0003905	128.2	0.01189
	128.4	0.0084	128.4	-0.000878177	128.4	0.01257
	128.6	0.00771	128.6	-0.00137	128.6	0.01218
	128.8	0.00752	128.8	-0.00137	128.8	0.00877
	129	0.00869	129	-0.000292965	129	0.01169
	129.2	0.00849	129.2	-0.00117	129.2	0.00955
	129.4	0.00762	129.4	-0.00293	129.4	0.01043
	129.6	0.00781	129.6	-0.00156	129.6	0.01199
	129.8	0.00762	129.8	-0.00283	129.8	0.01043
	130	0.00742	130	-0.000683106	130	0.01306
	130.2	0.00537	130.2	-0.000292965	130.2	0.01228
	130.4	0.00732	130.4	-0.000683106	130.4	0.01296
	130.6	0.0084	130.6	-0.000878177	130.6	0.00984
	130.8	0.00732	130.8	-0.00293	130.8	0.01013
	131	0.00713	131	-0.00117	131	0.01062
	131.2	0.00645	131.2	-0.00263	131.2	0.01335
	131.4	0.00898	131.4	-0.00244	131.4	0.0113
	131.6	0.00625	131.6	-0.00185	131.6	0.01082
	131.8	0.00684	131.8	-0.00254	131.8	0.01384
	132	0.00859	132	-0.000683106	132	0.01208
	132.2	0.00684	132.2	-0.000488036	132.2	0.01052
	132.4	0.01103	132.4	-0.00234	132.4	0.00965
	132.6	0.00664	132.6	0.000779923	132.6	0.01316
	132.8	0.00752	132.8	0.00137	132.8	0.01277
	133	0.0082	133	-0.00244	133	0.01238
	133.2	0.00703	133.2	-9.78945e-05	133.2	0.01286
	133.4	0.00596	133.4	-0.00117	133.4	0.01277
	133.6	0.00537	133.6	0.000194711	133.6	0.01228
	133.8	0.00547	133.8	-0.000878177	133.8	0.0114
	134	0.00566	134	0.00176	134	0.01316
	134.2	0.00527	134.2	0.000682388	134.2	0.01325
	134.4	0.00645	134.4	-0.00137	134.4	0.01296
	134.6	0.00371	134.6	-0.00166	134.6	0.01218
	134.8	0.00771	134.8	-0.000683106	134.8	0.01179
	135	0.00576	135	-0.00146	135	0.01296
	135.2	0.00664	135.2	0.000389782	135.2	0.01218
	135.4	0.00606	135.4	-0.0003905	135.4	0.01208
	135.6	0.00859	135.6	-0.00176	135.6	0.01325
	135.8	0.00703	135.8	-0.000292965	135.8	0.01316
	136	0.00488	136	0.000584852	136	0.01403
	136.2	0.00488	136.2	-0.000683106	136.2	0.01345
	136.4	0.00557	136.4	0.000779923	136.4	0.01394
	136.6	0.0043	136.6	-0.000585571	136.6	0.01316
	136.8	0.00557	136.8	-3.59215e-07	136.8	0.01316
	137	0.00323	137	0.00195	137	0.01218
	137.2	0.00498	137.2	0.00137	137.2	0.01286
	137.4	0.00586	137.4	0.00107	137.4	0.01403
	137.6	0.00449	137.6	0.000682388	137.6	0.01374
	137.8	0.00566	137.8	-0.00156	137.8	0.01267
	138	0.0042	138	9.71761e-05	138	0.01452
	138.2	0.00449	138.2	0.000584852	138.2	0.01277
	138.4	0.00713	138.4	0.00224	138.4	0.01452
	138.6	0.00645	138.6	0.000389782	138.6	0.0152
	138.8	0.00391	138.8	0.00185	138.8	0.01364
	139	0.00254	139	0.00127	139	0.0153
	139.2	0.0041	139.2	0.00224	139.2	0.01433
	139.4	0.00313	139.4	0.00156	139.4	0.01423
	139.6	0.00332	139.6	0.00244	139.6	0.01355
	139.8	0.00576	139.8	0.00107	139.8	0.01374
	140	0.0041	140	0.00263	140	0.01403
	140.2	0.00313	140.2	0.00117	140.2	0.01316
	140.4	0.00381	140.4	0.00273	140.4	0.01306
	140.6	0.00284	140.6	0.00146	140.6	0.0152
	140.8	0.0041	140.8	0.00205	140.8	0.01413
	141	0.00284	141	0.00215	141	0.01579
	141.2	0.00284	141.2	0.00234	141.2	0.01472
	141.4	0.00254	141.4	0.000584852	141.4	0.01413
	141.6	0.00391	141.6	0.00146	141.6	0.01286
	141.8	0.00352	141.8	0.00293	141.8	0.0154
	142	0.00469	142	-0.000585571	142	0.01364
	142.2	0.00547	142.2	-0.00019543	142.2	0.01374
	142.4	0.00654	142.4	0.00224	142.4	0.01433
	142.6	0.00274	142.6	0.00293	142.6	0.0152
	142.8	0.00274	142.8	0.00215	142.8	0.01394
	143	0.0044	143	0.0039	143	0.01501
	143.2	0.00313	143.2	0.000487317	143.2	0.01442
	143.4	0.00167	143.4	0.0039	143.4	0.01569
	143.6	0.0041	143.6	0.00283	143.6	0.01501
	143.8	0.00215	143.8	0.00205	143.8	0.01638
	144	0.00254	144	0.00176	144	0.0152
	144.2	0.00128	144.2	0.00341	144.2	0.01647
	144.4	0.00225	144.4	0.0039	144.4	0.0156
	144.6	0.00206	144.6	0.00254	144.6	0.01764
	144.8	0.00284	144.8	0.00224	144.8	0.01716
	145	0.00196	145	0.004	145	0.01667
	145.2	-0.000577375	145.2	0.00497	145.2	0.01686
	145.4	0.00108	145.4	0.00215	145.4	0.01677
	145.6	0.00137	145.6	0.00536	145.6	0.01745
	145.8	0.000593048	145.8	0.00497	145.8	0.01852
	146	-0.000577375	146	0.00575	146	0.01794
	146.2	-8.96986e-05	146.2	0.00361	146.2	0.01628
	146.4	-0.000577375	146.4	0.00644	146.4	0.01862
	146.6	0.00196	146.6	0.00595	146.6	0.01784
	146.8	-0.000869981	146.8	0.00575	146.8	0.01901
	147	-0.000577375	147	0.00595	147	0.0195
	147.2	-0.00067491	147.2	0.00527	147.2	0.01755
	147.4	-0.000967516	147.4	0.00634	147.4	0.01823
	147.6	-0.00175	147.6	0.00585	147.6	0.0193
	147.8	-0.00233	147.8	0.00663	147.8	0.01823
	148	-0.00282	148	0.00858	148	0.02028
	148.2	-0.00047984	148.2	0.00888	148.2	0.02076
	148.4	-0.00321	148.4	0.00995	148.4	0.0193
	148.6	-0.00126	148.6	0.00761	148.6	0.02067
	148.8	-0.00155	148.8	0.00907	148.8	0.02047
	149	-0.00243	149	0.01044	149	0.02018
	149.2	-0.00467	149.2	0.00819	149.2	0.02008
	149.4	-0.00165	149.4	0.00985	149.4	0.02145
	149.6	-0.0036	149.6	0.00956	149.6	0.02115

## Sheet: 3d
Name	Time	Transmission	Time	Transmission	Time	Transmission
Unit	s	µm	s	µm	s	µm
Comment	output1		output2		output3
	0	0.01179	0	0.00829	0	0.01267
	0.2	0.01179	0.2	0.0078	0.2	0.01364
	0.4	0.01188	0.4	0.00839	0.4	0.01442
	0.6	0.01159	0.6	0.00849	0.6	0.0152
	0.8	0.01059	0.8	0.00819	0.8	0.0154
	1	0.01248	1	0.00956	1	0.01384
	1.2	0.01298	1.2	0.00907	1.2	0.0115
	1.4	0.01248	1.4	0.00917	1.4	0.01364
	1.6	0.01208	1.6	0.00927	1.6	0.01286
	1.8	0.01129	1.8	0.00907	1.8	0.01335
	2	0.01139	2	0.01005	2	0.01394
	2.2	0.0101	2.2	0.008	2.2	0.01238
	2.4	0.01149	2.4	0.00829	2.4	0.01316
	2.6	0.01139	2.6	0.00927	2.6	0.01394
	2.8	0.01149	2.8	0.008	2.8	0.01296
	3	0.01268	3	0.00849	3	0.01277
	3.2	0.01238	3.2	0.00849	3.2	0.01433
	3.4	0.01248	3.4	0.00858	3.4	0.01491
	3.6	0.01278	3.6	0.01024	3.6	0.01384
	3.8	0.01119	3.8	0.00917	3.8	0.01306
	4	0.01149	4	0.00761	4	0.0115
	4.2	0.01119	4.2	0.01005	4.2	0.01345
	4.4	0.01218	4.4	0.01014	4.4	0.01355
	4.6	0.01159	4.6	0.01024	4.6	0.01325
	4.8	0.01119	4.8	0.0081	4.8	0.01277
	5	0.01159	5	0.00829	5	0.01442
	5.2	0.0096	5.2	0.00907	5.2	0.01374
	5.4	0.01129	5.4	0.01034	5.4	0.0152
	5.6	0.01228	5.6	0.00722	5.6	0.01179
	5.8	0.01218	5.8	0.01024	5.8	0.01335
	6	0.01258	6	0.00751	6	0.01355
	6.2	0.01268	6.2	0.00829	6.2	0.01325
	6.4	0.01288	6.4	0.00839	6.4	0.01452
	6.6	0.01139	6.6	0.00956	6.6	0.01345
	6.8	0.01248	6.8	0.01122	6.8	0.01325
	7	0.01139	7	0.00868	7	0.01599
	7.2	0.01119	7.2	0.00849	7.2	0.01355
	7.4	0.01248	7.4	0.00956	7.4	0.01228
	7.6	0.01179	7.6	0.0081	7.6	0.01335
	7.8	0.01089	7.8	0.0077	7.8	0.01423
	8	0.01347	8	0.00946	8	0.01384
	8.2	0.01238	8.2	0.0079	8.2	0.0153
	8.4	3.37946	8.4	3.33141	8.4	3.38066
	8.6	5.51958	8.6	5.47397	8.6	5.50683
	8.8	5.51729	8.8	5.46997	8.8	5.50469
	9	5.51739	9	5.46685	9	5.50059
	9.2	5.51332	9.2	5.4691	9.2	5.5043
	9.4	5.51441	9.4	5.46783	9.4	5.50176
	9.6	5.51451	9.6	5.4691	9.6	5.50274
	9.8	5.51511	9.8	5.46919	9.8	5.50459
	10	5.51123	10	5.47231	10	5.50498
	10.2	5.51034	10.2	5.4688	10.2	5.50215
	10.4	5.51113	10.4	5.469	10.4	5.50176
	10.6	5.51203	10.6	5.46695	10.6	5.50439
	10.8	5.51342	10.8	5.46988	10.8	5.50264
	11	5.5154	11	5.47163	11	5.50508
	11.2	5.51481	11.2	5.46997	11.2	5.50342
	11.4	5.5153	11.4	5.46832	11.4	5.50303
	11.6	5.5157	11.6	5.469	11.6	5.50322
	11.8	5.5159	11.8	5.46763	11.8	5.50371
	12	5.51878	12	5.47387	12	5.50488
	12.2	5.5165	12.2	5.47427	12.2	5.50439
	12.4	5.51312	12.4	5.47007	12.4	5.504
	12.6	5.51371	12.6	5.46929	12.6	5.504
	12.8	5.51252	12.8	5.4689	12.8	5.50332
	13	5.51381	13	5.46832	13	5.50293
	13.2	5.5164	13.2	5.4688	13.2	5.50274
	13.4	5.51481	13.4	5.46949	13.4	5.50264
	13.6	5.51262	13.6	5.46939	13.6	5.50381
	13.8	5.51272	13.8	5.469	13.8	5.50156
	14	5.51401	14	5.46705	14	5.50215
	14.2	5.51252	14.2	5.46685	14.2	5.50254
	14.4	5.51203	14.4	5.46549	14.4	5.50332
	14.6	5.51501	14.6	5.46597	14.6	5.50098
	14.8	5.51391	14.8	5.46734	14.8	5.50361
	15	5.51203	15	5.46724	15	5.50225
	15.2	5.51501	15.2	5.46666	15.2	5.50352
	15.4	5.51709	15.4	5.4649	15.4	5.50215
	15.6	5.51451	15.6	5.46773	15.6	5.50156
	15.8	5.51679	15.8	5.46656	15.8	5.50195
	16	5.5158	16	5.47095	16	5.50166
	16.2	5.51511	16.2	5.46851	16.2	5.50176
	16.4	5.51203	16.4	5.46666	16.4	5.49942
	16.6	5.51133	16.6	5.46841	16.6	5.50156
	16.8	2.0765	16.8	2.07506	16.8	2.06159
	17	0.01159	17	0.01034	17	0.01452
	17.2	0.01129	17.2	0.00897	17.2	0.01442
	17.4	0.01198	17.4	0.00868	17.4	0.01345
	17.6	0.01039	17.6	0.00966	17.6	0.0152
	17.8	0.01179	17.8	0.00849	17.8	0.01511
	18	0.01109	18	0.00868	18	0.01374
	18.2	0.0091	18.2	0.01014	18.2	0.01316
	18.4	0.01198	18.4	0.00966	18.4	0.01277
	18.6	0.0102	18.6	0.01073	18.6	0.0152
	18.8	0.0098	18.8	0.0081	18.8	0.01218
	19	0.01119	19	0.00975	19	0.01433
	19.2	0.0098	19.2	0.00936	19.2	0.0116
	19.4	0.01079	19.4	0.0077	19.4	0.01384
	19.6	0.0097	19.6	0.00966	19.6	0.01364
	19.8	0.01039	19.8	0.00897	19.8	0.01462
	20	0.01109	20	0.00868	20	0.01325
	20.2	0.01129	20.2	0.00878	20.2	0.01501
	20.4	0.01129	20.4	0.00878	20.4	0.01364
	20.6	0.0094	20.6	0.00946	20.6	0.01345
	20.8	0.0095	20.8	0.00897	20.8	0.01364
	21	0.0102	21	0.00956	21	0.01267
	21.2	0.01129	21.2	0.00751	21.2	0.01238
	21.4	0.01139	21.4	0.00761	21.4	0.01433
	21.6	0.01149	21.6	0.00849	21.6	0.0152
	21.8	0.00881	21.8	0.01073	21.8	0.01374
	22	0.01169	22	0.00741	22	0.01384
	22.2	0.01486	22.2	0.00819	22.2	0.01433
	22.4	0.0092	22.4	0.00868	22.4	0.01296
	22.6	0.01099	22.6	0.00917	22.6	0.01267
	22.8	0.01248	22.8	0.00868	22.8	0.01384
	23	0.0103	23	0.00849	23	0.01267
	23.2	0.01039	23.2	0.00907	23.2	0.01286
	23.4	0.01139	23.4	0.00888	23.4	0.01306
	23.6	0.01149	23.6	0.00829	23.6	0.01325
	23.8	0.01109	23.8	0.00888	23.8	0.01247
	24	0.01129	24	0.00966	24	0.01189
	24.2	0.01049	24.2	0.0081	24.2	0.01325
	24.4	0.0091	24.4	0.01014	24.4	0.01091
	24.6	0.0101	24.6	0.0078	24.6	0.01374
	24.8	0.01298	24.8	0.01034	24.8	0.0154
	25	0.01069	25	0.00605	25	0.01325
	25.2	4.0226	25.2	3.99241	25.2	4.01639
	25.4	5.50626	25.4	5.49387	25.4	5.48381
	25.6	5.50815	25.6	5.49494	25.6	5.48615
	25.8	5.50835	25.8	5.49182	25.8	5.48547
	26	5.50567	26	5.49231	26	5.48479
	26.2	5.50666	26.2	5.49046	26.2	5.4845
	26.4	5.50388	26.4	5.4926	26.4	5.48216
	26.6	5.50289	26.6	5.49241	26.6	5.4842
	26.8	5.50656	26.8	5.49241	26.8	5.48391
	27	5.51054	27	5.49289	27	5.48401
	27.2	5.50666	27.2	5.49475	27.2	5.4845
	27.4	5.50716	27.4	5.49309	27.4	5.48108
	27.6	5.50954	27.6	5.49338	27.6	5.48264
	27.8	5.50507	27.8	5.49153	27.8	5.48362
	28	5.50408	28	5.49114	28	5.48342
	28.2	5.50557	28.2	5.49094	28.2	5.48216
	28.4	5.50626	28.4	5.49085	28.4	5.48284
	28.6	5.50299	28.6	5.49153	28.6	5.48069
	28.8	5.50507	28.8	5.49065	28.8	5.48196
	29	5.50487	29	5.4927	29	5.48303
	29.2	5.50448	29.2	5.48938	29.2	5.48362
	29.4	5.50726	29.4	5.49094	29.4	5.48196
	29.6	5.50398	29.6	5.4886	29.6	5.48264
	29.8	5.50388	29.8	5.48929	29.8	5.48235
	30	5.50547	30	5.49026	30	5.48333
	30.2	5.50517	30.2	5.48704	30.2	5.48333
	30.4	5.50775	30.4	5.48841	30.4	5.48206
	30.6	5.50706	30.6	5.4926	30.6	5.48147
	30.8	5.50348	30.8	5.49036	30.8	5.48245
	31	5.50279	31	5.49104	31	5.48186
	31.2	5.50299	31.2	5.48997	31.2	5.48342
	31.4	5.50358	31.4	5.49085	31.4	5.4845
	31.6	5.50408	31.6	5.49124	31.6	5.48147
	31.8	5.50567	31.8	5.4889	31.8	5.48323
	32	5.50448	32	5.49202	32	5.48576
	32.2	5.50547	32.2	5.49211	32.2	5.48381
	32.4	5.50507	32.4	5.49211	32.4	5.48401
	32.6	5.50438	32.6	5.49016	32.6	5.48401
	32.8	5.50438	32.8	5.48938	32.8	5.48362
	33	5.50597	33	5.4888	33	5.48372
	33.2	5.50577	33.2	5.48802	33.2	5.48225
	33.4	5.50895	33.4	5.4925	33.4	5.48274
	33.6	5.50875	33.6	5.49211	33.6	5.48518
	33.8	3.67778	33.8	3.68518	33.8	3.65103
	34	0.01387	34	0.00858	34	0.01228
	34.2	0.01089	34.2	0.00761	34.2	0.01306
	34.4	0.01129	34.4	0.00878	34.4	0.01384
	34.6	0.0102	34.6	0.01112	34.6	0.01247
	34.8	0.01218	34.8	0.0081	34.8	0.01511
	35	0.01099	35	0.00927	35	0.01394
	35.2	0.01109	35.2	0.00741	35.2	0.01442
	35.4	0.01139	35.4	0.01014	35.4	0.01374
	35.6	0.01467	35.6	0.00995	35.6	0.01189
	35.8	0.01089	35.8	0.00907	35.8	0.01325
	36	0.01149	36	0.00868	36	0.01286
	36.2	0.01248	36.2	0.00966	36.2	0.01257
	36.4	0.01288	36.4	0.00888	36.4	0.01286
	36.6	0.01069	36.6	0.0078	36.6	0.01208
	36.8	0.01139	36.8	0.00858	36.8	0.01364
	37	0.01228	37	0.01005	37	0.01403
	37.2	0.01238	37.2	0.00985	37.2	0.01179
	37.4	0.01258	37.4	0.01005	37.4	0.01325
	37.6	0.01198	37.6	0.00946	37.6	0.01316
	37.8	0.01149	37.8	0.00819	37.8	0.01374
	38	0.01258	38	0.0078	38	0.0114
	38.2	0.01079	38.2	0.00985	38.2	0.01296
	38.4	0.01397	38.4	0.01024	38.4	0.01462
	38.6	0.01228	38.6	0.00839	38.6	0.01218
	38.8	0.01397	38.8	0.00829	38.8	0.01286
	39	0.01417	39	0.01063	39	0.01413
	39.2	0.01139	39.2	0.00995	39.2	0.01335
	39.4	0.01298	39.4	0.00888	39.4	0.01394
	39.6	0.01228	39.6	0.00712	39.6	0.01345
	39.8	0.01308	39.8	0.00868	39.8	0.01413
	40	0.01308	40	0.0081	40	0.0153
	40.2	0.01089	40.2	0.00995	40.2	0.01423
	40.4	0.01367	40.4	0.00936	40.4	0.01384
	40.6	0.01278	40.6	0.00936	40.6	0.01335
	40.8	0.01367	40.8	0.00868	40.8	0.01384
	41	0.01248	41	0.00702	41	0.01384
	41.2	0.01248	41.2	0.00839	41.2	0.01335
	41.4	0.01308	41.4	0.00946	41.4	0.01296
	41.6	0.01069	41.6	0.00936	41.6	0.01384
	41.8	0.01318	41.8	0.00888	41.8	0.01394
	42	5.01075	42	5.02248	42	5.03418
	42.2	5.47308	42.2	5.5087	42.2	5.48849
	42.4	5.47537	42.4	5.50694	42.4	5.48898
	42.6	5.47596	42.6	5.50821	42.6	5.48781
	42.8	5.47577	42.8	5.50713	42.8	5.48996
	43	5.47358	43	5.50743	43	5.48567
	43.2	5.47467	43.2	5.5086	43.2	5.48967
	43.4	5.47487	43.4	5.50996	43.4	5.48889
	43.6	5.47418	43.6	5.50879	43.6	5.48937
	43.8	5.47616	43.8	5.50928	43.8	5.49171
	44	5.47557	44	5.5085	44	5.48957
	44.2	5.47567	44.2	5.50967	44.2	5.48918
	44.4	5.47646	44.4	5.50948	44.4	5.49054
	44.6	5.47616	44.6	5.50938	44.6	5.48957
	44.8	5.47765	44.8	5.50977	44.8	5.49064
	45	5.47567	45	5.50909	45	5.49045
	45.2	5.47636	45.2	5.50704	45.2	5.48859
	45.4	5.47487	45.4	5.5087	45.4	5.48859
	45.6	5.47457	45.6	5.51035	45.6	5.4883
	45.8	5.47477	45.8	5.50977	45.8	5.48957
	46	5.47577	46	5.51026	46	5.48976
	46.2	5.47338	46.2	5.50899	46.2	5.49064
	46.4	5.47557	46.4	5.50948	46.4	5.4923
	46.6	5.47716	46.6	5.51182	46.6	5.4924
	46.8	5.47656	46.8	5.50996	46.8	5.49191
	47	5.47587	47	5.51152	47	5.49045
	47.2	5.47467	47.2	5.51055	47.2	5.49006
	47.4	5.47298	47.4	5.51065	47.4	5.4881
	47.6	5.47596	47.6	5.50811	47.6	5.49025
	47.8	5.47537	47.8	5.51026	47.8	5.48859
	48	5.47656	48	5.50879	48	5.48859
	48.2	5.47457	48.2	5.51035	48.2	5.48937
	48.4	5.47477	48.4	5.50948	48.4	5.4884
	48.6	5.47666	48.6	5.50977	48.6	5.48957
	48.8	5.47557	48.8	5.51055	48.8	5.49025
	49	5.47686	49	5.50899	49	5.48937
	49.2	5.47577	49.2	5.5087	49.2	5.4924
	49.4	5.47428	49.4	5.50791	49.4	5.48918
	49.6	5.47467	49.6	5.50957	49.6	5.49045
	49.8	5.47418	49.8	5.51006	49.8	5.49045
	50	5.47507	50	5.50821	50	5.49045
	50.2	5.47269	50.2	5.50791	50.2	5.49035
	50.4	0.01407	50.4	0.01443	50.4	0.01755
	50.6	0.01198	50.6	0.01034	50.6	0.01413
	50.8	0.01139	50.8	0.00956	50.8	0.01345
	51	0.01367	51	0.00907	51	0.01374
	51.2	0.01238	51.2	0.01053	51.2	0.01364
	51.4	0.01397	51.4	0.01005	51.4	0.01277
	51.6	0.01129	51.6	0.00868	51.6	0.01296
	51.8	0.01159	51.8	0.00995	51.8	0.01374
	52	0.01238	52	0.01024	52	0.01374
	52.2	0.01159	52.2	0.00995	52.2	0.01199
	52.4	0.01079	52.4	0.01014	52.4	0.01247
	52.6	0.01198	52.6	0.00829	52.6	0.01306
	52.8	0.01039	52.8	0.0081	52.8	0.01296
	53	0.01099	53	0.00868	53	0.01364
	53.2	0.01218	53.2	0.00907	53.2	0.01364
	53.4	0.01248	53.4	0.01005	53.4	0.01238
	53.6	0.01159	53.6	0.008	53.6	0.01296
	53.8	0.01228	53.8	0.01063	53.8	0.01355
	54	0.01208	54	0.00888	54	0.01355
	54.2	0.01179	54.2	0.00878	54.2	0.01316
	54.4	0.01179	54.4	0.008	54.4	0.01208
	54.6	0.01288	54.6	0.00712	54.6	0.01345
	54.8	0.0098	54.8	0.01014	54.8	0.01062
	55	0.01139	55	0.00946	55	0.01345
	55.2	0.01218	55.2	0.01034	55.2	0.01433
	55.4	0.01218	55.4	0.008	55.4	0.01228
	55.6	0.0098	55.6	0.00897	55.6	0.01228
	55.8	0.01298	55.8	0.0118	55.8	0.0155
	56	0.01079	56	0.01053	56	0.01267
	56.2	0.01318	56.2	0.00936	56.2	0.01374
	56.4	0.0094	56.4	0.00722	56.4	0.01423
	56.6	0.01129	56.6	0.00858	56.6	0.01296
	56.8	0.01159	56.8	0.00761	56.8	0.01199
	57	0.0101	57	0.01102	57	0.01374
	57.2	0.01258	57.2	0.00839	57.2	0.01169
	57.4	0.01179	57.4	0.01044	57.4	0.0152
	57.6	0.01238	57.6	0.00868	57.6	0.01277
	57.8	0.01049	57.8	0.00917	57.8	0.01208
	58	0.01218	58	0.00829	58	0.01394
	58.2	0.01159	58.2	0.01014	58.2	0.01228
	58.4	0.01268	58.4	0.01034	58.4	0.01316
	58.6	0.0099	58.6	0.00858	58.6	0.01403
	58.8	0.01218	58.8	0.01034	58.8	0.01306
	59	0.01059	59	0.00858	59	0.01208
	59.2	0.01	59.2	0.00878	59.2	0.01208
	59.4	0.01099	59.4	0.01014	59.4	0.01345
	59.6	3.96041	59.6	3.9018	59.6	3.96051
	59.8	5.50338	59.8	5.45671	59.8	5.49337
	60	5.50567	60	5.45612	60	5.49376
	60.2	5.51024	60.2	5.45642	60.2	5.49591
	60.4	5.51054	60.4	5.45612	60.4	5.49581
	60.6	5.51123	60.6	5.45739	60.6	5.49444
	60.8	5.50597	60.8	5.45505	60.8	5.49327
	61	5.50825	61	5.4532	61	5.49162
	61.2	5.50607	61.2	5.45544	61.2	5.49123
	61.4	5.51034	61.4	5.45544	61.4	5.49288
	61.6	5.50835	61.6	5.45437	61.6	5.49415
	61.8	5.50567	61.8	5.45661	61.8	5.49279
	62	5.50577	62	5.45378	62	5.49201
	62.2	5.50756	62.2	5.4569	62.2	5.49171
	62.4	5.50398	62.4	5.45768	62.4	5.49415
	62.6	5.50736	62.6	5.4571	62.6	5.49337
	62.8	5.50706	62.8	5.45622	62.8	5.49464
	63	5.50448	63	5.45768	63	5.49454
	63.2	5.50676	63.2	5.45876	63.2	5.49337
	63.4	5.50845	63.4	5.45651	63.4	5.49318
	63.6	5.50815	63.6	5.46168	63.6	5.49532
	63.8	5.51173	63.8	5.46149	63.8	5.4963
	64	5.50726	64	5.45885	64	5.49591
	64.2	5.50607	64.2	5.45944	64.2	5.49679
	64.4	5.50636	64.4	5.45729	64.4	5.49483
	64.6	5.50656	64.6	5.45661	64.6	5.49396
	64.8	5.50587	64.8	5.45642	64.8	5.49259
	65	5.51034	65	5.45749	65	5.49269
	65.2	5.51511	65.2	5.45963	65.2	5.49571
	65.4	5.51064	65.4	5.45612	65.4	5.4963
	65.6	5.51083	65.6	5.45651	65.6	5.49552
	65.8	5.50756	65.8	5.45866	65.8	5.49474
	66	5.50736	66	5.45788	66	5.49396
	66.2	5.50815	66.2	5.45729	66.2	5.49513
	66.4	5.50964	66.4	5.46129	66.4	5.49659
	66.6	5.50795	66.6	5.45963	66.6	5.49513
	66.8	5.50835	66.8	5.45749	66.8	5.49659
	67	5.50994	67	5.45661	67	5.49376
	67.2	5.50726	67.2	5.45817	67.2	5.49347
	67.4	5.50666	67.4	5.45729	67.4	5.49327
	67.6	5.50547	67.6	5.45876	67.6	5.49318
	67.8	5.50408	67.8	5.45749	67.8	5.49259
	68	5.50388	68	5.45671	68	5.4924
	68.2	5.50716	68.2	5.45573	68.2	5.49288
	68.4	5.50964	68.4	5.45963	68.4	5.49464
	68.6	5.50756	68.6	5.45749	68.6	5.49366
	68.8	6.92744	68.8	6.85205	68.8	6.91485
	69	11.0021	69	10.9327	69	10.9566
	69.2	11.001	69.2	10.9302	69.2	10.9542
	69.4	11.0038	69.4	10.9318	69.4	10.9564
	69.6	10.9992	69.6	10.9334	69.6	10.9555
	69.8	11.0019	69.8	10.9347	69.8	10.9582
	70	11.004	70	10.9328	70	10.9547
	70.2	11.0041	70.2	10.9338	70.2	10.9566
	70.4	11.0011	70.4	10.9349	70.4	10.9532
	70.6	11.0009	70.6	10.9304	70.6	10.9529
	70.8	11.0028	70.8	10.9308	70.8	10.9544
	71	11.0004	71	10.9302	71	10.9554
	71.2	10.9978	71.2	10.9309	71.2	10.9559
	71.4	11.0008	71.4	10.9315	71.4	10.9557
	71.6	11.0043	71.6	10.9339	71.6	10.9547
	71.8	11.0043	71.8	10.9347	71.8	10.9564
	72	11.0073	72	10.9305	72	10.9566
	72.2	11.0052	72.2	10.93	72.2	10.9538
	72.4	11.0018	72.4	10.9286	72.4	10.9533
	72.6	11.0015	72.6	10.932	72.6	10.953
	72.8	10.999	72.8	10.9326	72.8	10.9542
	73	10.9989	73	10.9339	73	10.9553
	73.2	10.9968	73.2	10.9325	73.2	10.9548
	73.4	10.9967	73.4	10.935	73.4	10.9533
	73.6	10.9985	73.6	10.932	73.6	10.954
	73.8	11.0001	73.8	10.9299	73.8	10.952
	74	11.0021	74	10.932	74	10.9533
	74.2	10.9999	74.2	10.9328	74.2	10.9538
	74.4	11.0006	74.4	10.9344	74.4	10.9526
	74.6	10.9999	74.6	10.9353	74.6	10.9527
	74.8	10.9972	74.8	10.9369	74.8	10.9511
	75	10.9953	75	10.9328	75	10.952
	75.2	11.0007	75.2	10.9326	75.2	10.9511
	75.4	11.0021	75.4	10.9329	75.4	10.9525
	75.6	11.0025	75.6	10.9308	75.6	10.9522
	75.8	11.0007	75.8	10.9348	75.8	10.9527
	76	11.0012	76	10.9348	76	10.954
	76.2	11.0007	76.2	10.9338	76.2	10.9532
	76.4	11.0006	76.4	10.9339	76.4	10.9522
	76.6	10.9986	76.6	10.9308	76.6	10.954
	76.8	10.9993	76.8	10.9338	76.8	10.9523
	77	10.9984	77	10.9353	77	10.9529
	77.2	10.9989	77.2	10.9334	77.2	10.954
	77.4	11.0022	77.4	10.9335	77.4	10.9527
	77.6	10.9999	77.6	10.9337	77.6	10.9531
	77.8	10.9989	77.8	10.9322	77.8	10.9516
	78	11.0008	78	10.934	78	10.952
	78.2	11.0009	78.2	10.934	78.2	10.9522
	78.4	13.9685	78.4	13.9045	78.4	13.9342
	78.6	16.4606	78.6	16.4275	78.6	16.4108
	78.8	16.462	78.8	16.4269	78.8	16.4095
	79	16.4592	79	16.4271	79	16.4116
	79.2	16.4572	79.2	16.4264	79.2	16.4123
	79.4	16.4557	79.4	16.4297	79.4	16.4119
	79.6	16.4552	79.6	16.4305	79.6	16.4107
	79.8	16.4542	79.8	16.4316	79.8	16.4104
	80	16.4548	80	16.4302	80	16.413
	80.2	16.4583	80.2	16.4298	80.2	16.4114
	80.4	16.4584	80.4	16.4312	80.4	16.4119
	80.6	16.4581	80.6	16.429	80.6	16.4098
	80.8	16.4554	80.8	16.4303	80.8	16.4117
	81	16.4555	81	16.4305	81	16.409
	81.2	16.4543	81.2	16.4315	81.2	16.409
	81.4	16.4549	81.4	16.4318	81.4	16.411
	81.6	16.4553	81.6	16.4297	81.6	16.4116
	81.8	16.4574	81.8	16.43	81.8	16.4119
	82	16.4544	82	16.4304	82	16.4127
	82.2	16.4527	82.2	16.4319	82.2	16.4108
	82.4	16.4549	82.4	16.4267	82.4	16.4101
	82.6	16.4539	82.6	16.427	82.6	16.4085
	82.8	16.4575	82.8	16.4324	82.8	16.4098
	83	16.4598	83	16.4314	83	16.4103
	83.2	16.4568	83.2	16.4342	83.2	16.4107
	83.4	16.4567	83.4	16.4344	83.4	16.4104
	83.6	16.4571	83.6	16.4348	83.6	16.411
	83.8	16.4593	83.8	16.4354	83.8	16.4118
	84	16.4597	84	16.4329	84	16.4106
	84.2	16.4554	84.2	16.4318	84.2	16.4111
	84.4	16.4545	84.4	16.4266	84.4	16.4096
	84.6	16.4504	84.6	16.4287	84.6	16.4096
	84.8	16.4477	84.8	16.4279	84.8	16.408
	85	16.4535	85	16.4273	85	16.4101
	85.2	16.4551	85.2	16.4317	85.2	16.4105
	85.4	16.4509	85.4	16.4325	85.4	16.41
	85.6	16.4496	85.6	16.4299	85.6	16.4108
	85.8	16.4523	85.8	16.4345	85.8	16.4134
	86	16.4499	86	16.4337	86	16.4117
	86.2	16.448	86.2	16.4288	86.2	16.4125
	86.4	16.4511	86.4	16.4284	86.4	16.4123
	86.6	16.4544	86.6	16.4317	86.6	16.4123
	86.8	16.4514	86.8	16.4309	86.8	16.4086
	87	16.4496	87	16.429	87	16.4088
	87.2	16.4495	87.2	16.4272	87.2	16.4082
	87.4	16.4487	87.4	16.4256	87.4	16.4108
	87.6	16.4469	87.6	16.4272	87.6	16.41
	87.8	16.4528	87.8	16.4256	87.8	16.4122
	88	16.4559	88	16.4271	88	16.4116
	88.2	16.4533	88.2	16.4258	88.2	16.4105
	88.4	16.4524	88.4	16.426	88.4	16.409
	88.6	16.4529	88.6	16.4241	88.6	16.4085
	88.8	10.9607	88.8	10.9834	88.8	10.9395
	89	10.9577	89	10.9828	89	10.9353
	89.2	10.9611	89.2	10.9842	89.2	10.9373
	89.4	10.9617	89.4	10.9813	89.4	10.9377
	89.6	10.9602	89.6	10.9827	89.6	10.9377
	89.8	10.9598	89.8	10.9811	89.8	10.9386
	90	10.9596	90	10.9817	90	10.9388
	90.2	10.9599	90.2	10.9791	90.2	10.9393
	90.4	10.9578	90.4	10.984	90.4	10.9377
	90.6	10.9567	90.6	10.9801	90.6	10.9373
	90.8	10.959	90.8	10.9807	90.8	10.9392
	91	10.9618	91	10.9831	91	10.9355
	91.2	10.9593	91.2	10.9824	91.2	10.9377
	91.4	10.9606	91.4	10.9823	91.4	10.938
	91.6	10.9607	91.6	10.983	91.6	10.938
	91.8	10.9594	91.8	10.9833	91.8	10.9366
	92	10.9609	92	10.9841	92	10.9358
	92.2	10.9619	92.2	10.9831	92.2	10.9377
	92.4	10.9613	92.4	10.9817	92.4	10.9378
	92.6	10.9593	92.6	10.9813	92.6	10.9358
	92.8	10.959	92.8	10.9822	92.8	10.9362
	93	10.9572	93	10.9833	93	10.9374
	93.2	10.9593	93.2	10.9817	93.2	10.9372
	93.4	10.9579	93.4	10.9804	93.4	10.9382
	93.6	10.9576	93.6	10.9804	93.6	10.9379
	93.8	10.9569	93.8	10.9813	93.8	10.9391
	94	10.9581	94	10.9808	94	10.9394
	94.2	10.9589	94.2	10.9818	94.2	10.9385
	94.4	10.9614	94.4	10.9804	94.4	10.9379
	94.6	10.9625	94.6	10.9799	94.6	10.9369
	94.8	10.9591	94.8	10.9816	94.8	10.9357
	95	10.9633	95	10.9806	95	10.9355
	95.2	10.9599	95.2	10.9775	95.2	10.9366
	95.4	10.9619	95.4	10.9804	95.4	10.9355
	95.6	10.9616	95.6	10.9806	95.6	10.9345
	95.8	10.9634	95.8	10.9853	95.8	10.9363
	96	10.9625	96	10.9843	96	10.9363
	96.2	10.9612	96.2	10.9831	96.2	10.9374
	96.4	10.9608	96.4	10.9827	96.4	10.9383
	96.6	10.9581	96.6	10.9816	96.6	10.9366
	96.8	10.9607	96.8	10.981	96.8	10.937
	97	10.9606	97	10.9825	97	10.9363
	97.2	10.9585	97.2	10.9818	97.2	10.9372
	97.4	10.9592	97.4	10.9835	97.4	10.9377
	97.6	10.9618	97.6	10.9832	97.6	10.9381
	97.8	10.9621	97.8	10.9828	97.8	10.9363
	98	5.47338	98	5.50918	98	5.48586
	98.2	5.4713	98.2	5.50791	98.2	5.48323
	98.4	5.46951	98.4	5.50528	98.4	5.48157
	98.6	5.46871	98.6	5.50587	98.6	5.48303
	98.8	5.47	98.8	5.50499	98.8	5.48264
	99	5.47199	99	5.50362	99	5.48284
	99.2	5.47159	99.2	5.50567	99.2	5.48196
	99.4	5.46901	99.4	5.50548	99.4	5.48206
	99.6	5.46941	99.6	5.50665	99.6	5.4802
	99.8	5.4714	99.8	5.50596	99.8	5.48108
	100	5.46941	100	5.5046	100	5.4802
	100.2	5.4703	100.2	5.50577	100.2	5.48079
	100.4	5.47149	100.4	5.50587	100.4	5.48176
	100.6	5.46861	100.6	5.50596	100.6	5.47816
	100.8	5.47	100.8	5.50655	100.8	5.48176
	101	5.4704	101	5.50548	101	5.4803
	101.2	5.46841	101.2	5.50538	101.2	5.48128
	101.4	5.47259	101.4	5.50401	101.4	5.4805
	101.6	5.47189	101.6	5.50713	101.6	5.48235
	101.8	5.47219	101.8	5.50713	101.8	5.48313
	102	5.46961	102	5.50401	102	5.48001
	102.2	5.4712	102.2	5.50411	102.2	5.47864
	102.4	5.46921	102.4	5.5046	102.4	5.48011
	102.6	5.46921	102.6	5.50353	102.6	5.47903
	102.8	5.46961	102.8	5.50635	102.8	5.47874
	103	5.46981	103	5.50626	103	5.47952
	103.2	5.46822	103.2	5.50499	103.2	5.4765
	103.4	5.46921	103.4	5.50411	103.4	5.48001
	103.6	5.46772	103.6	5.50645	103.6	5.47903
	103.8	5.46613	103.8	5.50489	103.8	5.48059
	104	5.46653	104	5.50245	104	5.47923
	104.2	5.46792	104.2	5.50226	104.2	5.47903
	104.4	5.46792	104.4	5.50606	104.4	5.48118
	104.6	5.47179	104.6	5.50314	104.6	5.48069
	104.8	5.4704	104.8	5.5044	104.8	5.48206
	105	5.4711	105	5.50538	105	5.48079
	105.2	5.46901	105.2	5.50245	105.2	5.47816
	105.4	5.46732	105.4	5.50333	105.4	5.4803
	105.6	5.46792	105.6	5.50314	105.6	5.47962
	105.8	5.46961	105.8	5.50431	105.8	5.48001
	106	5.46603	106	5.50245	106	5.48001
	106.2	5.46683	106.2	5.50548	106.2	5.47942
	106.4	5.46822	106.4	5.50206	106.4	5.48011
	106.6	5.46772	106.6	5.50333	106.6	5.47747
	106.8	5.46643	106.8	5.50177	106.8	5.47689
	107	5.46772	107	5.50255	107	5.47757
	107.2	5.46732	107.2	5.50421	107.2	5.47903
	107.4	5.46663	107.4	5.50353	107.4	5.47611
	107.6	5.46593	107.6	5.50226	107.6	5.47884
	107.8	5.46603	107.8	5.50109	107.8	5.47738
	108	3.91124	108	3.95506	108	3.90774
	108.2	0.01149	108.2	0.0117	108.2	0.01364
	108.4	0.01079	108.4	0.01063	108.4	0.01296
	108.6	0.01099	108.6	0.0119	108.6	0.01257
	108.8	0.0095	108.8	0.01014	108.8	0.01111
	109	0.0097	109	0.01141	109	0.01169
	109.2	0.0097	109.2	0.01034	109.2	0.01179
	109.4	0.01109	109.4	0.00868	109.4	0.01296
	109.6	0.01248	109.6	0.00985	109.6	0.01335
	109.8	0.0098	109.8	0.01044	109.8	0.01286
	110	0.01039	110	0.00966	110	0.01189
	110.2	0.01039	110.2	0.01034	110.2	0.0154
	110.4	0.0103	110.4	0.01034	110.4	0.0116
	110.6	0.0097	110.6	0.01102	110.6	0.01277
	110.8	0.00741	110.8	0.00897	110.8	0.01257
	111	0.01099	111	0.00966	111	0.01257
	111.2	0.01	111.2	0.00917	111.2	0.01208
	111.4	0.01228	111.4	0.00858	111.4	0.01111
	111.6	0.0097	111.6	0.01151	111.6	0.01384
	111.8	0.01208	111.8	0.00936	111.8	0.01247
	112	0.0101	112	0.01083	112	0.01121
	112.2	0.0092	112.2	0.00946	112.2	0.01296
	112.4	0.01188	112.4	0.00917	112.4	0.01218
	112.6	0.01079	112.6	0.00839	112.6	0.01335
	112.8	0.01129	112.8	0.00946	112.8	0.01179
	113	0.01129	113	0.01073	113	0.01296
	113.2	0.01	113.2	0.00975	113.2	0.01189
	113.4	0.01039	113.4	0.00849	113.4	0.01384
	113.6	0.01298	113.6	0.00829	113.6	0.01228
	113.8	0.01059	113.8	0.00985	113.8	0.01306
	114	0.0098	114	0.01122	114	0.01316
	114.2	0.01119	114.2	0.01014	114.2	0.01345
	114.4	0.0095	114.4	0.01073	114.4	0.01257
	114.6	0.01188	114.6	0.00907	114.6	0.01306
	114.8	0.0097	114.8	0.01083	114.8	0.01208
	115	0.00861	115	0.00897	115	0.01247
	115.2	0.00881	115.2	0.00907	115.2	0.01101
	115.4	0.01069	115.4	0.00966	115.4	0.0115
	115.6	0.0102	115.6	0.01112	115.6	0.01043
	115.8	0.009	115.8	0.00868	115.8	0.01179
	116	0.00851	116	0.00927	116	0.0115
	116.2	0.01	116.2	0.00907	116.2	0.01433
	116.4	0.01188	116.4	0.0117	116.4	0.01013
	116.6	0.01089	116.6	0.01073	116.6	0.01423
	116.8	0.01059	116.8	0.01044	116.8	0.01179
	117	0.01039	117	0.01102	117	0.01121
	117.2	0.01079	117.2	0.00907	117.2	0.01257
	117.4	0.00761	117.4	0.00829	117.4	0.0113
	117.6	0.01049	117.6	0.00975	117.6	0.01238
	117.8	0.01059	117.8	0.01044	117.8	0.01433
	118	0.01119	118	0.01073	118	0.01111
	118.2	0.0101	118.2	0.00878	118.2	0.0114
	118.4	0.01218	118.4	0.01053	118.4	0.01257
	118.6	0.01288	118.6	0.00936	118.6	0.01257
	118.8	0.0103	118.8	0.00858	118.8	0.01296
	119	0.01089	119	0.01044	119	0.01257
	119.2	0.01149	119.2	0.00946	119.2	0.01218
	119.4	0.01159	119.4	0.00995	119.4	0.01218
	119.6	0.01079	119.6	0.01122	119.6	0.01091
	119.8	0.01059	119.8	0.00829	119.8	0.01218
	120	0.01099	120	0.01122	120	0.01179
	120.2	0.01228	120.2	0.00975	120.2	0.01491
	120.4	0.01	120.4	0.00927	120.4	0.01101
	120.6	0.0099	120.6	0.01034	120.6	0.01433
	120.8	0.01179	120.8	0.00927	120.8	0.01247
	121	0.01218	121	0.01141	121	0.01121
	121.2	0.01188	121.2	0.00936	121.2	0.01199
	121.4	0.01089	121.4	0.00858	121.4	0.01218
	121.6	0.01188	121.6	0.00975	121.6	0.01423
	121.8	0.0101	121.8	0.00907	121.8	0.01238
	122	0.01188	122	0.00985	122	0.01316
	122.2	0.01298	122.2	0.00907	122.2	0.01394
	122.4	0.01198	122.4	0.01102	122.4	0.01228
	122.6	0.01228	122.6	0.01141	122.6	0.01238
	122.8	0.01308	122.8	0.01063	122.8	0.01325
	123	0.01258	123	0.00975	123	0.01257
	123.2	0.01159	123.2	0.00936	123.2	0.01374
	123.4	0.01367	123.4	0.01073	123.4	0.01286
	123.6	0.01228	123.6	0.01053	123.6	0.01316
	123.8	0.01288	123.8	0.01141	123.8	0.01247
	124	0.01328	124	0.01044	124	0.01286
	124.2	0.01268	124.2	0.00966	124.2	0.01345
	124.4	0.01397	124.4	0.0118	124.4	0.01286
	124.6	0.01119	124.6	0.01092	124.6	0.01442
	124.8	0.0103	124.8	0.01034	124.8	0.01325
	125	0.01238	125	0.00936	125	0.01355
	125.2	0.01149	125.2	0.00956	125.2	0.01433
	125.4	0.01109	125.4	0.00956	125.4	0.01345
	125.6	0.01188	125.6	0.01014	125.6	0.01257
	125.8	0.01367	125.8	0.00946	125.8	0.01228
	126	0.01159	126	0.00995	126	0.01403
	126.2	0.01288	126.2	0.00927	126.2	0.01296
	126.4	0.01119	126.4	0.01053	126.4	0.01199
	126.6	0.01039	126.6	0.00888	126.6	0.01384
	126.8	0.01179	126.8	0.00858	126.8	0.01247
	127	0.01149	127	0.00936	127	0.01238
	127.2	0.01059	127.2	0.00956	127.2	0.01257
	127.4	0.01208	127.4	0.01014	127.4	0.01218
	127.6	0.01089	127.6	0.00956	127.6	0.01325
	127.8	0.01049	127.8	0.01151	127.8	0.01247
	128	0.01258	128	0.01044	128	0.01228
	128.2	0.01159	128.2	0.01034	128.2	0.01277
	128.4	0.01288	128.4	0.00975	128.4	0.01316
	128.6	0.01169	128.6	0.00897	128.6	0.0114
	128.8	0.01079	128.8	0.01024	128.8	0.01267
	129	0.0094	129	0.00995	129	0.01228
	129.2	0.01258	129.2	0.00966	129.2	0.01238
	129.4	0.01198	129.4	0.01044	129.4	0.01267
	129.6	0.0102	129.6	0.008	129.6	0.01247
	129.8	0.01169	129.8	0.01073	129.8	0.01364
	130	0.01149	130	0.01063	130	0.01364
	130.2	0.01208	130.2	0.01005	130.2	0.01511
	130.4	0.01099	130.4	0.00956	130.4	0.01257
