# Supplementary material for: Partial coherence enhances parallelized photonic computing
Source: Nature. 2024 Jul 31;632(8023):55–62. doi: 10.1038/s41586-024-07590-y (PMC11291273; doi:10.1038/s41586-024-07590-y)
Supplement: Supplementary file 4 — Source Data Fig. 4 [file 41586_2024_7590_MOESM4_ESM.xlsx]

## Sheet: 4bi
Name	Time	Gait signal amplitude	Error Bar	Time	Gait signal amplitude	Error Bar	Time	Gait signal amplitude	Error Bar
Unit	s	a.u.	a.u.	s	a.u.	a.u.	s	a.u.	a.u.
Comment	[1 1 -1]			[1 -1 1]			[-1 1 1]
	0	0.00915	0.03561	0	0.01192	0.08432	0	0.01961	0.07469
	0.04	0.02447	0.0554	0.04	0.0256	0.11068	0.04	0.02666	0.06946
	0.08	0.01436	0.0592	0.08	0.01568	0.12563	0.08	0.01574	0.07185
	0.12	0.011	0.06393	0.12	0.0212	0.1402	0.12	0.02288	0.08406
	0.16	0.0089	0.07378	0.16	0.02737	0.15098	0.16	0.03636	0.10326
	0.2	-0.16345	0.14503	0.2	0.2334	0.24283	0.2	0.25355	0.14599
	0.24	-0.28713	0.17202	0.24	0.39424	0.20103	0.24	0.81869	0.15854
	0.28	0.19265	0.15208	0.28	0.39617	0.24995	0.28	1.09032	0.10796
	0.32	0.58613	0.0953	0.32	0.67879	0.11418	0.32	0.92198	0.08939
	0.36	0.78847	0.08056	0.36	0.72726	0.08708	0.36	0.84275	0.07222
	0.4	0.92037	0.05322	0.4	0.7183	0.07001	0.4	0.68917	0.0863
	0.44	0.88972	0.05692	0.44	0.78682	0.08334	0.44	0.61407	0.06869
	0.48	0.7857	0.05855	0.48	0.72315	0.08462	0.48	0.62407	0.06871
	0.52	0.71921	0.07211	0.52	0.73614	0.07649	0.52	0.70002	0.07946
	0.56	0.71819	0.06691	0.56	0.72771	0.07704	0.56	0.78115	0.12131
	0.6	0.74563	0.05367	0.6	0.75952	0.0687	0.6	0.79286	0.11784
	0.64	0.82409	0.06387	0.64	0.81601	0.05529	0.64	0.92094	0.22555
	0.68	0.87844	0.06366	0.68	0.84215	0.07812	0.68	0.95354	0.23026
	0.72	0.99902	0.05234	0.72	0.82332	0.08945	0.72	0.73042	0.21571
	0.76	1.15936	0.05289	0.76	0.70568	0.09671	0.76	0.56751	0.18499
	0.8	1.28737	0.08049	0.8	0.50906	0.14951	0.8	0.10027	0.21301
	0.84	1.16016	0.1228	0.84	0.44737	0.0825	0.84	-0.36664	0.1428
	0.88	0.66917	0.13745	0.88	0.29644	0.08847	0.88	-0.49137	0.10761
	0.92	0.16699	0.04337	0.92	0.18409	0.08626	0.92	-0.22713	0.06118
	0.96	0.000475598	0.00107	0.96	4.4619e-05	0.00195	0.96	0.000764405	0.00213
	1	0.000438179	0.000912484	1	0.00082536	0.00226	1	2.59061e-05	0.00246
	1.04	-0.00024932	0.00129	1.04	-0.000353956	0.00244	1.04	-0.00111	0.00305
	1.08	-9.88135e-05	0.00117	1.08	-9.83481e-05	0.00286	1.08	0.000709967	0.00412
	1.12	-0.000251538	0.00119	1.12	-0.000123917	0.00237	1.12	0.000970885	0.00263

## Sheet: 4bii
Name	Time	Gait signal amplitude	Error Bar	Time	Gait signal amplitude	Error Bar	Time	Gait signal amplitude	Error Bar
Unit	s	a.u.	a.u.	s	a.u.	a.u.	s	a.u.	a.u.
Comment	[1 1 -1]			[1 -1 1]			[-1 1 1]
	0	0.00847	0.03414	0	0.01041	0.05659	0	0.01805	0.07897
	0.04	0.01444	0.0543	0.04	0.01494	0.07915	0.04	0.01762	0.07825
	0.08	0.0155	0.06099	0.08	0.01749	0.09376	0.08	0.01865	0.08501
	0.12	0.0124	0.06975	0.12	0.02361	0.11247	0.12	0.02629	0.10371
	0.16	0.00977	0.07676	0.16	0.02983	0.11695	0.16	0.04133	0.12216
	0.2	-0.15627	0.14051	0.2	0.22972	0.17142	0.2	0.25286	0.16431
	0.24	-0.22478	0.16915	0.24	0.43886	0.1362	0.24	0.83093	0.16886
	0.28	0.24524	0.16331	0.28	0.46108	0.19225	0.28	1.1919	0.0872
	0.32	0.67859	0.10025	0.32	0.77638	0.08968	0.32	1.0778	0.06198
	0.36	0.86933	0.09299	0.36	0.81012	0.06792	0.36	1.04796	0.05502
	0.4	1.03805	0.05434	0.4	0.8688	0.05587	0.4	0.93648	0.08059
	0.44	1.03714	0.07323	0.44	0.87409	0.10728	0.44	0.84663	0.09613
	0.48	1.00501	0.06811	0.48	0.95818	0.06276	0.48	0.9505	0.06978
	0.52	0.92124	0.07426	0.52	0.93051	0.06124	0.52	0.9721	0.06504
	0.56	0.92437	0.08157	0.56	0.97526	0.05798	0.56	1.08062	0.06002
	0.6	1.01462	0.06042	0.6	1.04066	0.06359	0.6	1.19157	0.0586
	0.64	1.06673	0.07105	0.64	1.06262	0.06505	0.64	1.24874	0.05617
	0.68	1.13134	0.06777	0.68	1.11125	0.0801	0.68	1.27	0.06546
	0.72	1.31842	0.05875	0.72	1.22861	0.09464	0.72	1.36088	0.09043
	0.76	1.4347	0.0686	0.76	1.05905	0.07397	0.76	1.07402	0.10185
	0.8	1.46878	0.07616	0.8	0.80774	0.10953	0.8	0.59311	0.13904
	0.84	1.28896	0.12814	0.84	0.67202	0.06409	0.84	0.10676	0.10955
	0.88	0.75185	0.13787	0.88	0.40467	0.08643	0.88	-0.16837	0.03036
	0.92	0.19523	0.0476	0.92	0.19139	0.06482	0.92	-0.13046	0.03514
	0.96	0.000539366	0.00101	0.96	0.000656594	0.00159	0.96	-7.22889e-05	0.00158
	1	0.00124	0.00179	1	0.0013	0.00274	1	0.000800349	0.00162
	1.04	0.000254927	0.0011	1.04	0.000499437	0.00164	1.04	-4.632e-05	0.00216
	1.08	0.000557903	0.000998894	1.08	0.00067152	0.00172	1.08	0.000756959	0.00112
	1.12	0.00275	0.00158	1.12	0.00273	0.00235	1.12	0.00214	0.00175

## Sheet: 4ci
Name	Expected	Measured
Unit	a.u.	a.u.
Comment
	0	0.00498
	0	0.00246
	0	0.00886
	-0.18294	-0.19962
	-0.07123	-0.09034
	-0.11251	-0.17744
	-0.00125	-0.0802
	0.45616	0.26253
	0.78995	0.76226
	0.91392	0.76822
	0.93263	0.82365
	0.90813	0.78275
	0.85596	0.5568
	0.83566	0.75046
	0.85925	0.81255
	0.89792	0.86359
	0.94522	0.72907
	0.98843	0.82087
	1.04208	0.90466
	1.19031	1.1056
	1.42135	1.38458
	0.98095	0.99127
	0.37961	0.34199
	0.08121	0.0634
	0	-0.01092
	0	-0.0152
	0	-0.00724
	0	1.12913e-06
	0	0.00314
	0	0.00745
	0	0.00138
	0	-0.0198
	-0.18145	-0.18486
	-0.06679	-0.08808
	-0.1028	-0.2264
	0.00661	-0.13706
	0.43447	0.25308
	0.73775	0.65615
	0.8744	0.91172
	0.90791	1.0626
	0.88979	0.80167
	0.87942	0.79673
	0.90563	0.87864
	0.92569	0.80329
	0.96227	0.87057
	0.99168	0.85498
	1.00627	0.88974
	1.07602	0.8851
	1.27069	1.17511
	1.32551	1.3138
	0.77901	0.78764
	0.31764	0.29965
	0.08844	0.08223
	0	-0.01028
	0	-0.01795
	0	-0.00481
	0	-0.0018
	0	0.00383
	0	0.00733
	0	0.00176
	0	0.00718
	-0.18282	-0.20084
	-0.23076	-0.29955
	-0.08002	-0.15497
	0.28346	0.12201
	0.61453	0.28337
	0.80925	0.83634
	0.87408	0.71168
	0.85424	0.89083
	0.84404	0.67025
	0.85606	0.80102
	0.87113	0.78339
	0.87034	0.70344
	0.88553	0.73513
	0.94027	0.90282
	0.98221	0.82281
	1.07616	0.95952
	1.28029	1.2665
	1.36734	1.40434
	0.77253	0.83941
	0.25524	0.28724
	0.06154	0.0598
	0	-0.00181
	0	-0.0165
	0	0.00018461
	0	-0.00377
	0	-0.00152
	0	0.00647
	0	-0.00286
	0	0.0155
	0	0.01158
	-0.14817	-0.16258
	-0.2412	-0.23164
	-0.09594	-0.20074
	0.23705	-0.03247
	0.52881	0.50562
	0.74535	0.80657
	0.8905	0.80822
	0.93746	0.77795
	0.92916	1.00708
	0.91	0.90269
	0.90338	0.84144
	0.9221	0.88763
	0.94575	0.90613
	0.99014	0.84244
	1.0176	0.90192
	1.11242	1.07354
	1.31473	1.28722
	1.24243	1.27779
	0.63921	0.71221
	0.12542	0.13608
	0	-0.00542
	0	-0.01562
	0	0.00824
	0	-0.00263
	0	-0.0019
	0	0.01029
	0	-0.00249
	0	0.01108
	-0.06288	-0.05962
	-0.13627	-0.14615
	-0.21993	-0.23981
	-0.10309	-0.18392
	0.34491	0.10224
	0.75271	0.66915
	0.9255	0.80268
	0.97599	0.86149
	0.94795	0.87806
	0.92248	0.85842
	0.9007	0.58439
	0.91221	0.62124
	0.94214	0.79562
	0.95689	0.77996
	0.97688	0.86533
	1.00402	0.8407
	1.1318	1.05812
	1.40188	1.32873
	1.16374	1.13572
	0.59243	0.62399
	0.14397	0.16346
	0	-0.01492
	0	-0.02878
	0	-0.000834725
	0	0.000215131
	0	-0.00693
	0	0.01172
	0	-0.00218
	0	0.02155
	-0.10719	-0.11583
	-0.20031	-0.21615
	-0.12621	-0.14229
	0.16974	0.14929
	0.43096	0.28818
	0.60334	0.57971
	0.76374	0.59986
	0.85928	0.76641
	0.87753	0.75718
	0.87632	0.92042
	0.89281	0.81249
	0.896	0.87497
	0.90611	0.93626
	0.94525	0.91547
	0.99945	0.953
	1.05178	1.18413
	1.16623	1.19476
	1.31431	1.41237
	1.00187	1.05378
	0.50638	0.53737
	0.13006	0.13332
	0	-0.01822
	0	-0.00552
	0	-0.00661
	0	5.46307e-05
	0	-0.00389
	0	0.00762
	0	-0.000505193
	0	0.01581
	0	0.000177081
	-0.15606	-0.15717
	-0.24143	-0.24476
	-0.13478	-0.17891
	0.25054	0.13617
	0.6066	0.65611
	0.8189	0.68864
	0.92829	0.79247
	0.92499	0.82455
	0.90176	0.67233
	0.91155	0.9435
	0.92567	0.89451
	0.96517	0.91129
	0.99954	0.7581
	1.00512	0.94339
	1.03961	0.94114
	1.15674	1.19214
	1.31588	1.43065
	1.07501	1.16162
	0.52772	0.57495
	0.11656	0.14069
	0	-0.01434
	0	-0.03062
	0	-0.00697
	0	0.00293
	0	-0.00454
	0	0.00756
	0	-0.000110591
	0	0.01861
	-0.15289	-0.17067
	-0.18947	-0.25063
	-0.2171	-0.30775
	0.18743	0.01925
	0.65323	0.4586
	0.87441	0.80992
	0.93307	0.81794
	0.91767	0.92416
	0.90464	0.80943
	0.90102	0.87874
	0.89706	0.90851
	0.91744	0.93999
	0.93828	0.80285
	0.98211	0.90308
	1.01937	0.87656
	1.07135	1.00915
	1.22854	1.26776
	1.33817	1.34608
	0.78879	0.89387
	0.2846	0.33121
	0.07248	0.06837
	0	-0.01106
	0	-0.000751476
	0	-0.00573
	0	0.00104
	0	-0.00617
	0	0.00169
	0	0.00274
	0	0.01604
	-0.06606	-0.05786
	-0.19625	-0.23008
	-0.24469	-0.3202
	0.11958	0.01649
	0.46025	0.31106
	0.64589	0.64678
	0.80635	0.75322
	0.88561	0.92249
	0.91486	0.83779
	0.9213	0.72463
	0.92852	0.89327
	0.93665	0.98336
	0.95438	0.86044
	0.96409	0.89302
	0.98769	0.83401
	1.04776	1.1287
	1.1678	1.13546
	1.36879	1.33046
	1.01276	1.03298
	0.49571	0.49075
	0.13223	0.15124
	0	-0.00626
	0	-0.03779
	0	-0.00774
	0	0.00144
	0	-0.00696
	0	0.00774
	0	0.000316894
	0	0.01581
	0	-0.00132
	-0.16571	-0.18547
	-0.26014	-0.30572
	-0.08641	-0.20116
	0.26804	0.08206
	0.58579	0.55452
	0.81893	0.69922
	0.9442	0.83855
	0.95132	0.93318
	0.92308	0.89556
	0.90286	0.84625
	0.89269	0.92641
	0.93098	0.94099
	0.97854	0.84832
	0.99582	0.9323
	1.03965	1.07419
	1.13521	1.18502
	1.34316	1.33114
	1.11793	1.14271
	0.58794	0.64389
	0.14718	0.16063
	0	-0.00953
	0	-0.00378
	0	-0.00608
	0	-6.7081e-05
	0	-0.00271
	0	0.00153
	0	0.00158
	0	0.01707
	0	1.79679e-05
	-0.10407	-0.12455
	-0.27527	-0.35397
	-0.14913	-0.24437
	0.22335	0.06308
	0.52081	0.39135
	0.7261	0.6307
	0.87683	0.81077
	0.95437	0.87842
	0.98628	0.78008
	0.99966	0.95591
	0.99543	0.87
	0.98536	0.94237
	0.98033	0.85048
	0.99451	0.94143
	1.04186	0.99162
	1.121	1.0704
	1.32685	1.32298
	1.13095	1.19884
	0.62386	0.65551
	0.16263	0.17599
	0	0.00884
	0	-0.03227
	0	-0.00413
	0	-0.000991099
	0	-0.00395
	0	0.01075
	0	-0.000706334
	0	0.00844
	-0.05849	-0.07022
	-0.12777	-0.14762
	-0.35114	-0.43158
	0.00934	-0.09037
	0.46193	0.27542
	0.72264	0.74272
	0.91834	0.76978
	0.98178	0.97298
	0.9486	0.87425
	0.90732	0.81985
	0.8891	0.91277
	0.90552	0.91839
	0.95017	0.97018
	0.97503	0.8566
	0.99663	0.92518
	1.05365	1.06311
	1.17568	1.20843
	1.36171	1.36501
	0.96952	1.01865
	0.47216	0.51623
	0.13171	0.14364
	0	-0.01702
	0	-0.01224
	0	-0.00659
	0	0.00168
	0	-0.00633
	0	0.00771
	0	-0.00136
	0	0.01145
	-0.13132	-0.14848
	-0.15783	-0.18782
	-0.18479	-0.27455
	0.14734	0.03583
	0.49729	0.37968
	0.69393	0.61612
	0.84082	0.71759
	0.92475	0.78979
	0.92283	0.85417
	0.88741	0.86322
	0.88301	0.84325
	0.89249	0.896
	0.93423	0.92575
	0.96649	0.93875
	0.99729	0.86998
	1.07593	1.11556
	1.25045	1.27119
	1.36812	1.35019
	0.79479	0.91769
	0.27301	0.2993
	0.0678	0.08118
	0	-0.01517
	0	-0.03062
	0	-0.00393
	0	-0.00236
	0	-0.00722
	0	0.00818
	0	0.000552991
	0	0.01226
	0	0.00154
	-0.10175	-0.12246
	-0.09259	-0.10817
	-0.26279	-0.32037
	0.02106	-0.07898
	0.43562	0.42453
	0.67186	0.59852
	0.83553	0.76009
	0.9232	0.89471
	0.93877	0.85895
	0.90683	0.89534
	0.90008	0.89751
	0.93281	0.82932
	0.96967	0.88153
	0.97265	0.85962
	1.01854	0.97373
	1.11045	1.14433
	1.28854	1.32718
	1.24505	1.37473
	0.69028	0.76728
	0.15177	0.17275
	0	-0.01858
	0	-0.01283
	0	-0.00708
	0	0.00286
	0	-9.2899e-05
	0	0.0029
	0	-0.0037
	0	0.0212
	0	-0.00729
	-0.05312	-0.07409
	-0.15564	-0.16381
	-0.29745	-0.3484
	0.06672	-0.05419
	0.41497	0.49444
	0.61839	0.4538
	0.82285	0.86783
	0.9234	0.83382
	0.94304	0.89762
	0.94525	0.91599
	0.95757	0.83829
	0.96989	1.00068
	0.98291	0.85281
	0.98803	0.97502
	1.01302	0.86803
	1.09694	1.1041
	1.27607	1.29512
	1.30966	1.31535
	0.75846	0.85437
	0.16703	0.18556
	0	-0.01491
	0	-0.01807
	0	-0.00573
	0	0.00213
	0	-0.00252
	0	0.0045
	0	-0.00251
	0	0.00501
	0	-0.00374
	0	0.01439
	-0.13195	-0.16325
	-0.22837	-0.27124
	-0.13287	-0.17229
	0.18385	0.16178
	0.51546	0.46247
	0.76459	0.78423
	0.91615	0.89445
	0.93587	0.86512
	0.93022	0.91994
	0.94406	0.84935
	0.95871	0.89138
	0.97405	0.85693
	0.9902	0.93327
	1.01292	0.94903
	1.11534	1.06278
	1.32307	1.37148
	1.2692	1.24042
	0.66713	0.73085
	0.13414	0.14204
	0	-0.01878
	0	-0.02064
	0	-0.00707
	0	-0.00111
	0	-0.00426
	0	0.00417
	0	0.000671783
	0	0.01842
	-0.10479	-0.11724
	-0.2219	-0.26574
	-0.15949	-0.2124
	0.16317	0.10881
	0.47754	0.36169
	0.7029	0.70669
	0.85871	0.78413
	0.91974	0.91919
	0.92849	0.88205
	0.9202	0.91052
	0.90937	0.8632
	0.92112	0.88677
	0.94139	0.84188
	0.95947	0.84204
	1.0076	0.92674
	1.07232	1.0225
	1.212	1.26263
	1.36538	1.3498
	0.81149	0.90254
	0.2971	0.30279
	0.08026	0.08351
	0	-0.01975
	0	-0.01384
	0	-0.00432
	0	0.000171743
	0	-0.00484
	0	0.003
	0	-0.000542789
	0	0.01779
	0	-0.00123
	-0.05589	-0.05799
	-0.09308	-0.12363
	-0.32415	-0.34803
	-0.01971	-0.12341
	0.36671	0.31577
	0.61783	0.49285
	0.84039	0.76542
	0.94825	0.91023
	0.95184	0.88727
	0.93862	0.92073
	0.95307	0.96282
	0.95901	0.89413
	0.9655	0.80432
	1.00549	0.98301
	1.03864	0.95603
	1.09621	0.97399
	1.25336	1.25942
	1.18627	1.23306
	0.69164	0.74449
	0.16857	0.18497
	0	-0.02815
	0	-0.02421
	0	-0.000399719
	0	-0.00222
	0	-0.00637
	0	0.00601
	0	-0.000558811
	0	0.01912
	0	-0.00148
	-0.10448	-0.11593
	-0.14845	-0.18292
	-0.26349	-0.29036
	0.10069	0.01767
	0.48967	0.50373
	0.738	0.68861
	0.90608	0.83766
	0.94409	0.8587
	0.9341	0.87151
	0.92216	0.84382
	0.9186	0.84866
	0.93307	0.94491
	0.95235	0.86383
	0.97566	0.91005
	1.01114	0.87276
	1.09598	1.02518
	1.28714	1.35649
	1.29885	1.35053
	0.75683	0.78775
	0.17279	0.20201
	0	-0.0234
	0	-0.00551
	0	-0.00619
	0	-0.00307
	0	-0.00527
	0	0.00785
	0	-0.000321783
	0	0.00547
	0	-0.000580369
	-0.12279	-0.13669
	-0.24489	-0.32507
	-0.15967	-0.25184
	0.19473	0.05303
	0.54448	0.41794
	0.79006	0.70219
	0.9352	0.86891
	0.96868	0.87637
	0.95211	0.88163
	0.93395	0.92419
	0.93418	0.88523
	0.95427	0.92231
	0.97833	0.94693
	1.01498	1.00079
	1.07558	1.12146
	1.21039	1.26682
	1.33886	1.30437
	0.81764	0.87585
	0.33579	0.34995
	0.09612	0.10407
	0	-0.0221
	0	-0.02393
	0	-0.00521
	0	0.00109
	0	-0.00563
	0	0.00921
	0	0.00279
	0	0.01768
	-0.23385	-0.25317
	-0.31654	-0.40051
	0.07404	-0.06499
	0.40628	0.29237
	0.62773	0.5253
	0.82211	0.7718
	0.93983	0.89628
	0.9702	0.92977
	0.9611	0.84288
	0.95883	0.85591
	0.96121	0.96938
	0.97145	0.98755
	0.97486	0.96757
	0.98283	0.93305
	1.01513	0.98073
	1.07871	1.02331
	1.24704	1.22093
	1.34133	1.35702
	0.76217	0.81733
	0.2649	0.29893
	0.06904	0.06854
	0	-0.02432
	0	-0.00792
	0	-0.01092
	0	0.000170789
	0	0.00277
	0	0.01088
	0	0.00455
	-0.10248	-0.12693
	-0.31404	-0.36497
	-0.03788	-0.10768
	0.24283	0.15256
	0.42925	0.34587
	0.6432	0.55305
	0.83314	0.81576
	0.93915	0.76431
	0.97213	0.92825
	0.98021	0.89356
	0.97088	0.86691
	0.96065	0.89407
	0.9735	0.97532
	0.97862	0.93545
	0.99249	0.8784
	1.0306	0.98395
	1.09941	1.02384
	1.26752	1.26947
	1.26729	1.36431
	0.66299	0.73686
	0.2359	0.24828
	0.06984	0.06638
	0	-0.02264
	0	-0.01886
	0	-0.00739
	0	-0.00271
	0	-0.00418
	0	0.0092
	-0.0879	-0.09942
	-0.17523	-0.20755
	-0.10311	-0.15416
	0.14233	0.08008
	0.32939	0.27942
	0.45154	0.34812
	0.6146	0.51485
	0.79322	0.70592
	0.90489	0.88576
	0.94444	0.88377
	0.93261	0.87012
	0.92754	0.80667
	0.91931	0.82415
	0.93509	0.89975
	0.96597	0.90919
	0.99335	0.95849
	1.02231	1.00576
	1.08069	1.00235
	1.25085	1.28113
	1.32071	1.38607
	0.74003	0.81583
	0.25186	0.29649
	0.06412	0.06879
	0	-0.01615
	0	-0.02013
	0	-0.00854
	0	-0.00323
	0	-0.00465
	0	0.00222
	0	0.00209
	-0.08233	-0.07498
	-0.16538	-0.19496
	-0.05061	-0.10557
	0.12653	0.09269
	0.21171	0.14727
	0.33931	0.23331
	0.56861	0.5923
	0.79316	0.77025
	0.93371	0.95574
	0.98859	0.94182
	0.97755	0.97344
	0.95188	0.83863
	0.94131	0.87953
	0.98717	1.03032
	1.01865	0.90076
	1.04586	1.01155
	1.06546	1.02995
	1.11655	1.08591
	1.15457	1.20926
	0.84009	0.9135
	0.34989	0.37265
	0.06451	0.06699
	0	-0.00705
	0	-0.01743
	0	-0.00866
	0	-0.000637882
	0	-0.00521
	0	0.00428
	0	0.000648327
	0	0.01666
	-0.18777	-0.20492
	-0.22491	-0.265
	0.05945	-0.000697471
	0.25296	0.23315
	0.41428	0.33323
	0.62895	0.57366
	0.79821	0.76537
	0.8887	0.88552
	0.92181	0.83338
	0.92802	0.90841
	0.93009	0.86477
	0.93722	0.81801
	0.96194	0.96455
	0.99839	0.96395
	1.01368	0.94238
	1.03507	0.98782
	1.15626	1.12024
	1.36438	1.35861
	0.96654	1.02716
	0.44797	0.47627
	0.11947	0.13805
	0	-0.00335
	0	-0.02443
	0	-0.00717
	0	-0.00135
	0	-0.00666
	0	0.00831
	0	0.00209
	-0.18979	-0.19851
	-0.30714	-0.36049
	0.08044	0.01795
	0.40348	0.36949
	0.51967	0.39995
	0.60917	0.57067
	0.73894	0.7132
	0.86036	0.7301
	0.92606	0.86168
	0.93093	0.85876
	0.92977	0.92392
	0.9336	0.87928
	0.94393	0.9462
	0.97272	0.90843
	0.97829	0.92075
	0.98038	0.89281
	1.03714	0.93001
	1.19071	1.15199
	1.40476	1.47632
	0.96994	1.02174
	0.43366	0.46789
	0.11503	0.13595
	0	-0.00199
	0	-0.01558
	0	-0.00717
	0	0.00267
	0	-0.00193
	0	-0.00627
	0	0.00403
	0	-0.00367
	0	0.00586
	-0.10362	-0.09794
	-0.31587	-0.37478
	-0.03678	-0.08123
	0.25621	0.20216
	0.4425	0.51359
	0.64871	0.59649
	0.7997	0.73059
	0.91483	0.88306
	0.96072	0.9132
	0.95286	0.9401
	0.94842	0.86802
	0.93464	0.82497
	0.93532	0.81105
	0.9795	0.92748
	1.03655	1.00189
	1.1133	1.08613
	1.31029	1.27962
	1.20542	1.23396
	0.63676	0.70363
	0.13892	0.14592
	0	-0.00505
	0	-0.0349
	0	-0.00361
	0	-0.00187
	0	-0.00178
	0	0.0097
	0	0.000912605
	0	0.01395
	0	-0.00215
	-0.1758	-0.20193
	-0.30445	-0.33089
	0.01381	-0.07006
	0.31347	0.1795
	0.52272	0.4753
	0.7532	0.63265
	0.92135	0.96553
	0.99224	0.8882
	0.99395	0.86813
	0.98071	0.89058
	0.96553	0.91266
	0.98916	0.94967
	1.01176	0.8839
	1.0161	0.94696
	1.05091	1.06431
	1.15856	1.09979
	1.3218	1.33805
	0.8621	0.92816
	0.37934	0.40725
	0.10788	0.12054
	0	-0.00876
	0	0.00483
	0	0.00115
	0	0.00488
	0	0.00149
	0	0.0086
	0	0.00116
	0	0.02029
	0	0.00458
	-0.21724	-0.2267
	-0.24435	-0.3077
	0.03446	-0.03317
	0.30174	0.23835
	0.53005	0.50394
	0.74582	0.65117
	0.9068	0.80783
	0.98147	0.84698
	0.9991	0.95603
	0.98362	0.93967
	0.9643	0.9437
	0.96656	0.91876
	0.97549	0.86944
	1.00282	0.95483
	1.05332	0.99994
	1.1577	1.17314
	1.35901	1.32711
	0.98927	1.0455
	0.46351	0.48801
	0.12042	0.13092
	0	-0.00802
	0	-0.03617
	0	-0.00886
	0	-0.00124
	0	-0.00481
	0	0.00893
	0	0.00179
	0	0.01917
	0	0.00224
	-0.11301	-0.1176
	-0.30763	-0.35397
	-0.11703	-0.18019
	0.24887	0.15044
	0.54478	0.49984
	0.78358	0.66911
	0.94125	0.85096
	0.97915	0.93671
	0.94231	0.92879
	0.92691	0.91605
	0.94267	0.90544
	0.96008	0.88089
	0.97382	0.9062
	0.98922	0.95185
	1.03092	1.01267
	1.12864	1.04392
	1.34873	1.35027
	1.13919	1.15629
	0.61455	0.67027
	0.15707	0.18017
	0	-0.01053
	0	0.00162
	0	-0.00285
	0	-4.91524e-05
	0	-0.00505
	0	0.00792
	0	-0.00202
	0	0.00844
	0	0.00147
	-0.11643	-0.13194
	-0.28416	-0.32054
	-0.10112	-0.21001
	0.21435	0.12835
	0.49714	0.44517
	0.76714	0.71305
	0.93064	0.82722
	0.97361	0.90084
	0.95898	0.89801
	0.9359	0.82
	0.92585	0.80366
	0.94036	0.91053
	0.96355	0.84289
	0.99566	0.96911
	1.03931	0.99079
	1.15585	1.11829
	1.38711	1.37744
	1.02959	1.03612
	0.48092	0.53124
	0.12169	0.12735
	0	-0.01471
	0	-0.03549
	0	-0.00601
	0	-0.00225
	0	-0.00248
	0	0.00323
	0	0.0036
	0	0.02051
	0	0.00661
	-0.15846	-0.17518
	-0.41069	-0.49725
	0.01408	-0.15831
	0.42707	0.30824
	0.6382	0.56375
	0.83707	0.69474
	0.9352	0.90507
	0.94997	0.8702
	0.93382	0.84739
	0.93073	0.90892
	0.94859	0.92436
	0.95535	0.91473
	0.97561	0.86065
	0.98844	0.87102
	1.04042	1.00461
	1.16877	1.14182
	1.34967	1.36713
	1.05965	1.09704
	0.50973	0.54353
	0.11816	0.13291
	0	-0.01317
	0	-0.00569
	0	0.00435
	0	0.00305
	0	0.00492
	0	0.00685
	0	0.000340949
	0	0.01623
	0	-0.00395
	-0.15335	-0.16748
	-0.34504	-0.41823
	0.01691	-0.09428
	0.33742	0.24854
	0.52232	0.47471
	0.74235	0.71354
	0.90999	0.82737
	0.96928	0.88915
	0.97345	0.91861
	0.94309	0.92802
	0.91594	0.88713
	0.92928	0.86786
	0.96702	0.88755
	0.98845	0.95274
	1.02357	1.00496
	1.12001	1.11235
	1.32099	1.34025
	1.22253	1.31445
	0.6415	0.68821
	0.13609	0.14424
	0	-0.01996
	0	-0.0341
	0	-0.0051
	0	-0.000924539
	0	-0.00561
	0	0.0085
	0	-0.000283721
	0	0.01979
	0	0.00318
	-0.08969	-0.09385
	-0.26975	-0.32723
	-0.07014	-0.16753
	0.21939	0.12888
	0.40002	0.36526
	0.56249	0.50699
	0.7291	0.71848
	0.85616	0.83726
	0.92308	0.8775
	0.94285	0.98762
	0.93469	0.89758
	0.93216	0.93221
	0.94285	0.89963
	0.96033	0.87841
	1.02104	0.98279
	1.10544	1.07795
	1.31045	1.3103
	1.22709	1.24012
	0.66897	0.76845
	0.15155	0.16198
	0	-0.02192
	0	-0.00951
	0	-0.00147
	0	0.00181
	0	-0.00701
	0	0.00603
	0	-0.000416291
	0	0.01316
	0	-0.000985292
	-0.11212	-0.12074
	-0.31233	-0.33799
	-0.04956	-0.13022
	0.2661	0.21803
	0.48436	0.4949
	0.69423	0.61309
	0.82659	0.74512
	0.89236	0.80002
	0.90225	0.84569
	0.90191	0.84695
	0.92054	0.8229
	0.9325	0.83465
	0.95274	0.87154
	1.00057	1.00813
	1.08475	1.11691
	1.23448	1.2271
	1.33751	1.39873
	0.81037	0.88947
	0.27426	0.32129
	0.05819	0.06801
	0	-0.02716
	0	-0.02716
	0	-0.00263
	0	0.000465553
	0	-0.00322
	0	0.00593
	0	0.00276
	0	0.01951
	0	0.00608
	-0.09175	-0.10112
	-0.21977	-0.25832
	-0.20032	-0.27548
	0.14552	0.04394
	0.48518	0.43415
	0.71182	0.67843
	0.89612	0.90062
	0.95733	0.84637
	0.95138	0.85316
	0.91054	0.8628
	0.89486	0.82148
	0.9031	0.79773
	0.92598	0.86423
	0.95996	0.93
	1.02963	1.0829
	1.18453	1.22621
	1.43267	1.46348
	0.96202	1.0453
	0.4194	0.43367
	0.11646	0.12494
	0	-0.02901
	0	-0.01777
	0	-0.00775
	0	-0.00159
	0	-0.00378
	0	0.00258
	0	-0.00218
	0	0.01669
	0	-0.00149
	-0.13717	-0.14844
	-0.31242	-0.39549
	-0.1102	-0.21369
	0.29911	0.19638
	0.62473	0.54866
	0.84049	0.7798
	0.94803	0.86737
	0.93379	0.88475
	0.89073	0.85288
	0.86144	0.82155
	0.86688	0.80225
	0.90601	0.86822
	0.9537	0.91591
	0.9706	0.93712
	1.01146	0.99625
	1.10661	1.07378
	1.3292	1.30183
	1.24204	1.29049
	0.66454	0.7349
	0.14643	0.15719
	0	-0.02778
	0	-0.00874
	0	-0.00113
	0	0.00066943
	0	-0.00307
	0	-0.00858
	0	0.000427513
	0	0.01786
	0	0.00268
	0	0.00227
	-0.16842	-0.18078
	-0.297	-0.36837
	0.02178	-0.01417
	0.30916	0.23756
	0.50689	0.44684
	0.71261	0.64369
	0.85208	0.68974
	0.92251	0.82701
	0.9539	0.86549
	0.94324	0.88521
	0.94938	0.91514
	0.94127	0.81312
	0.97683	0.87744
	1.04297	0.99764
	1.17364	1.13525
	1.37878	1.33711
	1.01077	1.06208
	0.46531	0.5144
	0.11514	0.12339
	0	-0.00679
	0	-0.0235
	0	0.00485
	0	0.00213
	0	-0.00586
	0	0.00704
	0	-0.000570468
	0	-0.00433
	0	0.0046
	0	-0.00696
	-0.37113	-0.41198
	-0.23014	-0.31592
	0.16962	0.06075
	0.48035	0.42515
	0.7542	0.67483
	0.91861	0.83773
	0.97357	0.89838
	0.99212	0.91261
	0.96452	0.89369
	0.94875	0.88757
	0.96661	0.8993
	0.97762	0.86031
	0.99328	0.91927
	1.05496	1.02434
	1.18609	1.19439
	1.37983	1.41619
	0.98771	1.04238
	0.40939	0.45121
	0.08904	0.09802
	0	-0.02817
	0	-0.0118
	0	-0.00563
	0	-0.00269
	0	-0.0051
	0	0.00879
	0	1.12901e-05
	0	0.01922
	0	0.00231
	0	-0.00629
	-0.29008	-0.31076
	-0.19221	-0.27184
	0.15666	0.09083
	0.33907	0.25246
	0.48433	0.42463
	0.6803	0.55783
	0.85918	0.7663
	0.97847	0.90841
	1.01538	0.91938
	0.99715	0.94502
	0.96764	0.87958
	0.97619	0.85014
	0.99624	0.86776
	1.01755	0.97618
	1.07166	1.0674
	1.21066	1.16122
	1.12692	1.16822
	0.56728	0.61835
	0.10687	0.11271
	0	-0.02236
	0	-0.02156
	0	-0.00511
	0	-0.00032572
	0	-0.00353
	0	0.00632
	0	-0.000347715
	0	0.01215
	0	-0.00452
	0	0.00129
	-0.16671	-0.16089
	-0.18708	-0.22596
	0.07984	0.02077
	0.25548	0.26237
	0.31816	0.29295
	0.40288	0.44236
	0.54898	0.49301
	0.72247	0.70715
	0.89514	0.79675
	1.00226	0.88641
	1.02038	0.91955
	1.00667	0.81881
	1.02288	0.92157
	1.04933	0.98697
	1.03837	0.98311
	0.97247	0.97292
	0.83675	0.86619
	0.57543	0.59466
	0.17302	0.18658
	0	-0.02008
	0	-0.00788
	0	0.000798136
	0	0.000550651
	0	-0.00529
	0	-0.00486
	0	0.00187
	-0.06884	-0.09532
	-0.17086	-0.2009
	-0.08884	-0.12431
	0.11532	0.06169
	0.26465	0.20161
	0.38538	0.28649
	0.55401	0.47297
	0.74241	0.65081
	0.88739	0.77863
	0.93257	0.91568
	0.93587	0.88332
	0.93622	0.89219
	0.9381	0.91121
	0.96929	0.92702
	1.01106	0.97372
	1.0233	0.91624
	1.05542	1.07097
	1.18934	1.22604
	1.23735	1.21224
	0.87515	0.9202
	0.4121	0.46019
	0.09896	0.0983
	0	-0.00178
	0	-0.01208
	0	0.000737247
	0	0.000637331
	0	0.000917957
	0	0.0011
	0	-0.00232
	0	0.01297
	0	0.00212
	0	0.00828
	-0.25823	-0.27695
	-0.2106	-0.25847
	0.09106	-0.0306
	0.29604	0.20843
	0.52028	0.42868
	0.75278	0.66901
	0.91911	0.84802
	0.99162	0.97681
	0.97691	1.01343
	0.96973	0.92532
	0.97248	0.97384
	1.00048	0.94628
	1.02357	1.05181
	1.05397	1.06052
	1.15233	1.11336
	1.30621	1.35798
	0.90296	0.95817
	0.41678	0.45544
	0.1126	0.11979
	0	-0.00981
	0	-0.01541
	0	-0.00215
	0	0.000830188
	0	-0.00619
	0	0.00388
	0	-0.0013
	0	0.00992
	0	-9.52887e-05
	-0.15526	-0.16709
	-0.3341	-0.40215
	0.02162	-0.0695
	0.3295	0.23017
	0.51018	0.48383
	0.72122	0.67097
	0.89569	0.89443
	0.96745	0.96189
	0.95101	0.9643
	0.93767	0.90891
	0.93686	0.91268
	0.94848	0.9567
	0.97412	0.9451
	1.01139	0.97096
	1.06486	1.01322
	1.19011	1.15242
	1.36607	1.43018
	0.87487	0.93126
	0.36216	0.39583
	0.09914	0.10703
	0	-0.00447
	0	-0.01752
	0	-0.00244
	0	-0.000453337
	0	-0.00529
	0	-0.00921
	0	0.00149
	0	0.01519
	0	0.00538
	0	0.00267
	-0.17902	-0.19533
	-0.38814	-0.51339
	0.01747	-0.09965
	0.42755	0.38703
	0.67103	0.54786
	0.85361	0.75966
	0.93634	0.87681
	0.94462	0.87976
	0.92485	0.86675
	0.90693	0.86514
	0.90222	0.85325
	0.93278	0.81392
	0.98839	0.95228
	1.04458	1.00056
	1.13685	1.12398
	1.34747	1.38644
	1.06699	1.12365
	0.54763	0.60715
	0.14248	0.15457
	0	0.000113178
	0	-0.02594
	0	-0.00274
	0	-0.00245
	0	-0.00842
	0	0.00894
	0	-0.000475054
	0	0.01028
	0	-0.000336859
	-0.09842	-0.1017
	-0.1889	-0.21122
	-0.15291	-0.21406
	0.09899	0.03372
	0.3904	0.41593
	0.6297	0.52425
	0.84777	0.74766
	0.97673	0.90855
	1.01657	0.94133
	0.99308	0.94782
	0.98036	0.93885
	0.98399	0.9594
	0.97741	0.8407
	0.98763	0.86822
	1.04359	0.967
	1.15144	1.08999
	1.33568	1.37456
	0.93064	0.98619
	0.4232	0.46051
	0.11318	0.12171
	0	-0.00784
	0	-0.01229
	0	-0.00195
	0	-0.00672
	0	-0.00457
	0	0.00641
	0	-0.000353072
	0	0.00249
	-0.13341	-0.14838
	-0.3333	-0.38531
	-0.02625	-0.11113
	0.28699	0.16154
	0.53226	0.40533
	0.76734	0.71328
	0.89857	0.84885
	0.94648	0.85966
	0.9341	0.86829
	0.91748	0.87115
	0.91415	0.89622
	0.94648	0.92955
	0.97479	0.91632
	0.98865	0.89687
	0.98716	0.94828
	1.0392	0.98214
	1.17387	1.17243
	1.42327	1.42424
	0.97272	1.08259
	0.43049	0.48642
	0.11908	0.13782
	0	-0.02098
	0	-0.03028
	0	-0.00844
	0	-0.000540599
	0	-0.00377
	0	0.00632
	0	-0.00112
	0	0.017
	0	-0.0034
	-0.09813	-0.11157
	-0.21075	-0.24992
	-0.15042	-0.23784
	0.16027	0.09218
	0.43192	0.37327
	0.62864	0.55109
	0.79683	0.77427
	0.91726	0.8402
	0.95529	0.91501
	0.93062	0.89268
	0.90402	0.8567
	0.91138	0.82133
	0.93164	0.89194
	0.94941	0.88728
	1.0026	0.92138
	1.09168	1.02656
	1.2738	1.24131
	1.31703	1.37789
	0.76355	0.85306
	0.16774	0.18044
	0	-0.02789
	0	-0.01106
	0	-0.00464
	0	0.000722969
	0	-0.00318
	0	0.01074
	0	0.00236
	0	0.0082
	0	-0.000884398
	-0.05219	-0.05297
	-0.18467	-0.209
	-0.22442	-0.28045
	0.05767	-0.03079
	0.34502	0.31394
	0.59833	0.55361
	0.83406	0.69612
	0.9606	0.85754
	0.98767	0.93999
	0.9775	0.88087
	0.96711	0.89033
	0.95466	0.90644
	0.97202	0.85127
	1.01142	0.90914
	1.06247	1.01877
	1.16926	1.08526
	1.35861	1.34776
	0.92291	0.98797
	0.40635	0.42993
	0.10918	0.11909
	0	-0.03123
	0	-0.03707
	0	-0.00132
	0	-0.0013
	0	-0.00451
	0	0.00933
	0	-0.00205
	0	0.01432
	-0.07318	-0.08451
	-0.23227	-0.25531
	-0.21977	-0.29211
	0.13409	0.05225
	0.46667	0.30832
	0.70896	0.57576
	0.89327	0.7739
	0.97816	0.80717
	0.98458	0.832
	0.95012	0.80798
	0.93504	0.83933
	0.92749	0.82371
	0.93526	0.78114
	0.95159	0.82316
	0.99032	0.89496
	1.05967	0.93064
	1.18543	1.1464
	1.37233	1.36429
	0.90689	0.95615
	0.43887	0.49842
	0.13657	0.13998
	0	-0.02909
	0	0.00112
	0	0.00254
	0	0.00121
	0	0.00204
	0	-0.00313
	0	0.00119
	0	0.00742
	0	-0.00143
	0	0.00991
	-0.63175	-0.53469
	-0.17925	-0.11453
	0.56119	0.81303
	0.80595	0.88298
	0.96028	1.16475
	0.96817	0.93888
	0.82951	0.85232
	0.70281	0.83202
	0.66	0.79731
	0.70503	0.76637
	0.75882	0.7539
	0.76437	0.91133
	0.73415	0.80262
	0.76227	0.82158
	1.03479	0.92089
	1.25438	1.62725
	1.30952	1.259
	0.83568	0.7832
	0.2054	0.16126
	0	0.00136
	0	0.00199
	0	0.00603
	0	0.00389
	0	9.95516e-05
	0	2.85096e-05
	0	-0.000954216
	0	-0.000655116
	0	0.01555
	0	-0.00554
	-0.58238	-0.56845
	-0.21386	-0.10859
	0.49403	0.71896
	0.80189	1.12032
	0.94684	1.19988
	0.96038	1.10061
	0.84767	1.1002
	0.7117	0.92139
	0.64378	0.73779
	0.6994	0.78178
	0.76363	0.81394
	0.76806	0.9063
	0.77372	0.88144
	0.8457	1.05672
	1.01932	1.12646
	1.18039	1.37079
	1.33112	1.35718
	1.11948	1.12879
	0.36274	0.41542
	0	0.00299
	0	-0.00297
	0	-0.00282
	0	0.00584
	0	-0.00562
	0	0.00139
	0	-0.000266801
	0	0.00154
	0	0.01172
	-0.06458	-0.04375
	-0.72812	-0.65451
	0.0085	0.06462
	0.77964	1.12364
	0.89327	1.17108
	0.97005	1.16033
	0.86492	1.02075
	0.68178	0.88348
	0.59773	0.87599
	0.65073	0.8653
	0.70508	0.84401
	0.73478	0.85202
	0.76978	0.93637
	0.85864	0.97547
	1.00616	1.12556
	1.04794	1.31257
	1.21925	1.4199
	1.33559	1.38572
	0.8701	0.96752
	0.22209	0.23261
	0	-0.00249
	0	-0.00219
	0	0.00164
	0	-0.00293
	0	-0.00111
	0	0.00181
	0	-0.00428
	0	0.00148
	0	0.00443
	0	0.01427
	-0.45733	-0.41354
	-0.38841	-0.34668
	0.36063	0.62049
	0.78817	1.00817
	0.98424	1.29291
	1.08642	1.32453
	1.01696	1.2016
	0.86563	1.10077
	0.77468	0.91307
	0.78403	0.93471
	0.85508	1.03403
	0.8854	1.14915
	0.90811	1.25834
	0.79952	0.89595
	0.95325	0.95392
	1.3458	1.63527
	1.38761	1.55742
	0.68773	0.70977
	0.11393	0.10025
	0	0.000939831
	0	-0.00475
	0	-0.000741611
	0	-0.00356
	0	-0.00704
	0	-0.00333
	0	-0.00488
	0	0.00346
	0	0.0023
	-0.52052	-0.49619
	-0.31906	-0.24626
	0.4893	0.72129
	0.82183	1.05718
	0.9383	1.0864
	0.983	1.22758
	0.8649	1.24583
	0.69403	0.842
	0.6132	0.80744
	0.67489	0.91233
	0.76568	0.97951
	0.79036	0.89684
	0.78066	0.85585
	0.82486	0.93482
	1.00856	1.13024
	1.07089	1.14684
	1.2274	1.41657
	1.30773	1.47377
	0.70499	0.73675
	0.1312	0.10724
	0	-0.000604377
	0	0.00133
	0	0.00134
	0	-0.00668
	0	-0.00132
	0	-0.00138
	0	-0.000695001
	0	0.00496
	0	0.00635
	0	0.00757
	0	-0.02983
	-0.73274	-0.69406
	-0.07994	0.21617
	0.63714	0.73815
	0.7875	1.11453
	0.95364	1.02347
	1.02857	1.15445
	0.93096	1.19879
	0.77935	0.94428
	0.70668	0.83689
	0.72936	0.95505
	0.78424	0.96784
	0.77747	0.97792
	0.79389	0.88121
	1.02493	1.1493
	1.1263	1.38083
	1.26588	1.28451
	1.19396	1.25112
	0.41611	0.44676
	0	0.00305
	0	-0.00294
	0	-0.000196828
	0	-0.00304
	0	-0.00225
	0	-0.00126
	0	0.00336
	0	0.00322
	0	-0.00522
	-0.16605	-0.15685
	-0.68573	-0.6517
	0.16544	0.30337
	0.79754	0.97396
	0.89496	1.17328
	0.9952	1.18676
	0.93936	1.18177
	0.79483	0.96192
	0.66347	0.87467
	0.6182	0.81344
	0.67688	0.82343
	0.72005	0.88118
	0.75215	0.96044
	0.83247	1.16037
	1.031	1.20505
	1.10836	1.33697
	1.2321	1.39951
	1.22706	1.38853
	0.58266	0.59826
	0.08352	0.08989
	0	0.000375421
	0	-0.000944632
	0	0.00383
	0	-0.00188
	0	-0.00827
	0	-0.00225
	0	-0.00188
	0	-0.0035
	0	0.00339
	0	0.01013
	-0.09259	-0.06238
	-0.75235	-0.65854
	0.07412	0.25438
	0.78421	0.91406
	0.89948	1.06047
	1.02219	1.22599
	0.96666	1.24871
	0.7883	0.9338
	0.66175	0.80941
	0.65382	0.80916
	0.69695	0.92583
	0.76673	0.80313
	0.83193	1.0362
	0.97137	1.21538
	1.029	1.11428
	1.19199	1.43098
	1.31036	1.39726
	1.08044	1.17603
	0.35672	0.39416
	0	-0.000768379
	0	-0.000223184
	0	-0.00183
	0	-0.00382
	0	-0.00107
	0	0.00115
	0	0.00176
	0	0.00135
	0	0.00407
	0	0.00795
	-0.55656	-0.54789
	-0.36492	-0.30303
	0.53479	0.73247
	0.94589	1.22238
	1.04656	1.38106
	1.01711	1.27003
	0.83516	1.03982
	0.67787	0.87457
	0.64112	0.84944
	0.70064	0.90283
	0.75337	0.90924
	0.77136	0.84915
	0.79854	0.92938
	0.94501	1.12666
	1.04606	1.18019
	1.23481	1.57431
	1.34604	1.43744
	0.96376	1.00773
	0.27759	0.292
	0	0.00179
	0	0.00202
	0	-0.00057222
	0	-0.00671
	0	0.00181
	0	0.00565
	0	0.00264
	0	0.0031
	0	0.00293
	0	0.00242
	-0.45524	-0.45425
	-0.39107	-0.32912
	0.41098	0.66576
	0.81973	0.94251
	0.96748	1.17496
	1.01348	1.16843
	0.89132	1.05914
	0.73207	0.90805
	0.64392	0.89611
	0.64899	0.74835
	0.69313	0.89753
	0.74369	0.81324
	0.80589	1.10714
	0.95945	1.12183
	1.04649	1.00209
	1.20339	1.30629
	1.31367	1.32223
	1.02201	1.14048
	0.31911	0.32921
	0	-0.00171
	0	-0.00096173
	0	0.00263
	0	-0.00244
	0	0.00115
	0	-0.00192
	0	0.00328
	0	0.00422
	0	0.0055
	-0.08809	-0.07998
	-0.75766	-0.70761
	0.07613	0.1391
	0.74508	0.9294
	0.8683	1.04922
	1.07127	1.29472
	1.05233	1.38395
	0.8688	1.10124
	0.68228	0.87821
	0.62759	0.77702
	0.71829	0.87258
	0.78968	0.88302
	0.76937	0.89091
	0.79753	0.96864
	1.02417	1.20256
	1.07164	1.16889
	1.23536	1.47676
	1.26352	1.38482
	0.5998	0.66247
	0.08722	0.07788
	0	-0.000749342
	0	0.00193
	0	-0.00223
	0	-0.00216
	0	0.00369
	0	0.00277
	0	-0.000531768
	0	0.00101
	0	0.00519
	0	0.00982
	-0.56137	-0.51231
	-0.31342	-0.20872
	0.4766	0.63603
	0.85625	0.99226
	1.05755	1.37148
	1.09332	1.27427
	0.9475	1.20539
	0.74608	0.88921
	0.62424	0.76717
	0.65107	0.86374
	0.76734	0.90551
	0.80843	1.08415
	0.8	1.16258
	0.93428	1.2065
	1.08775	1.35605
	1.29605	1.49172
	1.34193	1.53002
	0.74699	0.79381
	0.15308	0.17477
	0	-0.000203948
	0	0.00278
	0	0.00282
	0	-0.000810115
	0	0.000884578
	0	-0.00109
	0	-0.00372
	0	0.00585
	0	0.00472
	0	-0.00324
	-0.62244	-0.58608
	-0.16859	-0.0806
	0.53559	0.74703
	0.77823	0.89373
	0.94012	1.16246
	0.97118	1.21175
	0.8529	1.1533
	0.72195	0.85636
	0.6904	0.81874
	0.71214	0.84946
	0.73748	0.90406
	0.7591	1.06976
	0.79004	0.93314
	0.92894	1.14559
	1.07492	1.31143
	1.1748	1.34542
	1.28401	1.42377
	1.12362	1.17752
	0.38054	0.42208
	0	-8.38588e-05
	0	0.00164
	0	-0.000999355
	0	-0.000291398
	0	-0.0032
	0	0.00299
	0	0.0017
	0	0.00412
	0	0.000434999
	0	0.0014
	-0.72335	-0.68784
	-0.10279	0.01011
	0.65863	0.83732
	0.81904	1.03932
	0.95761	1.16316
	0.98325	1.18076
	0.8764	1.10636
	0.72919	0.9388
	0.64949	0.81149
	0.67107	0.82311
	0.74112	0.91187
	0.77208	0.8878
	0.76129	0.943
	0.85368	1.00387
	1.05812	1.26652
	1.27893	1.43924
	1.33249	1.4802
	0.8382	0.95001
	0.20761	0.21387
	0	0.00113
	0	-0.00106
	0	0.0013
	0	-0.00607
	0	-0.00242
	0	0.00177
	0	-0.00321
	0	-0.000372333
	0	0.00218
	0	0.00516
	-0.60913	-0.55839
	-0.21864	-0.13277
	0.52933	0.75125
	0.81326	1.06791
	0.98036	1.2279
	1.01038	1.30989
	0.89206	1.10819
	0.73821	0.83488
	0.66229	0.8161
	0.68543	0.83189
	0.74872	0.92804
	0.79024	0.93464
	0.86329	1.06837
	1.01551	1.22163
	1.02927	1.2728
	1.22939	1.47527
	1.34522	1.46273
	0.84428	0.90144
	0.20851	0.21852
	0	-0.000167229
	0	-0.00299
	0	0.000614135
	0	-0.00447
	0	0.000716211
	0	0.00302
	0	-0.00105
	0	-0.00353
	0	0.00424
	0	0.01032
	0	-0.01561
	-0.73805	-0.73208
	-0.10925	0.01223
	0.64666	0.88117
	0.84614	1.06442
	1.02442	1.25427
	1.03046	1.26075
	0.87429	1.08081
	0.72982	0.91136
	0.691	0.85659
	0.72841	0.88191
	0.78046	0.9621
	0.80463	1.08036
	0.93226	1.14323
	1.07057	1.34819
	1.14897	1.33149
	1.28149	1.45451
	1.18123	1.28686
	0.41183	0.44282
	0	0.000454353
	0	-0.000514127
	0	0.000915534
	0	-0.00374
	0	0.0012
	0	-0.00144
	0	3.97024e-05
	0	-0.00619
	0	-0.000287353
	0	0.00731
	-0.81086	-0.74683
	-0.05216	0.11213
	0.7482	0.88769
	0.89353	1.10149
	1.01317	1.26935
	0.99848	1.26137
	0.83352	1.02408
	0.65705	0.9146
	0.61134	0.69099
	0.68135	0.88084
	0.76946	0.86252
	0.77592	0.90853
	0.78453	1.00743
	0.98215	1.11757
	1.06368	1.26941
	1.24547	1.48145
	1.30687	1.42136
	0.71617	0.78529
	0.14331	0.16302
	0	-7.27681e-05
	0	0.000571151
	0	0.0002364
	0	0.00032993
	0	0.00284
	0	0.000372469
	0	-0.00335
	0	0.00295
	0	0.00106
	-0.13803	-0.12612
	-0.75312	-0.69574
	0.13727	0.15977
	0.85738	1.06073
	0.94328	1.16092
	1.02753	1.2728
	0.94073	1.14535
	0.77747	1.0335
	0.66429	0.88822
	0.63319	0.82799
	0.71043	0.87569
	0.78715	0.9912
	0.77696	0.91616
	0.80054	0.98932
	0.99707	1.17988
	1.05519	1.23661
	1.21744	1.44415
	1.35101	1.49923
	0.73056	0.77782
	0.13038	0.12825
	0	0.00426
	0	-0.00161
	0	-0.00172
	0	0.00312
	0	0.00221
	0	0.00212
	0	-0.00401
	0	0.00255
	0	0.00378
	-0.20418	-0.19185
	-0.66141	-0.60842
	0.25741	0.33158
	0.81929	1.06835
	0.82493	1.0622
	0.92959	1.1827
	0.93536	1.21593
	0.79428	1.02974
	0.63345	0.81815
	0.60587	0.74631
	0.65371	0.77624
	0.71143	0.93302
	0.77812	0.91529
	0.8965	1.12118
	1.03796	1.26518
	1.11351	1.28262
	1.29037	1.52935
	1.23894	1.34758
	0.56022	0.60236
	0.07593	0.08534
	0	-0.0011
[truncated: 41,503 more rows]

## Sheet: 4ci inset
Name	Error	Count
Unit	a.u.	a.u.
Comment
	-0.55	0
	-0.54	0
	-0.53	0
	-0.52	0
	-0.51	0
	-0.5	0
	-0.49	0
	-0.48	0
	-0.47	0
	-0.46	0
	-0.45	0
	-0.44	0
	-0.43	0
	-0.42	0
	-0.41	0
	-0.4	5
	-0.39	0
	-0.38	1
	-0.37	1
	-0.36	1
	-0.35	2
	-0.34	4
	-0.33	1
	-0.32	4
	-0.31	4
	-0.3	5
	-0.29	7
	-0.28	5
	-0.27	4
	-0.26	8
	-0.25	7
	-0.24	14
	-0.23	6
	-0.22	14
	-0.21	20
	-0.2	23
	-0.19	29
	-0.18	32
	-0.17	41
	-0.16	45
	-0.15	54
	-0.14	75
	-0.13	84
	-0.12	95
	-0.11	143
	-0.1	237
	-0.09	312
	-0.08	463
	-0.07	608
	-0.06	705
	-0.05	905
	-0.04	1003
	-0.03	1243
	-0.02	1853
	-0.01	9772
	4.44089e-16	9813
	0.01	2766
	0.02	2460
	0.03	2252
	0.04	2093
	0.05	1686
	0.06	1316
	0.07	865
	0.08	638
	0.09	473
	0.1	355
	0.11	237
	0.12	174
	0.13	118
	0.14	83
	0.15	58
	0.16	41
	0.17	49
	0.18	28
	0.19	26
	0.2	19
	0.21	25
	0.22	12
	0.23	13
	0.24	9
	0.25	6
	0.26	7
	0.27	3
	0.28	5
	0.29	2
	0.3	4
	0.31	2
	0.32	7
	0.33	2
	0.34	1
	0.35	3
	0.36	2
	0.37	0
	0.38	0
	0.39	2
	0.4	3
	0.41	0
	0.42	0
	0.43	2
	0.44	1
	0.45	0
	0.46	0
	0.47	3
	0.48	0
	0.49	0
	0.5	0
	0.51	0
	0.52	0
	0.53	0
	0.54	1

## Sheet: 4cii
Name	Expected	Measured
Unit	a.u.	a.u.
Comment
	0	-0.00081409
	0	0.00438
	0	0.01941
	-0.18294	-0.19951
	-0.07123	-0.0726
	-0.11251	-0.02167
	-0.00125	-0.13958
	0.45616	0.43555
	0.78995	0.87922
	0.91392	1.11234
	0.93263	1.16761
	0.90813	1.21248
	0.85596	1.31292
	0.83566	1.19765
	0.85925	0.76236
	0.89792	1.31823
	0.94522	1.14877
	0.98843	1.11029
	1.04208	1.53086
	1.19031	1.42244
	1.42135	1.58199
	0.98095	0.63548
	0.37961	0.38054
	0.08121	0.1069
	0	-0.000379013
	0	-0.00863
	0	-0.00425
	0	0.00199
	0	0.00683
	0	-0.0001772
	0	0.00698
	0	0.01111
	-0.18145	-0.16477
	-0.06679	-0.04327
	-0.1028	-0.00582
	0.00661	0.1396
	0.43447	0.56648
	0.73775	1.06046
	0.8744	1.12309
	0.90791	1.07795
	0.88979	1.31971
	0.87942	0.92939
	0.90563	1.38114
	0.92569	0.8065
	0.96227	1.30208
	0.99168	1.0483
	1.00627	1.28504
	1.07602	1.31899
	1.27069	0.99366
	1.32551	1.35458
	0.77901	0.87861
	0.31764	0.28926
	0.08844	0.1323
	0	0.00323
	0	-0.000722738
	0	-0.00158
	0	-0.000159572
	0	-8.4339e-05
	0	0.00444
	0	-0.00174
	0	0.01276
	-0.18282	-0.2162
	-0.23076	-0.18889
	-0.08002	0.0391
	0.28346	0.49598
	0.61453	0.85704
	0.80925	0.91541
	0.87408	1.01557
	0.85424	0.97498
	0.84404	1.03497
	0.85606	1.15539
	0.87113	1.05828
	0.87034	0.85063
	0.88553	1.11959
	0.94027	1.11347
	0.98221	1.22665
	1.07616	1.43311
	1.28029	1.33852
	1.36734	1.41428
	0.77253	0.71582
	0.25524	0.2859
	0.06154	0.05064
	0	-0.00319
	0	0.00126
	0	0.0047
	0	-0.00112
	0	0.000869555
	0	0.00255
	0	-0.00495
	0	0.01359
	0	-0.00606
	-0.14817	-0.15407
	-0.2412	-0.17442
	-0.09594	-0.15605
	0.23705	0.26659
	0.52881	0.62712
	0.74535	0.94252
	0.8905	0.9884
	0.93746	1.32218
	0.92916	1.21845
	0.91	1.18935
	0.90338	1.18769
	0.9221	1.36013
	0.94575	1.14995
	0.99014	1.43959
	1.0176	1.40941
	1.11242	1.11329
	1.31473	1.37409
	1.24243	1.15223
	0.63921	0.59727
	0.12542	0.12242
	0	0.000234163
	0	0.000238143
	0	0.000953801
	0	0.00080494
	0	0.000550605
	0	-9.06331e-05
	0	0.00109
	0	0.00677
	-0.06288	-0.08057
	-0.13627	-0.07367
	-0.21993	-0.1434
	-0.10309	0.01277
	0.34491	0.5958
	0.75271	1.04695
	0.9255	1.2088
	0.97599	1.34263
	0.94795	1.18426
	0.92248	1.26911
	0.9007	1.17624
	0.91221	1.02208
	0.94214	1.23461
	0.95689	1.0827
	0.97688	1.11962
	1.00402	1.20777
	1.1318	1.14525
	1.40188	1.43391
	1.16374	0.99972
	0.59243	0.62369
	0.14397	0.15076
	0	-0.00128
	0	0.00118
	0	0.00182
	0	-0.00146
	0	0.00107
	0	-0.000672092
	0	0.00147
	0	0.01526
	-0.10719	-0.11841
	-0.20031	-0.16858
	-0.12621	-0.17685
	0.16974	0.17393
	0.43096	0.60895
	0.60334	0.92866
	0.76374	1.08393
	0.85928	1.14714
	0.87753	1.29937
	0.87632	1.14274
	0.89281	1.10149
	0.896	0.89877
	0.90611	1.0539
	0.94525	1.10598
	0.99945	1.2849
	1.05178	1.3889
	1.16623	1.15803
	1.31431	1.38269
	1.00187	0.92752
	0.50638	0.51142
	0.13006	0.12428
	0	0.000253635
	0	-0.00245
	0	0.00104
	0	-0.000976353
	0	-0.000673966
	0	0.00207
	0	-0.00253
	0	0.01191
	0	0.00828
	-0.15606	-0.17698
	-0.24143	-0.16372
	-0.13478	-0.10004
	0.25054	0.35371
	0.6066	0.91111
	0.8189	0.87443
	0.92829	1.09517
	0.92499	1.17186
	0.90176	1.12624
	0.91155	1.14321
	0.92567	1.00811
	0.96517	1.28741
	0.99954	1.13606
	1.00512	1.24493
	1.03961	1.37254
	1.15674	1.24376
	1.31588	1.44436
	1.07501	0.93437
	0.52772	0.50238
	0.11656	0.14053
	0	-0.00056686
	0	-0.00289
	0	-0.00119
	0	0.000606311
	0	0.000181869
	0	-0.0011
	0	0.000756957
	0	0.01272
	-0.15289	-0.15146
	-0.18947	-0.15683
	-0.2171	-0.19372
	0.18743	0.33455
	0.65323	0.96562
	0.87441	1.07616
	0.93307	1.23576
	0.91767	1.20178
	0.90464	1.33518
	0.90102	1.21547
	0.89706	1.23041
	0.91744	1.11407
	0.93828	1.19857
	0.98211	1.12824
	1.01937	1.26379
	1.07135	1.21823
	1.22854	1.37399
	1.33817	1.52557
	0.78879	0.62037
	0.2846	0.28496
	0.07248	0.07847
	0	0.00104
	0	-0.00192
	0	-0.00285
	0	-0.000936049
	0	-0.000360696
	0	-0.000307629
	0	-0.00103
	0	0.01577
	-0.06606	-0.0638
	-0.19625	-0.16669
	-0.24469	-0.20834
	0.11958	0.27821
	0.46025	0.64282
	0.64589	0.81739
	0.80635	0.91437
	0.88561	1.46342
	0.91486	1.14353
	0.9213	1.08383
	0.92852	1.19649
	0.93665	1.12848
	0.95438	1.25343
	0.96409	1.17793
	0.98769	1.26268
	1.04776	1.26677
	1.1678	1.22078
	1.36879	1.55189
	1.01276	1.0848
	0.49571	0.4867
	0.13223	0.13534
	0	0.000888781
	0	-0.00486
	0	0.000871032
	0	-0.00223
	0	0.000737635
	0	0.00201
	0	-0.00463
	0	0.02001
	0	-0.00439
	-0.16571	-0.16378
	-0.26014	-0.26384
	-0.08641	0.0128
	0.26804	0.3096
	0.58579	0.83281
	0.81893	1.01314
	0.9442	1.20912
	0.95132	1.20112
	0.92308	1.20763
	0.90286	1.17947
	0.89269	1.01373
	0.93098	1.16009
	0.97854	1.08568
	0.99582	1.29063
	1.03965	1.26315
	1.13521	1.37145
	1.34316	1.37359
	1.11793	1.14833
	0.58794	0.60919
	0.14718	0.15749
	0	-0.000540886
	0	0.00107
	0	-0.00115
	0	0.000284347
	0	0.0018
	0	-0.00224
	0	0.00145
	0	0.01469
	0	-0.00070904
	-0.10407	-0.08676
	-0.27527	-0.24419
	-0.14913	-0.02494
	0.22335	0.36059
	0.52081	0.82674
	0.7261	0.91249
	0.87683	1.24211
	0.95437	1.19737
	0.98628	1.18861
	0.99966	1.19062
	0.99543	1.39461
	0.98536	1.27221
	0.98033	1.21029
	0.99451	1.16806
	1.04186	1.25789
	1.121	1.29155
	1.32685	1.5655
	1.13095	1.18745
	0.62386	0.62268
	0.16263	0.1612
	0	-0.00346
	0	0.00038758
	0	0.00203
	0	0.00381
	0	0.000816449
	0	0.00272
	0	-0.00215
	0	0.01838
	-0.05849	-0.06286
	-0.12777	-0.11287
	-0.35114	-0.29278
	0.00934	0.05872
	0.46193	0.69817
	0.72264	0.93259
	0.91834	1.29323
	0.98178	1.32171
	0.9486	1.35231
	0.90732	1.08849
	0.8891	1.18639
	0.90552	1.12557
	0.95017	1.14462
	0.97503	1.1003
	0.99663	1.33562
	1.05365	1.43938
	1.17568	1.3184
	1.36171	1.39142
	0.96952	1.01801
	0.47216	0.45999
	0.13171	0.15013
	0	0.000481025
	0	-0.00236
	0	0.00177
	0	0.00199
	0	-0.00229
	0	0.000401121
	0	0.00244
	0	0.01642
	-0.13132	-0.11242
	-0.15783	-0.10674
	-0.18479	-0.1056
	0.14734	0.33624
	0.49729	0.68159
	0.69393	0.79978
	0.84082	0.99869
	0.92475	1.17323
	0.92283	1.19714
	0.88741	1.20781
	0.88301	1.07632
	0.89249	1.04254
	0.93423	1.20873
	0.96649	1.23615
	0.99729	1.25904
	1.07593	1.20072
	1.25045	1.33444
	1.36812	1.30049
	0.79479	0.76844
	0.27301	0.23943
	0.0678	0.0753
	0	-0.00122
	0	-0.000254949
	0	-0.000402373
	0	-0.000735635
	0	0.000928368
	0	0.000185878
	0	-0.00268
	0	0.00744
	0	0.00445
	-0.10175	-0.08508
	-0.09259	-0.04344
	-0.26279	-0.17119
	0.02106	0.1993
	0.43562	0.56498
	0.67186	0.8944
	0.83553	1.03435
	0.9232	1.32378
	0.93877	1.21921
	0.90683	1.09275
	0.90008	1.05164
	0.93281	1.13022
	0.96967	1.22473
	0.97265	1.17334
	1.01854	1.27349
	1.11045	1.32981
	1.28854	1.36132
	1.24505	1.2092
	0.69028	0.64407
	0.15177	0.14893
	0	0.0011
	0	-0.00361
	0	0.00101
	0	0.00123
	0	-0.000299479
	0	-0.000237805
	0	-0.0013
	0	0.00945
	0	-0.00192
	-0.05312	-0.06901
	-0.15564	-0.12652
	-0.29745	-0.26075
	0.06672	0.16743
	0.41497	0.49217
	0.61839	0.88561
	0.82285	1.09974
	0.9234	1.18731
	0.94304	1.15181
	0.94525	1.16049
	0.95757	1.05884
	0.96989	1.22727
	0.98291	1.22637
	0.98803	1.24106
	1.01302	1.21347
	1.09694	1.32717
	1.27607	1.36663
	1.30966	1.35958
	0.75846	0.73935
	0.16703	0.18215
	0	-0.00112
	0	-0.00092444
	0	0.000542412
	0	0.000861766
	0	-2.42529e-05
	0	0.00425
	0	0.000204958
	0	0.01345
	0	0.0071
	0	-0.00633
	-0.13195	-0.11336
	-0.22837	-0.21368
	-0.13287	-0.05071
	0.18385	0.27854
	0.51546	0.72414
	0.76459	1.04895
	0.91615	1.18618
	0.93587	1.19887
	0.93022	1.26519
	0.94406	1.10823
	0.95871	1.24286
	0.97405	1.21994
	0.9902	1.19992
	1.01292	1.20771
	1.11534	1.3452
	1.32307	1.49983
	1.2692	1.24612
	0.66713	0.65306
	0.13414	0.1234
	0	-0.000330824
	0	-0.000293929
	0	0.000371235
	0	0.000382737
	0	0.000115545
	0	0.0031
	0	0.00253
	0	0.00826
	-0.10479	-0.10528
	-0.2219	-0.18174
	-0.15949	-0.08371
	0.16317	0.28698
	0.47754	0.56491
	0.7029	0.90102
	0.85871	1.2217
	0.91974	1.19676
	0.92849	1.12775
	0.9202	1.15467
	0.90937	1.21589
	0.92112	1.06283
	0.94139	1.16782
	0.95947	1.21056
	1.0076	1.21028
	1.07232	1.26742
	1.212	1.34871
	1.36538	1.45718
	0.81149	0.82667
	0.2971	0.29291
	0.08026	0.08135
	0	-0.00181
	0	0.00105
	0	0.000543646
	0	0.00144
	0	-0.00213
	0	0.00126
	0	-0.00109
	0	0.01725
	0	-0.00345
	-0.05589	-0.06824
	-0.09308	-0.07117
	-0.32415	-0.1732
	-0.01971	0.00768
	0.36671	0.48145
	0.61783	0.76338
	0.84039	1.15361
	0.94825	1.20059
	0.95184	1.15726
	0.93862	1.12841
	0.95307	1.14825
	0.95901	1.14933
	0.9655	1.16622
	1.00549	1.25662
	1.03864	1.32377
	1.09621	1.33142
	1.25336	1.36034
	1.18627	1.25193
	0.69164	0.7044
	0.16857	0.15606
	0	-0.000739109
	0	0.00231
	0	-0.00111
	0	8.75445e-05
	0	-0.00349
	0	0.00125
	0	0.00227
	0	0.01825
	0	-0.00445
	-0.10448	-0.08521
	-0.14845	-0.08664
	-0.26349	-0.17239
	0.10069	0.20707
	0.48967	0.63634
	0.738	0.89115
	0.90608	1.19438
	0.94409	1.16918
	0.9341	1.16698
	0.92216	1.2063
	0.9186	1.06772
	0.93307	1.19325
	0.95235	1.13987
	0.97566	1.18285
	1.01114	1.21679
	1.09598	1.29769
	1.28714	1.45846
	1.29885	1.32951
	0.75683	0.74304
	0.17279	0.17707
	0	0.000302762
	0	-0.00144
	0	0.00087226
	0	0.00345
	0	0.00208
	0	-0.000751597
	0	0.00080294
	0	0.01564
	0	0.00471
	-0.12279	-0.11867
	-0.24489	-0.18425
	-0.15967	-0.06776
	0.19473	0.27937
	0.54448	0.73147
	0.79006	1.05451
	0.9352	1.27633
	0.96868	1.16377
	0.95211	1.18132
	0.93395	1.0935
	0.93418	1.09169
	0.95427	1.17569
	0.97833	1.14016
	1.01498	1.20707
	1.07558	1.31234
	1.21039	1.33889
	1.33886	1.45805
	0.81764	0.80823
	0.33579	0.29053
	0.09612	0.09486
	0	0.000855665
	0	-0.000364401
	0	-0.00152
	0	-0.00202
	0	-0.00258
	0	-0.00258
	0	-0.00111
	0	0.0064
	-0.23385	-0.2207
	-0.31654	-0.25212
	0.07404	0.16104
	0.40628	0.48404
	0.62773	0.75696
	0.82211	1.0504
	0.93983	1.17455
	0.9702	1.21075
	0.9611	1.23933
	0.95883	1.25105
	0.96121	1.18208
	0.97145	1.13358
	0.97486	1.19781
	0.98283	1.25065
	1.01513	1.23256
	1.07871	1.15663
	1.24704	1.42375
	1.34133	1.43897
	0.76217	0.77776
	0.2649	0.25659
	0.06904	0.05903
	0	0.000410182
	0	0.000864555
	0	0.000687548
	0	0.000253649
	0	0.000684759
	0	2.27402e-05
	0	-0.00225
	-0.10248	-0.11936
	-0.31404	-0.27749
	-0.03788	0.03722
	0.24283	0.32458
	0.42925	0.59284
	0.6432	0.81404
	0.83314	1.09064
	0.93915	1.26812
	0.97213	1.22458
	0.98021	1.21575
	0.97088	1.2618
	0.96065	1.15949
	0.9735	1.14463
	0.97862	1.23668
	0.99249	1.24746
	1.0306	1.21988
	1.09941	1.31357
	1.26752	1.33174
	1.26729	1.27792
	0.66299	0.70056
	0.2359	0.1843
	0.06984	0.07461
	0	0.00316
	0	0.00151
	0	-0.00033273
	0	0.000305147
	0	-0.00326
	0	1.9808e-06
	-0.0879	-0.08648
	-0.17523	-0.16437
	-0.10311	-0.046
	0.14233	0.20835
	0.32939	0.44374
	0.45154	0.59596
	0.6146	0.87054
	0.79322	1.08231
	0.90489	1.14845
	0.94444	1.24078
	0.93261	1.25397
	0.92754	1.14087
	0.91931	1.15418
	0.93509	1.08819
	0.96597	1.15442
	0.99335	1.30437
	1.02231	1.19964
	1.08069	1.27428
	1.25085	1.34953
	1.32071	1.36989
	0.74003	0.78549
	0.25186	0.28918
	0.06412	0.0708
	0	-0.000491166
	0	0.00193
	0	0.00165
	0	-0.00128
	0	-1.24996e-05
	0	0.000332311
	0	-0.00284
	-0.08233	-0.06079
	-0.16538	-0.14924
	-0.05061	0.00176
	0.12653	0.16969
	0.21171	0.28649
	0.33931	0.47855
	0.56861	0.7476
	0.79316	1.1158
	0.93371	1.24623
	0.98859	1.23662
	0.97755	1.23171
	0.95188	1.0851
	0.94131	1.16073
	0.98717	1.18417
	1.01865	1.19808
	1.04586	1.3084
	1.06546	1.27353
	1.11655	1.17123
	1.15457	1.23522
	0.84009	0.8068
	0.34989	0.34134
	0.06451	0.06306
	0	-8.12922e-05
	0	-0.00139
	0	-0.000700423
	0	0.000492639
	0	0.000687468
	0	0.00239
	0	0.000169055
	0	0.0149
	-0.18777	-0.18942
	-0.22491	-0.17352
	0.05945	0.12082
	0.25296	0.39576
	0.41428	0.62676
	0.62895	0.8395
	0.79821	1.0688
	0.8887	1.16473
	0.92181	1.17247
	0.92802	1.15612
	0.93009	1.09424
	0.93722	1.13258
	0.96194	1.17151
	0.99839	1.23401
	1.01368	1.22041
	1.03507	1.28219
	1.15626	1.27743
	1.36438	1.45494
	0.96654	0.99297
	0.44797	0.44424
	0.11947	0.11932
	0	0.000419723
	0	-0.00119
	0	-0.00104
	0	0.00157
	0	0.0016
	0	0.000249293
	0	-0.00327
	-0.18979	-0.1863
	-0.30714	-0.26392
	0.08044	0.16814
	0.40348	0.52607
	0.51967	0.65444
	0.60917	0.77582
	0.73894	0.86871
	0.86036	1.12045
	0.92606	1.19427
	0.93093	1.17708
	0.92977	1.09901
	0.9336	1.21142
	0.94393	1.0933
	0.97272	1.16591
	0.97829	1.21225
	0.98038	1.21133
	1.03714	1.31633
	1.19071	1.37196
	1.40476	1.46746
	0.96994	0.9479
	0.43366	0.42535
	0.11503	0.10604
	0	0.000958163
	0	-0.00189
	0	-0.000658967
	0	0.00304
	0	0.00329
	0	0.00397
	0	0.00527
	0	-0.01065
	0	-0.000301395
	-0.10362	-0.06776
	-0.31587	-0.25695
	-0.03678	0.0616
	0.25621	0.4128
	0.4425	0.59249
	0.64871	0.84908
	0.7997	1.0915
	0.91483	1.15201
	0.96072	1.20188
	0.95286	1.19292
	0.94842	1.13789
	0.93464	1.13373
	0.93532	1.18016
	0.9795	1.20842
	1.03655	1.29025
	1.1133	1.28581
	1.31029	1.45067
	1.20542	1.24035
	0.63676	0.64801
	0.13892	0.13611
	0	0.00228
	0	0.000434342
	0	0.000434066
	0	0.000790527
	0	-0.000645676
	0	0.000995942
	0	0.000839216
	0	0.02078
	0	-0.000955557
	-0.1758	-0.16487
	-0.30445	-0.24413
	0.01381	0.12568
	0.31347	0.39804
	0.52272	0.77656
	0.7532	0.96741
	0.92135	1.27644
	0.99224	1.31501
	0.99395	1.21562
	0.98071	1.23572
	0.96553	1.17895
	0.98916	1.1568
	1.01176	1.25197
	1.0161	1.25997
	1.05091	1.23843
	1.15856	1.30578
	1.3218	1.37634
	0.8621	0.85827
	0.37934	0.36109
	0.10788	0.10058
	0	0.000561103
	0	-0.000357895
	0	-0.000134922
	0	-0.00152
	0	0.000409059
	0	0.00205
	0	-0.00032647
	0	0.0244
	0	0.00379
	-0.21724	-0.19085
	-0.24435	-0.19101
	0.03446	0.11538
	0.30174	0.46453
	0.53005	0.70538
	0.74582	0.97949
	0.9068	1.25331
	0.98147	1.24864
	0.9991	1.23946
	0.98362	1.23988
	0.9643	1.08512
	0.96656	1.18545
	0.97549	1.13764
	1.00282	1.23807
	1.05332	1.26357
	1.1577	1.28691
	1.35901	1.3841
	0.98927	1.03698
	0.46351	0.45014
	0.12042	0.11638
	0	6.7849e-05
	0	-0.00105
	0	-0.000772262
	0	-0.000226843
	0	-0.00186
	0	0.00202
	0	0.00188
	0	0.00475
	0	-0.0025
	-0.11301	-0.10472
	-0.30763	-0.27377
	-0.11703	-0.01585
	0.24887	0.39593
	0.54478	0.80066
	0.78358	1.07085
	0.94125	1.19832
	0.97915	1.21963
	0.94231	1.26331
	0.92691	1.08702
	0.94267	1.12205
	0.96008	1.16331
	0.97382	1.16475
	0.98922	1.1655
	1.03092	1.29103
	1.12864	1.3623
	1.34873	1.43705
	1.13919	1.11644
	0.61455	0.62582
	0.15707	0.16282
	0	0.000134385
	0	0.00108
	0	-0.000712028
	0	0.000648185
	0	-0.000596026
	0	-0.000652958
	0	7.59923e-05
	0	-0.00702
	0	-0.000373475
	-0.11643	-0.11239
	-0.28416	-0.22785
	-0.10112	-0.0265
	0.21435	0.31299
	0.49714	0.74387
	0.76714	0.99989
	0.93064	1.21067
	0.97361	1.10278
	0.95898	1.24236
	0.9359	1.13298
	0.92585	1.11511
	0.94036	1.15765
	0.96355	1.20197
	0.99566	1.24664
	1.03931	1.30949
	1.15585	1.2562
	1.38711	1.46999
	1.02959	1.03989
	0.48092	0.50233
	0.12169	0.11765
	0	0.000735643
	0	0.000838339
	0	0.000916155
	0	-0.000506625
	0	-0.00223
	0	-0.000678325
	0	0.000637939
	0	0.01067
	0	0.00213
	-0.15846	-0.15134
	-0.41069	-0.35244
	0.01408	0.0666
	0.42707	0.66049
	0.6382	0.87522
	0.83707	1.06642
	0.9352	1.24383
	0.94997	1.1507
	0.93382	1.196
	0.93073	1.20949
	0.94859	1.20426
	0.95535	1.22248
	0.97561	1.18509
	0.98844	1.22956
	1.04042	1.31877
	1.16877	1.32605
	1.34967	1.45305
	1.05965	1.07828
	0.50973	0.48982
	0.11816	0.11311
	0	-0.00252
	0	0.00186
	0	-0.000205283
	0	0.00289
	0	0.00134
	0	-0.000728536
	0	0.000161221
	0	0.01182
	0	-0.00129
	-0.15335	-0.13043
	-0.34504	-0.26377
	0.01691	0.12164
	0.33742	0.46926
	0.52232	0.77808
	0.74235	0.97154
	0.90999	1.2148
	0.96928	1.22012
	0.97345	1.25722
	0.94309	1.10804
	0.91594	1.09476
	0.92928	1.09497
	0.96702	1.19385
	0.98845	1.2244
	1.02357	1.29474
	1.12001	1.30016
	1.32099	1.46907
	1.22253	1.23594
	0.6415	0.64493
	0.13609	0.13161
	0	0.00101
	0	-0.00293
	0	-0.00217
	0	-0.0024
	0	0.000220266
	0	0.000434502
	0	0.000781186
	0	0.02067
	0	0.00547
	-0.08969	-0.09188
	-0.26975	-0.24431
	-0.07014	0.02568
	0.21939	0.36136
	0.40002	0.56417
	0.56249	0.7985
	0.7291	0.9555
	0.85616	1.11218
	0.92308	1.14732
	0.94285	1.15543
	0.93469	1.13945
	0.93216	1.13175
	0.94285	1.0759
	0.96033	1.21348
	1.02104	1.27831
	1.10544	1.27737
	1.31045	1.46874
	1.22709	1.23578
	0.66897	0.66157
	0.15155	0.15134
	0	-3.494e-05
	0	0.000548009
	0	-0.00239
	0	0.000879378
	0	-0.000791867
	0	-0.000718646
	0	-0.00275
	0	0.01049
	0	0.01166
	-0.11212	-0.09374
	-0.31233	-0.29248
	-0.04956	0.04875
	0.2661	0.43948
	0.48436	0.66992
	0.69423	0.92698
	0.82659	1.13688
	0.89236	1.11482
	0.90225	1.06288
	0.90191	1.09804
	0.92054	1.08974
	0.9325	1.14045
	0.95274	1.19208
	1.00057	1.22988
	1.08475	1.30834
	1.23448	1.35928
	1.33751	1.36571
	0.81037	0.79629
	0.27426	0.24186
	0.05819	0.05095
	0	0.000213161
	0	0.00101
	0	0.00125
	0	0.00237
	0	-3.05124e-06
	0	-0.00165
	0	-0.000971661
	0	0.01839
	0	-0.00681
	-0.09175	-0.0806
	-0.21977	-0.16184
	-0.20032	-0.11282
	0.14552	0.28957
	0.48518	0.71777
	0.71182	0.884
	0.89612	1.21266
	0.95733	1.17042
	0.95138	1.17693
	0.91054	1.13616
	0.89486	1.03373
	0.9031	1.12564
	0.92598	1.16829
	0.95996	1.23437
	1.02963	1.21376
	1.18453	1.32738
	1.43267	1.44639
	0.96202	0.94189
	0.4194	0.3942
	0.11646	0.11646
	0	0.00105
	0	0.000447622
	0	0.000102626
	0	-0.00049992
	0	-0.00155
	0	0.00113
	0	0.00322
	0	0.01431
	0	0.00504
	-0.13717	-0.13548
	-0.31242	-0.28897
	-0.1102	-0.01017
	0.29911	0.44738
	0.62473	0.81732
	0.84049	1.09394
	0.94803	1.22407
	0.93379	1.19589
	0.89073	1.06006
	0.86144	1.06844
	0.86688	1.01951
	0.90601	1.13009
	0.9537	1.12728
	0.9706	1.20128
	1.01146	1.17109
	1.10661	1.25688
	1.3292	1.50128
	1.24204	1.26884
	0.66454	0.65737
	0.14643	0.13353
	0	0.000457131
	0	-0.00262
	0	6.89255e-05
	0	0.000473619
	0	-0.000951322
	0	0.00199
	0	-0.000331626
	0	0.0092
	0	0.00323
	0	0.000811369
	-0.16842	-0.16227
	-0.297	-0.21993
	0.02178	0.11912
	0.30916	0.4338
	0.50689	0.64995
	0.71261	0.98729
	0.85208	1.10633
	0.92251	1.16037
	0.9539	1.17827
	0.94324	1.10795
	0.94938	1.15062
	0.94127	1.17585
	0.97683	1.22038
	1.04297	1.28501
	1.17364	1.31667
	1.37878	1.42658
	1.01077	1.00453
	0.46531	0.47349
	0.11514	0.10485
	0	0.00114
	0	0.000788259
	0	0.000179991
	0	-0.00147
	0	-0.000403816
	0	0.00156
	0	-0.00106
	0	0.00772
	0	0.00874
	0	0.0104
	-0.37113	-0.31589
	-0.23014	-0.16299
	0.16962	0.2996
	0.48035	0.67995
	0.7542	1.00581
	0.91861	1.24652
	0.97357	1.18
	0.99212	1.18832
	0.96452	1.17521
	0.94875	1.11638
	0.96661	1.15876
	0.97762	1.23101
	0.99328	1.23994
	1.05496	1.2618
	1.18609	1.37574
	1.37983	1.40004
	0.98771	1.01111
	0.40939	0.40131
	0.08904	0.09245
	0	-0.00103
	0	-0.00127
	0	-0.00174
	0	-0.00139
	0	0.00161
	0	0.00152
	0	-0.00139
	0	-0.000760581
	0	0.00122
	0	0.00526
	-0.29008	-0.27462
	-0.19221	-0.13025
	0.15666	0.25732
	0.33907	0.44486
	0.48433	0.69289
	0.6803	0.97269
	0.85918	1.17268
	0.97847	1.24159
	1.01538	1.25296
	0.99715	1.17624
	0.96764	1.16357
	0.97619	1.24541
	0.99624	1.23601
	1.01755	1.22875
	1.07166	1.25411
	1.21066	1.27942
	1.12692	1.13739
	0.56728	0.56067
	0.10687	0.11075
	0	0.000470078
	0	-0.00241
	0	0.00231
	0	-0.00115
	0	0.000702356
	0	0.000765475
	0	-0.00285
	0	0.01189
	0	0.00964
	0	0.00493
	-0.16671	-0.15668
	-0.18708	-0.13893
	0.07984	0.20884
	0.25548	0.38356
	0.31816	0.47333
	0.40288	0.63514
	0.54898	0.79958
	0.72247	0.94804
	0.89514	1.03027
	1.00226	1.19955
	1.02038	1.17582
	1.00667	1.23194
	1.02288	1.20657
	1.04933	1.19154
	1.03837	1.08859
	0.97247	1.03171
	0.83675	0.87905
	0.57543	0.57094
	0.17302	0.1648
	0	-9.88588e-05
	0	-0.00124
	0	-0.00194
	0	-0.00178
	0	0.0023
	0	-0.00244
	0	-0.00115
	-0.06884	-0.05813
	-0.17086	-0.15946
	-0.08884	-0.03889
	0.11532	0.22143
	0.26465	0.40427
	0.38538	0.58292
	0.55401	0.72831
	0.74241	0.99221
	0.88739	1.17544
	0.93257	1.22028
	0.93587	1.16505
	0.93622	1.20729
	0.9381	1.11998
	0.96929	1.21206
	1.01106	1.27134
	1.0233	1.225
	1.05542	1.21371
	1.18934	1.31802
	1.23735	1.24953
	0.87515	0.86872
	0.4121	0.41039
	0.09896	0.09453
	0	0.00328
	0	-0.000604759
	0	-0.00194
	0	-0.000985239
	0	0.000566243
	0	0.00127
	0	-0.00134
	0	0.00286
	0	-0.000570708
	0	0.0117
	-0.25823	-0.23422
	-0.2106	-0.14552
	0.09106	0.21275
	0.29604	0.49821
	0.52028	0.7039
	0.75278	0.96888
	0.91911	1.13673
	0.99162	1.29001
	0.97691	1.21051
	0.96973	1.17031
	0.97248	1.18182
	1.00048	1.22736
	1.02357	1.25978
	1.05397	1.2687
	1.15233	1.31405
	1.30621	1.29337
	0.90296	0.90549
	0.41678	0.44568
	0.1126	0.11057
	0	0.00195
	0	-0.00135
	0	0.00021503
	0	-0.000328158
	0	-0.000366325
	0	0.00359
	0	0.000538521
	0	0.01578
	0	0.00421
	-0.15526	-0.15408
	-0.3341	-0.2991
	0.02162	0.14017
	0.3295	0.42979
	0.51018	0.72301
	0.72122	1.00481
	0.89569	1.24244
	0.96745	1.2336
	0.95101	1.22014
	0.93767	1.1677
	0.93686	1.09363
	0.94848	1.17608
	0.97412	1.19811
	1.01139	1.23948
	1.06486	1.2371
	1.19011	1.33081
	1.36607	1.39151
	0.87487	0.88937
	0.36216	0.38774
	0.09914	0.09409
	0	0.000230497
	0	0.000603116
	0	0.00118
	0	0.000540971
	0	0.000405238
	0	-0.00211
	0	-0.000886594
	0	0.00334
	0	0.00283
	0	0.00467
	-0.17902	-0.15382
	-0.38814	-0.32359
	0.01747	0.11203
	0.42755	0.61524
	0.67103	0.81981
	0.85361	1.14143
	0.93634	1.21161
	0.94462	1.20469
	0.92485	1.08874
	0.90693	1.04858
	0.90222	1.08254
	0.93278	1.1966
	0.98839	1.25074
	1.04458	1.23545
	1.13685	1.23876
	1.34747	1.43851
	1.06699	1.08188
	0.54763	0.55727
	0.14248	0.13925
	0	-0.000836928
	0	-0.000630002
	0	0.000753775
	0	0.00206
	0	7.3656e-05
	0	0.00182
	0	-7.65192e-05
	0	0.02046
	0	-0.00173
	-0.09842	-0.09991
	-0.1889	-0.18557
	-0.15291	-0.07173
	0.09899	0.24525
	0.3904	0.58191
	0.6297	0.83686
	0.84777	1.19754
	0.97673	1.24993
	1.01657	1.22748
	0.99308	1.22306
	0.98036	1.16117
	0.98399	1.14235
	0.97741	1.20487
	0.98763	1.21538
	1.04359	1.23258
	1.15144	1.307
	1.33568	1.37337
	0.93064	0.93954
	0.4232	0.42732
	0.11318	0.1066
	0	-0.00155
	0	0.000506557
	0	0.002
	0	0.00213
	0	0.00163
	0	0.00182
	0	-0.00186
	0	-0.00333
	-0.13341	-0.12235
	-0.3333	-0.28648
	-0.02625	0.06864
	0.28699	0.39897
	0.53226	0.71034
	0.76734	1.02927
	0.89857	1.13489
	0.94648	1.20906
	0.9341	1.14055
	0.91748	1.13965
	0.91415	1.1045
	0.94648	1.07882
	0.97479	1.19461
	0.98865	1.23002
	0.98716	1.19281
	1.0392	1.24505
	1.17387	1.29943
	1.42327	1.42739
	0.97272	0.956
	0.43049	0.43067
	0.11908	0.1276
	0	-0.00177
	0	-0.00106
	0	-0.00128
	0	-0.00168
	0	0.000506556
	0	-0.0024
	0	0.00062957
	0	0.01897
	0	0.00217
	-0.09813	-0.08832
	-0.21075	-0.19648
	-0.15042	-0.06604
	0.16027	0.3037
	0.43192	0.60376
	0.62864	0.84969
	0.79683	1.04948
	0.91726	1.14126
	0.95529	1.19001
	0.93062	1.12688
	0.90402	1.13219
	0.91138	1.1369
	0.93164	1.18891
	0.94941	1.20863
	1.0026	1.22498
	1.09168	1.29749
	1.2738	1.40043
	1.31703	1.32881
	0.76355	0.75637
	0.16774	0.16374
	0	0.00136
	0	-0.00432
	0	-0.00518
	0	0.00142
	0	0.00402
	0	-0.00234
	0	-0.00338
	0	0.01408
	0	0.00148
	-0.05219	-0.05507
	-0.18467	-0.17072
	-0.22442	-0.15663
	0.05767	0.14568
	0.34502	0.55642
	0.59833	0.82025
	0.83406	1.14471
	0.9606	1.25926
	0.98767	1.24915
	0.9775	1.18197
	0.96711	1.13302
	0.95466	1.15946
	0.97202	1.24066
	1.01142	1.25149
	1.06247	1.25697
	1.16926	1.30052
	1.35861	1.38854
	0.92291	0.94522
	0.40635	0.41109
	0.10918	0.10378
	0	0.00121
	0	-0.00142
	0	-0.00384
	0	-0.00552
	0	-0.00261
	0	-0.00146
	0	-0.00115
	0	0.00533
	-0.07318	-0.06847
	-0.23227	-0.20308
	-0.21977	-0.14076
	0.13409	0.26275
	0.46667	0.64565
	0.70896	0.88743
	0.89327	1.18852
	0.97816	1.25894
	0.98458	1.19158
	0.95012	1.16827
	0.93504	1.15357
	0.92749	1.12325
	0.93526	1.1084
	0.95159	1.21831
	0.99032	1.25137
	1.05967	1.26225
	1.18543	1.28343
	1.37233	1.40482
	0.90689	0.88842
	0.43887	0.43501
	0.13657	0.13745
	0	0.00163
	0	-0.00513
	0	-0.00385
	0	0.00696
	0	0.00641
	0	0.01539
	0	0.00884
	0	0.01011
	0	0.00145
	0	0.0038
	-0.63175	-0.83112
	-0.17925	-0.07828
	0.56119	0.70978
	0.80595	1.31965
	0.96028	1.45744
	0.96817	1.23018
	0.82951	1.76352
	0.70281	1.27956
	0.66	1.0431
	0.70503	1.27404
	0.75882	1.35918
	0.76437	1.45267
	0.73415	0.5544
	0.76227	0.76866
	1.03479	1.48488
	1.25438	1.05113
	1.30952	1.73171
	0.83568	1.03977
	0.2054	0.23141
	0	-0.00195
	0	0.000575244
	0	0.00745
	0	-0.00672
	0	-0.01347
	0	-0.0082
	0	0.00763
	0	0.01049
	0	0.00742
	0	0.00288
	-0.58238	-0.56904
	-0.21386	-0.0597
	0.49403	0.62783
	0.80189	1.07571
	0.94684	1.46097
	0.96038	0.88216
	0.84767	1.25268
	0.7117	1.29391
	0.64378	0.85007
	0.6994	0.88608
	0.76363	0.83289
	0.76806	0.97633
	0.77372	0.98502
	0.8457	0.71802
	1.01932	1.16246
	1.18039	0.88284
	1.33112	1.34341
	1.11948	1.36973
	0.36274	0.37828
	0	-0.00835
	0	0.00522
	0	-0.000753355
	0	-0.000228919
	0	0.00148
	0	-0.00655
	0	0.01057
	0	-0.0015
	0	-0.00831
	-0.06458	-0.09034
	-0.72812	-0.65816
	0.0085	0.26556
	0.77964	0.99332
	0.89327	1.34202
	0.97005	1.14412
	0.86492	0.98921
	0.68178	1.22231
	0.59773	0.95643
	0.65073	0.77113
	0.70508	0.92683
	0.73478	0.75146
	0.76978	0.82025
	0.85864	1.16832
	1.00616	1.34601
	1.04794	1.14735
	1.21925	0.96575
	1.33559	1.35541
	0.8701	0.81163
	0.22209	0.223
	0	0.00144
	0	-0.00103
	0	-0.000108571
	0	-0.00725
	0	0.00209
	0	-0.00426
	0	0.00393
	0	-0.00776
	0	0.0066
	0	-0.00609
	-0.45733	-0.5497
	-0.38841	-0.38939
	0.36063	0.6861
	0.78817	0.98665
	0.98424	1.17284
	1.08642	1.35564
	1.01696	1.57083
	0.86563	1.08101
	0.77468	0.64339
	0.78403	1.11682
	0.85508	1.12009
	0.8854	0.68118
	0.90811	1.00914
	0.79952	0.40591
	0.95325	1.00969
	1.3458	1.18031
	1.38761	1.57668
	0.68773	0.80117
	0.11393	0.10725
	0	0.000660275
	0	-0.00172
	0	-0.00165
	0	0.000138699
	0	0.01174
	0	0.00165
	0	-0.00674
	0	0.00682
	0	-0.00369
	-0.52052	-0.50921
	-0.31906	-0.15769
	0.4893	0.68526
	0.82183	1.11386
	0.9383	1.33418
	0.983	1.23051
	0.8649	0.81752
	0.69403	1.17998
	0.6132	1.06433
	0.67489	0.71149
	0.76568	0.98428
	0.79036	0.93357
	0.78066	0.87627
	0.82486	0.84467
	1.00856	1.02017
	1.07089	1.26573
	1.2274	1.14292
	1.30773	1.55914
	0.70499	0.77582
	0.1312	0.08774
	0	0.00494
	0	-0.00372
	0	0.00551
	0	0.00316
	0	-0.00144
	0	-0.00357
	0	0.0092
	0	0.000534718
	0	-0.00603
	0	-0.01224
	0	0.04327
	-0.73274	-0.83338
	-0.07994	0.11632
	0.63714	1.0285
	0.7875	1.18994
	0.95364	1.28259
	1.02857	1.4568
	0.93096	1.15662
	0.77935	0.99944
	0.70668	0.76096
	0.72936	0.68383
	0.78424	0.92415
	0.77747	0.65475
	0.79389	0.98982
	1.02493	0.91184
	1.1263	0.91707
	1.26588	1.29922
	1.19396	1.3764
	0.41611	0.41022
	0	-0.00202
	0	-0.00342
	0	-0.00564
	0	0.000839386
	0	-0.00202
	0	7.26219e-05
	0	0.01435
	0	0.00303
	0	-0.00709
	-0.16605	-0.18413
	-0.68573	-0.68013
	0.16544	0.43646
	0.79754	1.20774
	0.89496	1.29238
	0.9952	1.32691
	0.93936	0.93485
	0.79483	1.12045
	0.66347	1.01128
	0.6182	0.71507
	0.67688	0.7175
	0.72005	0.79495
	0.75215	0.77015
	0.83247	0.73509
	1.031	0.96291
	1.10836	1.20693
	1.2321	1.17442
	1.22706	1.20295
	0.58266	0.54013
	0.08352	0.08092
	0	0.00273
	0	-0.00212
	0	-0.00244
	0	0.00187
	0	-0.00319
	0	-0.00356
	0	-0.00381
	0	-0.00224
	0	-0.01254
	0	-0.01215
	-0.09259	-0.20125
	-0.75235	-0.69385
	0.07412	0.18387
	0.78421	1.06131
	0.89948	1.08126
	1.02219	1.15971
	0.96666	1.24852
	0.7883	0.91986
	0.66175	0.74268
	0.65382	0.69525
	0.69695	0.79342
	0.76673	0.82832
	0.83193	0.75301
	0.97137	1.03638
	1.029	1.08988
	1.19199	1.08142
	1.31036	1.27517
	1.08044	1.1987
	0.35672	0.38705
	0	0.0012
	0	-0.00335
	0	-0.00511
	0	0.00115
	0	0.00161
	0	0.00161
	0	0.01194
	0	-0.00983
	0	0.000100258
	0	0.0067
	-0.55656	-0.55584
	-0.36492	-0.16192
	0.53479	0.83112
	0.94589	1.20552
	1.04656	1.23874
	1.01711	1.24958
	0.83516	1.20565
	0.67787	0.92438
	0.64112	0.70036
	0.70064	0.80224
	0.75337	0.9257
	0.77136	0.913
	0.79854	0.64929
	0.94501	0.83803
	1.04606	0.92727
	1.23481	1.21464
	1.34604	1.61593
	0.96376	1.04161
	0.27759	0.28439
	0	9.33532e-05
	0	0.000774359
	0	-0.00422
	0	0.00342
	0	-0.00472
	0	-0.002
	0	-0.00874
	0	-0.00852
	0	-0.00517
	0	0.00832
	-0.45524	-0.45954
	-0.39107	-0.29856
	0.41098	0.52868
	0.81973	1.12538
	0.96748	1.27495
	1.01348	1.2132
	0.89132	1.24201
	0.73207	1.0385
	0.64392	0.73553
	0.64899	0.71268
	0.69313	0.82539
	0.74369	0.68208
	0.80589	0.81268
	0.95945	0.77194
	1.04649	1.07053
	1.20339	1.06284
	1.31367	1.30905
	1.02201	1.1439
	0.31911	0.3091
	0	0.00364
	0	0.00223
	0	0.000169662
	0	-0.00164
	0	0.00323
	0	0.0013
	0	0.01007
	0	-0.00227
	0	0.00521
	-0.08809	-0.0941
	-0.75766	-0.79085
	0.07613	0.20994
	0.74508	0.99598
	0.8683	1.24412
	1.07127	1.31364
	1.05233	1.09191
	0.8688	1.17575
	0.68228	0.81663
	0.62759	0.57894
	0.71829	0.81891
	0.78968	0.73865
	0.76937	0.88026
	0.79753	0.76895
	1.02417	0.99659
	1.07164	1.15323
	1.23536	1.23457
	1.26352	1.26277
	0.5998	0.61472
	0.08722	0.08109
	0	0.000730172
	0	-0.00202
	0	-8.97087e-05
	0	0.00217
	0	-0.00263
	0	-0.00659
	0	0.01295
	0	0.00802
	0	0.000204898
	0	0.00251
	-0.56137	-0.54845
	-0.31342	-0.28139
	0.4766	0.80125
	0.85625	1.25875
	1.05755	1.33949
	1.09332	1.39171
	0.9475	1.1404
	0.74608	0.87365
	0.62424	0.71045
	0.65107	0.66786
	0.76734	0.8378
	0.80843	0.95027
	0.8	0.80693
	0.93428	0.93195
	1.08775	1.01607
	1.29605	1.2204
	1.34193	1.60795
	0.74699	0.80606
	0.15308	0.14851
	0	0.00544
	0	0.00327
	0	0.00109
	0	0.00461
	0	0.00524
	0	0.00476
	0	0.01079
	0	-0.00151
	0	0.000693381
	0	0.0057
	-0.62244	-0.61104
	-0.16859	-0.05141
	0.53559	0.75392
	0.77823	1.03847
	0.94012	1.17917
	0.97118	1.21265
	0.8529	1.15331
	0.72195	0.73343
	0.6904	0.82554
	0.71214	0.80066
	0.73748	0.7743
	0.7591	0.74365
	0.79004	0.76814
	0.92894	0.90397
	1.07492	1.02597
	1.1748	1.17735
	1.28401	1.32082
	1.12362	1.25691
	0.38054	0.37317
	0	-0.000276159
	0	-0.00133
	0	-0.000375807
	0	0.00383
	0	0.00797
	0	-0.00265
	0	-0.00372
	0	0.00854
	0	-0.000565285
	0	-0.00732
	-0.72335	-0.73662
	-0.10279	0.09133
	0.65863	0.83199
	0.81904	1.09648
	0.95761	1.2907
	0.98325	1.18578
	0.8764	1.1999
	0.72919	0.96479
	0.64949	0.81072
	0.67107	0.72738
	0.74112	0.76928
	0.77208	0.72676
	0.76129	0.76883
	0.85368	0.78369
	1.05812	0.99211
	1.27893	1.20792
	1.33249	1.46318
	0.8382	0.84732
	0.20761	0.20857
	0	-0.000211479
	0	0.00384
	0	0.00428
	0	-0.000176125
	0	0.0063
	0	0.00187
	0	0.01109
	0	0.00571
	0	0.00837
	0	0.000262859
	-0.60913	-0.58911
	-0.21864	-0.11813
	0.52933	0.7571
	0.81326	1.1038
	0.98036	1.19217
	1.01038	1.11109
	0.89206	1.18001
	0.73821	0.8558
	0.66229	0.74233
	0.68543	0.84954
	0.74872	0.80692
	0.79024	0.84513
	0.86329	0.828
	1.01551	1.04315
	1.02927	0.94834
	1.22939	1.1869
	1.34522	1.46516
	0.84428	0.86367
	0.20851	0.23243
	0	-0.000379524
	0	-0.00158
	0	-0.00191
	0	0.00382
	0	0.00122
	0	-0.00109
	0	0.00991
	0	-0.00453
	0	8.64485e-05
	0	-0.0021
	0	0.02183
	-0.73805	-0.57698
	-0.10925	0.02363
	0.64666	0.99771
	0.84614	1.32554
	1.02442	1.31737
	1.03046	1.38328
	0.87429	1.02316
	0.72982	0.82756
	0.691	0.7465
	0.72841	0.7751
	0.78046	0.8025
	0.80463	0.76711
	0.93226	0.89017
	1.07057	0.92781
	1.14897	0.97769
	1.28149	1.40599
	1.18123	1.25871
	0.41183	0.42476
	0	-0.00159
	0	0.00265
	0	-0.0015
	0	-0.00288
	0	-0.00303
	0	-0.00272
	0	0.00377
	0	0.00114
	0	0.001
	0	-0.01722
	-0.81086	-0.80759
	-0.05216	0.0875
	0.7482	0.9878
	0.89353	1.16838
	1.01317	1.30544
	0.99848	1.08343
	0.83352	1.11608
	0.65705	0.87967
	0.61134	0.73219
	0.68135	0.74614
	0.76946	0.75807
	0.77592	0.77803
	0.78453	0.69777
	0.98215	0.98996
	1.06368	0.96138
	1.24547	1.37281
	1.30687	1.36186
	0.71617	0.73009
	0.14331	0.14052
	0	0.000205129
	0	0.000448089
	0	0.00217
	0	-0.000661518
	0	-0.00914
	0	-0.0043
	0	0.00744
	0	-0.00209
	0	0.00989
	-0.13803	-0.13189
	-0.75312	-0.72074
	0.13727	0.29987
	0.85738	1.14904
	0.94328	1.20584
	1.02753	1.27604
	0.94073	1.17527
	0.77747	1.05907
	0.66429	0.77878
	0.63319	0.6383
	0.71043	0.80024
	0.78715	0.85308
	0.77696	0.76901
	0.80054	0.71106
	0.99707	1.04088
	1.05519	0.98157
	1.21744	1.20204
	1.35101	1.46141
	0.73056	0.76974
	0.13038	0.12686
	0	-6.05039e-05
	0	-0.00167
	0	0.00264
	0	-0.00143
	0	-0.00455
	0	-0.0036
	0	0.000435402
	0	0.00163
	0	-0.00262
	-0.20418	-0.19645
	-0.66141	-0.65181
	0.25741	0.44238
	0.81929	1.03764
	0.82493	1.1234
	0.92959	1.20968
	0.93536	1.11497
	0.79428	1.02586
	0.63345	0.87765
	0.60587	0.722
	0.65371	0.70392
	0.71143	0.62804
	0.77812	0.71995
	0.8965	0.89743
	1.03796	1.09164
	1.11351	1.17608
	1.29037	1.29602
	1.23894	1.3807
	0.56022	0.59763
	0.07593	0.10033
	0	0.00194
[truncated: 41,503 more rows]

## Sheet: 4cii inset
Name	Error	Count
Unit	a.u.	a.u.
Comment
	-0.48	1
	-0.47	0
	-0.46	0
	-0.45	0
	-0.44	0
	-0.43	0
	-0.42	1
	-0.41	0
	-0.4	1
	-0.39	1
	-0.38	0
	-0.37	0
	-0.36	0
	-0.35	0
	-0.34	2
	-0.33	3
	-0.32	4
	-0.31	7
	-0.3	11
	-0.29	11
	-0.28	21
	-0.27	21
	-0.26	21
	-0.25	41
	-0.24	63
	-0.23	62
	-0.22	77
	-0.21	71
	-0.2	94
	-0.19	112
	-0.18	83
	-0.17	78
	-0.16	106
	-0.15	113
	-0.14	105
	-0.13	115
	-0.12	136
	-0.11	142
	-0.1	162
	-0.09	237
	-0.08	294
	-0.07	347
	-0.06	450
	-0.05	620
	-0.04	952
	-0.03	1506
	-0.02	2023
	-0.01	8712
	4.44089e-16	10877
	0.01	2242
	0.02	1469
	0.03	1230
	0.04	1079
	0.05	1145
	0.06	1182
	0.07	1125
	0.08	1002
	0.09	833
	0.1	687
	0.11	546
	0.12	455
	0.13	458
	0.14	496
	0.15	437
	0.16	350
	0.17	263
	0.18	205
	0.19	157
	0.2	130
	0.21	118
	0.22	92
	0.23	58
	0.24	31
	0.25	8
	0.26	6
	0.27	6
	0.28	2
	0.29	0
	0.3	0
	0.31	1
	0.32	2
	0.33	0
	0.34	1
	0.35	1
	0.36	0
	0.37	0
	0.38	0
	0.39	0
	0.4	0
	0.41	0
	0.42	0
	0.43	0
	0.44	0
	0.45	0
	0.46	0
	0.47	0

## Sheet: 4e
Name	Accuracy	Accuracy	Accuracy	Accuracy
Unit	%	%	%	%
Comment	No convolution - CPU	Convolution - CPU	Convolution - partial coherence	Convolution - coherence
	84.4	92.7	92.2	92.6
