# Supplementary material for: Partial coherence enhances parallelized photonic computing
Source: Nature. 2024 Jul 31;632(8023):55–62. doi: 10.1038/s41586-024-07590-y (PMC11291273; doi:10.1038/s41586-024-07590-y)
Supplement: Supplementary file 5 — Source Data Fig. 5 [file 41586_2024_7590_MOESM5_ESM.xlsx]

## Sheet: 5d
Name	Expected	Measured
Unit	a.u.	a.u.
Comment
	-1.11022e-16	0.09804
	-1.11022e-16	0.15294
	-1.11022e-16	-0.05098
	-1.11022e-16	-0.18431
	-1.11022e-16	0.18431
	-1.11022e-16	0.15294
	-1.11022e-16	-0.30196
	-1.11022e-16	0.19216
	-1.11022e-16	0.38824
	-1.11022e-16	0.19216
	-1.11022e-16	-0.06667
	-1.11022e-16	0.07451
	-1.11022e-16	0.00392
	-1.11022e-16	-0.26275
	-1.11022e-16	0.05098
	-1.11022e-16	0.38039
	-1.11022e-16	0.00392
	-1.11022e-16	0.12157
	-1.11022e-16	-0.00392
	-1.11022e-16	-0.03529
	-1.11022e-16	-0.07451
	-1.11022e-16	-0.29412
	-1.11022e-16	0.04314
	-1.11022e-16	0.01961
	-1.11022e-16	0.11373
	-1.11022e-16	0.20784
	-1.11022e-16	-0.03529
	-1.11022e-16	-0.15294
	-1.11022e-16	0.08235
	-1.11022e-16	-0.07451
	-1.11022e-16	0.04314
	-1.11022e-16	-0.23137
	-1.11022e-16	0.26275
	-1.11022e-16	0.38039
	-1.11022e-16	-0.21569
	-1.11022e-16	0.0902
	-1.11022e-16	-0.11373
	-1.11022e-16	-0.11373
	-0.11462	-0.23922
	-0.35277	-0.36471
	-0.53063	-0.39608
	-0.71344	-1
	-0.9249	-1
	-0.90415	-0.66275
	-0.64032	-0.63922
	-0.33202	-0.33333
	-0.0919	0.11373
	-1.11022e-16	0.22353
	-1.11022e-16	-0.05098
	-1.11022e-16	-0.24706
	-1.11022e-16	-0.17647
	-1.11022e-16	0.15294
	-1.11022e-16	-0.1451
	-1.11022e-16	0.10588
	-1.11022e-16	0.05882
	-1.11022e-16	0.0902
	-1.11022e-16	-0.06667
	-1.11022e-16	0.27843
	-1.11022e-16	-0.02745
	-1.11022e-16	0.20784
	-1.11022e-16	-0.17647
	-1.11022e-16	0.34902
	-1.11022e-16	-0.05882
	-1.11022e-16	0.10588
	-1.11022e-16	-0.03529
	-0.167	-0.27059
	-0.58399	-0.87451
	-0.917	-1
	-1	-1
	-1	-1
	-1	-1
	-1	-1
	-0.96542	-1
	-0.71047	-0.63922
	-0.2747	-0.34118
	-0.02964	0.04314
	-1.11022e-16	0.12157
	-1.11022e-16	0.3098
	-1.11022e-16	-0.24706
	-1.11022e-16	-0.04314
	-1.11022e-16	0.09804
	-1.11022e-16	0.19216
	-1.11022e-16	-0.08235
	-1.11022e-16	-0.28627
	-1.11022e-16	0.0902
	-1.11022e-16	-0.02745
	-1.11022e-16	0.33333
	-1.11022e-16	0.00392
	-1.11022e-16	-0.00392
	-1.11022e-16	0.02745
	-1.11022e-16	0.00392
	-1.11022e-16	0.00392
	-0.167	-0.60784
	-0.58399	-0.63922
	-0.80237	-0.84314
	-0.64723	-0.67059
	-0.42984	-0.48235
	-0.09783	-0.05882
	0.25988	0.20784
	0.16601	0.27843
	-0.2836	-0.46667
	-0.53854	-0.87451
	-0.39921	-0.66275
	-0.12055	-0.01176
	-1.11022e-16	0.09804
	-1.11022e-16	-0.22353
	-1.11022e-16	-0.06667
	-1.11022e-16	-0.10588
	-1.11022e-16	-0.02745
	-1.11022e-16	0.62353
	-1.11022e-16	0.15294
	-1.11022e-16	-0.07451
	-1.11022e-16	-0.04314
	-1.11022e-16	0.37255
	-1.11022e-16	0.11373
	-1.11022e-16	0.2
	-1.11022e-16	0.05098
	-1.11022e-16	0.03529
	-1.11022e-16	0.16078
	-0.05138	-0.12941
	-0.3498	-0.27059
	-0.62846	-0.44314
	-0.37055	-0.24706
	0.22036	-0.26275
	0.71739	1
	0.94466	1
	0.98221	0.78039
	0.78458	1
	0.30237	0.23137
	-0.13142	-0.35686
	-0.25198	-0.18431
	-0.1087	0.20784
	-1.11022e-16	-0.05882
	-1.11022e-16	-0.15294
	-1.11022e-16	-0.04314
	-1.11022e-16	-0.11373
	-1.11022e-16	-0.21569
	-1.11022e-16	0.16078
	-1.11022e-16	0.00392
	-1.11022e-16	0.05098
	-1.11022e-16	-0.05882
	-1.11022e-16	0.12941
	-1.11022e-16	0.12157
	-1.11022e-16	0.04314
	-1.11022e-16	0.15294
	-1.11022e-16	-0.16078
	-1.11022e-16	-0.13725
	-0.07609	-0.10588
	-0.2332	-0.19216
	-0.19565	-0.2
	0.22925	0.29412
	0.74308	0.64706
	0.93577	1
	0.81126	0.9451
	0.54447	1
	0.25198	0.67843
	0.06324	0.11373
	0.06126	0.22353
	0.11265	0.63137
	0.05632	-0.28627
	-1.11022e-16	-0.04314
	-1.11022e-16	-0.12157
	-1.11022e-16	0.23922
	-1.11022e-16	-0.12941
	-1.11022e-16	-0.23137
	-1.11022e-16	0.01176
	-1.11022e-16	-0.1451
	-1.11022e-16	-0.16078
	-1.11022e-16	0.05882
	-1.11022e-16	0.41961
	-1.11022e-16	-0.36471
	-1.11022e-16	0.55294
	-1.11022e-16	0.1451
	-1.11022e-16	0.15294
	-1.11022e-16	-0.05098
	0.05138	-0.01176
	0.31917	0.34118
	0.7164	0.74118
	0.88834	1
	0.67885	0.79608
	0.28261	0.66275
	0.05534	0.11373
	-0.18874	-0.01961
	-0.44763	-0.05882
	-0.29348	-0.40392
	0.02767	0.03529
	0.14822	0.1451
	0.07411	0.36471
	-1.11022e-16	0.11373
	-1.11022e-16	0.13725
	-1.11022e-16	-0.03529
	-1.11022e-16	-0.09804
	-1.11022e-16	0.35686
	-1.11022e-16	-0.1451
	-1.11022e-16	-0.17647
	-1.11022e-16	-0.10588
	-1.11022e-16	0.01961
	-1.11022e-16	-0.06667
	-1.11022e-16	0.1451
	-1.11022e-16	0.34902
	-1.11022e-16	0.1451
	-1.11022e-16	-0.15294
	-1.11022e-16	0.12157
	0.07609	0.17647
	0.4002	0.38039
	0.77964	0.62353
	0.68775	0.67059
	0.25692	0.12157
	0.0247	0.29412
	-0.11561	-0.17647
	-0.35474	-0.30196
	-0.36759	-0.38039
	-0.07905	0.21569
	0.1581	-0.09804
	0.16304	0.3098
	0.05435	-0.10588
	-1.11022e-16	0.15294
	-1.11022e-16	-0.02745
	-1.11022e-16	-0.17647
	-1.11022e-16	-0.04314
	-1.11022e-16	-0.02745
	-1.11022e-16	0.06667
	-1.11022e-16	-0.2
	-1.11022e-16	0.24706
	-1.11022e-16	0.34902
	-1.11022e-16	0.03529
	-1.11022e-16	-0.01961
	-1.11022e-16	-0.0902
	-1.11022e-16	-0.02745
	-1.11022e-16	0.18431
	-1.11022e-16	0.27843
	-1.11022e-16	-0.20784
	0.03063	0.01176
	0.07905	0.01961
	0.06621	-0.00392
	0.01779	0.05098
	-0.0751	-0.24706
	-0.39427	-0.72549
	-0.60672	-0.62353
	-0.30929	-0.61569
	0.18775	0.21569
	0.46146	0.56863
	0.31621	0.53725
	0.06423	0.05882
	-1.11022e-16	-0.24706
	-1.11022e-16	0.33333
	-1.11022e-16	0.11373
	-1.11022e-16	-0.12157
	-1.11022e-16	0.0902
	-1.11022e-16	-0.02745
	-1.11022e-16	0.11373
	-1.11022e-16	-0.24706
	-1.11022e-16	-0.01961
	-1.11022e-16	0.02745
	-1.11022e-16	0.36471
	-1.11022e-16	0.01176
	-1.11022e-16	-0.34118
	-1.11022e-16	-0.31765
	-1.11022e-16	-0.12157
	-1.11022e-16	-0.01176
	-1.11022e-16	-0.17647
	-1.11022e-16	0.34902
	-1.11022e-16	-0.42745
	-1.11022e-16	0.01176
	-0.12648	-0.13725
	-0.38735	-0.35686
	-0.40119	-0.38824
	-0.03854	0.2549
	0.40514	0.74902
	0.50889	0.73333
	0.21542	0.22353
	0.00988	-0.05098
	-1.11022e-16	-0.27059
	-1.11022e-16	-0.40392
	-1.11022e-16	0.13725
	-1.11022e-16	-0.03529
	-1.11022e-16	-0.02745
	-1.11022e-16	0.05098
	-1.11022e-16	0.03529
	-1.11022e-16	-0.05098
	-1.11022e-16	-0.31765
	-1.11022e-16	0.21569
	-1.11022e-16	-0.3098
	-1.11022e-16	0.2549
	-1.11022e-16	0.31765
	-1.11022e-16	0.18431
	-1.11022e-16	-0.16078
	-1.11022e-16	0.03529
	-1.11022e-16	0.2
	-1.11022e-16	0.04314
	-1.11022e-16	-0.05098
	-0.17391	-0.32549
	-0.51581	-0.22353
	-0.51581	-0.58431
	-0.08696	0.42745
	0.39625	0.2549
	0.58794	0.4902
	0.34091	0.81961
	0.06225	0.45882
	-1.11022e-16	0.24706
	-1.11022e-16	0.23137
	-1.11022e-16	-0.13725
	-1.11022e-16	0.11373
	-1.11022e-16	0.08235
	-1.11022e-16	0.31765
	-1.11022e-16	0.10588
	-1.11022e-16	-0.01961
	-1.11022e-16	0.16078
	-1.11022e-16	-0.03529
	-1.11022e-16	0.07451
	-1.11022e-16	0.03529
	-1.11022e-16	0.05098
	-1.11022e-16	0.05098
	-1.11022e-16	-0.10588
	-1.11022e-16	-0.09804
	-1.11022e-16	-0.2549
	-1.11022e-16	-0.00392
	-1.11022e-16	-0.19216
	-0.0247	0.16863
	-0.28063	0.18431
	-0.61067	-0.68627
	-0.4585	-0.63922
	0.13142	0.16863
	0.59289	0.95294
	0.5	0.45882
	0.14229	0.29412
	-1.11022e-16	-0.05098
	-1.11022e-16	0.02745
	-1.11022e-16	0.34902
	-1.11022e-16	-0.22353
	-1.11022e-16	0.51373
	-1.11022e-16	-0.1451
	-1.11022e-16	-0.16863
	-1.11022e-16	-0.04314
	-1.11022e-16	-0.05098
	-1.11022e-16	-0.04314
	-1.11022e-16	-0.01176
	-1.11022e-16	0.03529
	-1.11022e-16	0.10588
	-1.11022e-16	0.06667
	-1.11022e-16	-0.08235
	-1.11022e-16	-0.08235
	-1.11022e-16	0.07451
	-1.11022e-16	-0.02745
	-1.11022e-16	0.10588
	-1.11022e-16	0.19216
	-0.19565	-0.23922
	-0.46739	-0.67843
	-0.35474	-0.35686
	0.02075	0.31765
	0.37154	0.51373
	0.43676	0.34902
	0.18083	0.07451
	0.01186	-0.35686
	-1.11022e-16	0.05882
	-1.11022e-16	0.03529
	-1.11022e-16	-0.02745
	-1.11022e-16	-0.02745
	-1.11022e-16	0.16863
	-1.11022e-16	0.21569
	-1.11022e-16	0.04314
	-1.11022e-16	0.01176
	-1.11022e-16	0.05882
	-1.11022e-16	-0.01176
	-1.11022e-16	0.04314
	-1.11022e-16	0.28627
	-1.11022e-16	-0.04314
	-1.11022e-16	0.21569
	-1.11022e-16	-0.00392
	-1.11022e-16	0.08235
	-1.11022e-16	0.10588
	-1.11022e-16	-0.04314
	-1.11022e-16	-0.12941
	-0.07708	-0.1451
	-0.37451	-0.24706
	-0.53656	-0.7098
	-0.19466	-0.23137
	0.32609	0.45098
	0.53458	0.69412
	0.28755	-0.11373
	0.03458	0.15294
	-1.11022e-16	-0.05098
	-1.11022e-16	0.27843
	-1.11022e-16	0.02745
	-1.11022e-16	-0.09804
	-1.11022e-16	0.02745
	-1.11022e-16	-0.05882
	-1.11022e-16	0.29412
	-1.11022e-16	0.27059
	-1.11022e-16	-0.0902
	-1.11022e-16	-0.07451
	-1.11022e-16	0.07451
	-1.11022e-16	0.1451
	-1.11022e-16	0.24706
	-1.11022e-16	-0.01961
	-1.11022e-16	-0.2549
	-1.11022e-16	-0.01961
	-1.11022e-16	0.20784
	-1.11022e-16	0.13725
	-1.11022e-16	-0.05882
	-0.01877	0.08235
	-0.23518	-0.57647
	-0.46838	-0.2
	-0.30632	-0.16078
	0.05632	0.26275
	0.36067	0.45098
	0.38933	0.36471
	0.13933	0.30196
	-1.11022e-16	-0.18431
	-1.11022e-16	0.39608
	-1.11022e-16	0.04314
	-1.11022e-16	-0.12157
	-1.11022e-16	0.20784
	-1.11022e-16	0.02745
	-1.11022e-16	0.06667
	-1.11022e-16	-0.00392
	-1.11022e-16	0.18431
	-1.11022e-16	0.13725
	-1.11022e-16	0.30196
	-1.11022e-16	-0.0902
	-1.11022e-16	-0.15294
	-1.11022e-16	0.05098
	-1.11022e-16	-0.16078
	-1.11022e-16	-0.20784
	-1.11022e-16	-0.0902
	-1.11022e-16	-0.19216
	-1.11022e-16	0.45098
	-1.11022e-16	-0.30196
	-0.13241	-0.27059
	-0.43775	-0.86667
	-0.4832	-0.45098
	-0.10375	-0.41961
	0.32806	0.50588
	0.44071	0.59216
	0.19862	0.06667
	0.01186	0.02745
	-1.11022e-16	0.02745
	-1.11022e-16	-0.12157
	-1.11022e-16	0.04314
	-1.11022e-16	0.04314
	-1.11022e-16	0.12941
	-1.11022e-16	-0.2
	-1.11022e-16	-0.05882
	-1.11022e-16	-0.04314
	-1.11022e-16	0.12941
	-1.11022e-16	-0.19216
	-1.11022e-16	0.07451
	-1.11022e-16	-0.29412
	-1.11022e-16	-0.26275
	-1.11022e-16	-0.01961
	-1.11022e-16	-0.01961
	-1.11022e-16	0.04314
	-1.11022e-16	-0.35686
	-1.11022e-16	-0.01961
	-1.11022e-16	0.07451
	-1.11022e-16	0.22353
	-0.22628	-0.17647
	-0.50494	-0.53725
	-0.33103	-0.34118
	0.17292	0.38824
	0.58992	0.7098
	0.50395	0.81961
	0.13933	0.34118
	-1.11022e-16	-0.37255
	-1.11022e-16	-0.04314
	-1.11022e-16	0.27059
	-1.11022e-16	0.09804
	-1.11022e-16	-0.17647
	-1.11022e-16	-0.16863
	-1.11022e-16	-0.20784
	-1.11022e-16	0.00392
	-1.11022e-16	-0.08235
	-1.11022e-16	-0.2549
	-1.11022e-16	-0.01961
	-1.11022e-16	0.28627
	-1.11022e-16	-0.18431
	-1.11022e-16	-0.41176
	-1.11022e-16	0.15294
	-1.11022e-16	-0.16863
	-1.11022e-16	-0.2
	-1.11022e-16	-0.16078
	-1.11022e-16	-0.2549
	-1.11022e-16	0.05882
	-1.11022e-16	0.0902
	-0.11265	-0.2
	-0.2253	-0.2549
	-0.11265	-0.3098
	0.12846	0.16078
	0.24901	0.1451
	0.09289	0.02745
	-0.06719	-0.01176
	-0.07905	0.01176
	-0.06423	-0.27843
	-0.02964	-0.2
	-0.00988	0.16078
	-0.02964	0.34118
	-0.06423	-0.17647
	-0.09585	-0.30196
	-0.24111	0.01961
	-0.48123	-0.27059
	-0.59289	-0.40392
	-0.58992	-0.78039
	-0.44862	-0.41176
	-0.16502	-0.30196
	-1.11022e-16	-0.03529
	-1.11022e-16	-0.00392
	-1.11022e-16	-0.57647
	-1.11022e-16	0.1451
	-1.11022e-16	0.35686
	-1.11022e-16	0.00392
	-1.11022e-16	0.07451
	-1.11022e-16	-0.05098
	-1.11022e-16	0.20784
	-1.11022e-16	0.12941
	-1.11022e-16	0.20784
	-0.2253	-0.27843
	-0.70059	-1
	-0.9753	-1
	-1	-1
	-1	-1
	-0.91601	-0.98431
	-0.72332	-0.79608
	-0.61265	-0.28627
	-0.71937	-0.46667
	-0.91403	-0.67843
	-1	-1
	-1	-0.88235
	-1	-1
	-1	-0.98431
	-1	-1
	-0.87154	-1
	-0.49308	-0.81176
	-1.11022e-16	0.24706
	-1.11022e-16	0.11373
	-1.11022e-16	-0.2549
	-1.11022e-16	0.28627
	-1.11022e-16	-0.0902
	-1.11022e-16	-0.31765
	-1.11022e-16	-0.11373
	-1.11022e-16	-0.37255
	0.07312	0.35686
	0.14625	0.34902
	0.07312	0.37255
	-0.20751	-0.28627
	-0.64526	-1
	-0.89822	-1
	-0.92095	-1
	-0.92095	-1
	-0.93577	-1
	-0.97036	-0.78039
	-0.99012	-1
	-0.97036	-1
	-0.93182	-0.86667
	-0.89032	-1
	-0.73715	-0.67843
	-0.41798	-0.56863
	-0.10079	-0.38039
	0.07609	-0.07451
	0.04545	0.00392
	-0.06324	-0.09804
	-1.11022e-16	-0.12941
	-1.11022e-16	0.18431
	-1.11022e-16	0.15294
	-1.11022e-16	0.02745
	-1.11022e-16	0.13725
	-1.11022e-16	-0.23137
	-1.11022e-16	-0.18431
	-1.11022e-16	0.34902
	0.24506	0.09804
	0.62352	0.74902
	0.64032	0.9451
	0.51877	0.51373
	0.51383	0.71765
	0.47134	0.81961
	0.3004	0.41176
	0.08597	-0.05098
	-0.08399	-0.05882
	-0.17984	-0.38824
	-0.06522	0.17647
	0.20158	0.16863
	0.50889	0.73333
	0.79743	1
	0.95949	0.8902
	1	1
	1	1
	1	1
	0.87154	1
	0.49308	0.75686
	-1.11022e-16	-0.0902
	-1.11022e-16	0.29412
	-1.11022e-16	-0.2
	-1.11022e-16	0.04314
	-1.11022e-16	0.1451
	-1.11022e-16	-0.34902
	-1.11022e-16	-0.06667
	-1.11022e-16	-0.3098
	0.17194	0.06667
	0.59387	0.91373
	0.92194	0.92941
	1	1
	1	1
	1	1
	1	1
	1	1
	1	0.69412
	1	1
	1	0.96863
	1	0.97647
	0.99605	1
	0.98617	1
	0.97826	1
	0.89921	0.96078
	0.69368	0.92157
	0.51383	0.78039
	0.40316	0.49804
	0.22826	0.60784
	-1.11022e-16	-0.11373
	-1.11022e-16	-0.27843
	-1.11022e-16	0.07451
	-1.11022e-16	-0.07451
	-1.11022e-16	-0.01176
	-1.11022e-16	0.01176
	-1.11022e-16	0.16863
	-1.11022e-16	0.04314
	-1.11022e-16	0.11373
	0.1166	0.26275
	0.35474	0.32549
	0.48123	0.77255
	0.48617	0.58431
	0.52866	0.78824
	0.6996	0.93725
	0.91403	1
	1	1
	0.90316	0.98431
	0.67787	0.97647
	0.51779	0.59216
	0.40514	0.79608
	0.20257	0.22353
	0.04051	0.2
	-1.11022e-16	-0.32549
	-1.11022e-16	0.34902
	-1.11022e-16	0.16078
	-1.11022e-16	-0.10588
	-1.11022e-16	-0.01961
	-1.11022e-16	-0.3098
	-1.11022e-16	0.07451
	-1.11022e-16	0.26275
	-1.11022e-16	-0.11373
	-1.11022e-16	-0.0902
	-1.11022e-16	-0.34902
	-1.11022e-16	0.11373
	-1.11022e-16	-0.17647
	-1.11022e-16	-0.18431
	-1.11022e-16	-0.05882
	-1.11022e-16	0.05098
	-1.11022e-16	-0.18431
	-1.11022e-16	-0.16863
	-1.11022e-16	0.13725
	-1.11022e-16	0.23922
	-1.11022e-16	0.12941
	-1.11022e-16	0.16078
	-1.11022e-16	-0.16078
	-1.11022e-16	-0.05098
	-1.11022e-16	-0.2
	-1.11022e-16	-0.09804
	-1.11022e-16	-0.04314
	-1.11022e-16	0.16078
	-1.11022e-16	0.11373
	-1.11022e-16	0.00392
	-1.11022e-16	-0.20784
	-1.11022e-16	0.01176
	-1.11022e-16	0.12941
	-1.11022e-16	-0.27843
	-1.11022e-16	-0.06667
	-1.11022e-16	0.11373
	-1.11022e-16	-0.27059
	-1.11022e-16	-0.3098
	-1.11022e-16	-0.27843
	-1.11022e-16	0.00392
	-1.11022e-16	-0.19216
	-1.11022e-16	-0.19216
	-1.11022e-16	-0.07451
	-1.11022e-16	-0.10588
	-1.11022e-16	-0.16078
	-1.11022e-16	-0.18431
	-1.11022e-16	0.0902
	-1.11022e-16	-0.2549
	-1.11022e-16	0.11373
	-1.11022e-16	-0.09804
	-1.11022e-16	0.03529
	-1.11022e-16	-0.12941
	-1.11022e-16	0.04314
	-1.11022e-16	-0.13725
	-1.11022e-16	0.27843
	-1.11022e-16	-0.18431
	-1.11022e-16	-0.37255
	-1.11022e-16	0.16078
	-1.11022e-16	-0.02745
	-1.11022e-16	0.21569
	-1.11022e-16	-0.00392
	-1.11022e-16	-0.00392
	-1.11022e-16	0.0902
	-1.11022e-16	0.18431
	-1.11022e-16	0.06667
	-1.11022e-16	0.09804
	-1.11022e-16	-0.08235
	-1.11022e-16	0.00392
	-1.11022e-16	0.16078
	-1.11022e-16	0.01176
	-1.11022e-16	-0.00392
	-1.11022e-16	-0.05882
	-1.11022e-16	-0.18431
	-1.11022e-16	-0.02745
	-1.11022e-16	0.2549
	-1.11022e-16	0.20784
	-1.11022e-16	0.36471
	-1.11022e-16	-0.18431
	-1.11022e-16	-0.01961
	-1.11022e-16	-0.24706
	-1.11022e-16	-0.28627
	-1.11022e-16	-0.27843
	-1.11022e-16	-0.17647
	-1.11022e-16	0.03529
	-1.11022e-16	-0.26275
	-1.11022e-16	0.09804
	-1.11022e-16	0.31765
	-1.11022e-16	-0.18431
	-1.11022e-16	-0.08235
	-1.11022e-16	-0.11373
	-1.11022e-16	0.36471
	-1.11022e-16	0.18431
	-1.11022e-16	-0.00392
	-1.11022e-16	-0.02745
	-1.11022e-16	0.02745
	-1.11022e-16	0.17647
	-1.11022e-16	-0.01176
	-1.11022e-16	-0.22353
	-1.11022e-16	-0.10588
	-1.11022e-16	-0.17647
	-1.11022e-16	0.04314
	-1.11022e-16	0.07451
	-1.11022e-16	0.01176
	-1.11022e-16	-0.08235
	-1.11022e-16	-0.38039
	-1.11022e-16	0.0902
	-1.11022e-16	0.00392
	-1.11022e-16	0.12157
	-1.11022e-16	-0.04314
	-1.11022e-16	0.08235
	-1.11022e-16	0.08235
	-1.11022e-16	0.10588
	-1.11022e-16	-0.38039
	-1.11022e-16	-0.16863
	-1.11022e-16	0.09804
	-1.11022e-16	0.01176
	-1.11022e-16	-0.23922
	-1.11022e-16	-0.2
	-1.11022e-16	0.23922
	-1.11022e-16	0.16078
	-1.11022e-16	-0.02745
	-1.11022e-16	0.01961
	-1.11022e-16	0.2549
	-1.11022e-16	0.05882
	-1.11022e-16	-0.03529
	-1.11022e-16	0.0902
	-1.11022e-16	0.39608
	-1.11022e-16	-0.00392
	-1.11022e-16	-0.2549
	-1.11022e-16	0.05882
	-1.11022e-16	-0.32549
	-1.11022e-16	-0.22353
	-1.11022e-16	0.01176
	-1.11022e-16	-0.05098
	-1.11022e-16	0.00392
	-1.11022e-16	0.03529
	-1.11022e-16	0.01176
	-1.11022e-16	0.34118
	-1.11022e-16	-0.12941
	-1.11022e-16	0.27843
	-1.11022e-16	0.16863
	-1.11022e-16	-0.08235
	-1.11022e-16	-0.37255
	-1.11022e-16	-0.28627
	-1.11022e-16	-0.27843
	-0.11272	-0.03896
	-0.11272	0.16883
	-0.11272	-0.44589
	-0.11272	-0.30736
	-0.11272	0.1342
	-0.11272	0.17749
	-0.11272	-0.21212
	-0.11272	-0.04762
	-0.11272	-0.14286
	-0.11272	-0.05628
	-0.11272	-0.24675
	-0.11272	-0.09957
	-0.11272	-0.30736
	-0.11272	-0.35065
	-0.11272	-0.00433
	-0.11272	-0.15152
	-0.11272	-0.35065
	-0.11272	-0.09091
	-0.11272	-0.07359
	-0.11272	-0.43723
	-0.11272	0.03896
	-0.11272	-0.24675
	-0.11272	0.21212
	-0.11272	-0.16883
	-0.11272	-0.02165
	-0.11272	-0.06494
	-0.11272	0.14286
	-0.11272	-0.28139
	-0.11272	-0.38528
	-0.11272	0.39394
	-0.11272	-0.20346
	-0.11272	-0.18615
	-0.11272	0.28139
	-0.11272	0.09091
	-0.11272	0.10823
	-0.11272	0.02165
	-0.11272	-0.05628
	-0.11272	-0.10823
	-0.11272	-0.19481
	-0.11272	0.32468
	-0.11272	0.16883
	-0.11272	0.11688
	-0.11272	0.20346
	-0.11272	0.09957
	-0.11272	-0.09957
	-0.11272	-0.16017
	-0.11272	-0.06494
	-0.11272	-0.15152
	-0.11272	0.08225
	-0.11272	0.18615
	-0.11272	0.02165
	-0.11272	-0.16017
	-0.11272	-0.03896
	-0.11272	0.11688
	-0.11272	-0.03896
	-0.11272	-0.11688
	-0.11272	-0.05628
	-0.11272	0.2381
	-0.11272	-0.24675
	-0.11272	-0.38528
	-0.11272	-0.25541
	-0.11272	0.21212
	-0.11272	-0.14286
	-0.11272	-0.16883
	-0.11272	-0.14286
	-0.11272	-0.15152
	-0.11272	-0.02165
	-0.11272	0.12554
	-0.11272	-0.2987
	-0.11272	-0.25541
	-0.11272	0.11688
	-0.11272	-0.02165
	-0.16282	0.12554
	-0.54779	-0.16883
	-0.97627	-0.74026
	-0.735	-0.75758
	-0.25643	-0.39394
	-0.11272	0.09091
	-0.11272	-0.01299
	-0.11272	0.22944
	-0.11272	-0.30736
	-0.11272	-0.28139
	-0.11272	-0.0303
	-0.11272	-0.08225
	-0.11272	0.29004
	-0.11272	0.05628
	-0.11272	-0.28139
	-0.11272	-0.09957
	-0.11272	-0.01299
	-0.11272	-0.20346
	-0.11272	0.16883
	-0.11272	0.22944
	-0.11272	-0.16883
	-0.11272	0.2381
	-0.11272	-0.25541
	-0.11272	-0.41991
	-0.11272	-0.07359
	-0.11272	-0.08225
	-0.11272	-0.09957
	-0.11272	0.00433
	-0.22742	-0.47186
	-0.67436	-0.80087
	-1	-1
	-0.66117	-0.90476
	-0.22083	0.00433
	-0.11272	-0.09091
	-0.11272	0.21212
	-0.11272	-0.25541
	-0.11272	-0.18615
	-0.11272	-0.1342
	-0.11272	0.28139
	-0.11272	-0.37662
	-0.11272	-0.59307
	-0.11272	-0.16883
	-0.11272	0.20346
	-0.11272	0.00433
	-0.11272	-0.18615
	-0.11272	-0.31602
	-0.11272	-0.30736
	-0.11272	-0.08225
	-0.11272	0.1342
	-0.11272	-0.07359
	-0.11272	-0.1342
	-0.11272	-0.06494
	-0.11272	-0.24675
	-0.11272	-0.02165
	-0.11272	-0.14286
	-0.11272	-0.12554
	-0.24061	-0.15152
	-0.35135	-0.26407
	-0.06262	0.16017
	0.19183	-0.0303
	0.03098	0.14286
	-0.11272	-0.14286
	-0.11272	-0.16883
	-0.11272	-0.39394
	-0.11272	-0.09957
	-0.11272	-0.32468
	-0.11272	0.05628
	-0.11272	0.01299
	-0.11272	-0.00433
	-0.11272	0.08225
	-0.11272	0.07359
	-0.11272	-0.02165
	-0.11272	0.27273
	-0.11272	-0.09091
	-0.11272	0.2381
	-0.11272	-0.31602
	-0.11272	-0.00433
	-0.11272	-0.2381
	-0.11272	-0.07359
	-0.11272	-0.07359
	-0.11272	-0.18615
	-0.11272	0.15152
	-0.11272	-0.45455
	-0.17205	-0.12554
	-0.43837	-0.47186
	-0.45155	-0.21212
	0.05735	-0.21212
	0.23797	0.93074
	-0.00461	-0.09957
	-0.11272	-0.04762
	-0.11272	-0.37662
	-0.11272	0.0303
	-0.11272	0.0303
	-0.11272	0.27273
	-0.11272	-0.03896
	-0.11272	-0.54113
	-0.11272	-0.09091
	-0.11272	-0.35065
	-0.11272	-0.41126
	-0.11272	0.06494
	-0.11272	0.04762
	-0.11272	-0.30736
	-0.11272	0.04762
	-0.11272	-0.22944
	-0.11272	-0.06494
	-0.11272	-0.12554
	-0.11272	-0.32468
	-0.11272	-0.09957
	-0.11272	-0.53247
	-0.11272	0.16883
	-0.11272	0.08225
	-0.22347	-0.24675
	-0.4911	-0.35931
	-0.30257	-0.27273
	0.19974	-0.04762
	0.12195	0.43723
	-0.11272	-0.16017
	-0.11272	0.14286
	-0.11272	-0.02165
	-0.11272	-0.18615
	-0.11272	0.28139
	-0.11272	0.09091
	-0.11272	0.15152
	-0.11272	-0.37662
	-0.11272	0.01299
	-0.11272	0.05628
	-0.11272	0.4026
	-0.11272	-0.20346
	-0.11272	-0.26407
	-0.11272	-0.03896
	-0.11272	0.27273
	-0.11272	0.22944
	-0.11272	-0.38528
	-0.11272	-0.09091
	-0.11272	0.02165
	-0.11272	0.28139
	-0.11272	0.02165
	-0.11272	-0.16017
	-0.11272	-0.25541
	-0.31971	0.22078
	-0.49901	-0.48918
	-0.08108	0.27273
	0.28148	0.47186
	0.07053	-0.11688
	-0.11272	-0.18615
	-0.11272	0.28139
	-0.11272	0.02165
	-0.11272	0.30736
	-0.11272	0.19481
	-0.11272	-0.1342
	-0.11272	0.20346
	-0.11272	0.07359
	-0.11272	-0.07359
	-0.11272	0.41126
	-0.11272	0.12554
	-0.11272	-0.18615
	-0.11272	0.1342
	-0.11272	-0.21212
	-0.11272	0.00433
	-0.11272	-0.08225
	-0.11272	0.4632
	-0.11272	0.4026
	-0.11272	-0.14286
	-0.11272	-0.26407
	-0.11272	-0.37662
	-0.11272	0.04762
	-0.15491	-0.06494
	-0.42123	-0.07359
	-0.55307	-0.2987
	-0.15359	-0.1342
	0.10349	-0.32468
	-0.02966	0.03896
	-0.11272	-0.17749
	-0.11272	0.08225
	-0.11272	-0.07359
	-0.11272	-0.41126
	-0.11272	-0.17749
	-0.11272	0.00433
	-0.11272	0.01299
	-0.11272	0.00433
	-0.11272	-0.05628
	-0.11272	0.26407
	-0.11272	-0.24675
	-0.11272	0.27273
	-0.11272	0.14286
	-0.11272	-0.28139
	-0.11272	-0.15152
	-0.11272	0.03896
	-0.11272	-0.1342
	-0.11272	-0.37662
	-0.11272	-0.01299
	-0.11272	0.06494
	-0.11272	0.11688
	-0.11272	-0.01299
	-0.23797	-0.26407
	-0.43177	-0.54113
	-0.33817	-0.28139
	-0.09295	0.16017
	-0.0468	-0.08225
	-0.09822	-0.14286
	-0.11272	0.11688
	-0.11272	0.01299
	-0.11272	-0.16883
	-0.11272	0.36797
	-0.11272	-0.03896
	-0.11272	0.27273
	-0.11272	-0.03896
	-0.11272	-0.10823
	-0.11272	0.08225
	-0.11272	-0.2381
	-0.11272	-0.09091
	-0.11272	-0.28139
	-0.11272	-0.17749
	-0.11272	0.16017
	-0.11272	0.09091
	-0.11272	0.04762
	-0.11272	0.03896
	-0.11272	-0.34199
	-0.11272	-0.09957
	-0.11272	0.09091
	-0.11272	0.06494
	-0.11272	0.18615
	-0.25511	-0.22078
	-0.3975	-0.26407
	-0.07185	-0.44589
	0.25379	0.35065
	0.07053	-0.16017
	-0.11272	-0.02165
	-0.11272	0.10823
	-0.11272	-0.19481
	-0.11272	-0.47186
	-0.11272	-0.25541
	-0.11272	-0.11688
	-0.11272	0.07359
	-0.11272	0.03896
	-0.11272	0.16017
	-0.11272	-0.41126
	-0.11272	0.03896
	-0.11272	-0.17749
	-0.11272	0.45455
	-0.11272	0.19481
	-0.11272	0.00433
	-0.11272	-0.04762
	-0.11272	-0.2381
	-0.11272	0.31602
	-0.11272	-0.03896
	-0.11272	0.22078
	-0.11272	-0.29004
	-0.11272	-0.10823
	-0.18787	0.06494
	-0.45023	0.05628
	-0.49769	-0.2381
	0.07581	0.21212
	0.44496	0.5671
	0.13382	0.38528
	-0.11272	-0.07359
	-0.11272	-0.41126
	-0.11272	-0.2381
	-0.11272	-0.16883
	-0.11272	-0.19481
	-0.11272	-0.06494
	-0.11272	-0.42857
	-0.11272	-0.22078
	-0.11272	-0.0303
	-0.11272	-0.19481
	-0.11272	0.1342
	-0.11272	0.0303
	-0.11272	0.35931
	-0.11272	-0.00433
	-0.11272	-0.01299
	-0.11272	-0.07359
	-0.11272	-0.12554
	-0.11272	0.25541
	-0.11272	-0.25541
	-0.11272	0.12554
	-0.11272	-0.08225
	-0.11272	-0.10823
	-0.2762	0.07359
	-0.5913	-0.77489
	-0.4621	-0.5671
	0.07185	0.11688
	0.20765	0.11688
	-0.01121	0.30736
	-0.11272	0.15152
	-0.11272	-0.32468
	-0.11272	0.1342
	-0.11272	0.04762
	-0.11272	-0.22944
	-0.11272	-0.01299
	-0.11272	0.19481
	-0.11272	-0.17749
	-0.11272	-0.07359
	-0.11272	-0.24675
	-0.11272	0.17749
	-0.11272	-0.04762
	-0.11272	0.18615
	-0.11272	0.18615
	-0.11272	-0.12554
	-0.11272	-0.03896
	-0.11272	0.22944
	-0.11272	-0.28139
	-0.11272	-0.12554
	-0.11272	-0.22078
	-0.11272	-0.00433
	-0.11272	-0.32468
	-0.26302	-0.27273
	-0.43573	-0.53247
	-0.14436	-0.06494
	0.20237	0.31602
	0.07185	-0.04762
	-0.10218	-0.16017
	-0.11272	0.09091
	-0.11272	-0.19481
	-0.11272	-0.19481
	-0.11272	-0.17749
	-0.11272	-0.04762
	-0.11272	-0.0303
	-0.11272	-0.24675
	-0.11272	-0.14286
	-0.11272	0.10823
	-0.11272	0.1342
	-0.11272	-0.09091
	-0.11272	0.22944
	-0.11272	-0.04762
	-0.11272	-0.08225
	-0.11272	-0.09957
	-0.11272	-0.22944
	-0.11272	-0.09957
	-0.11272	-0.29004
	-0.11272	0.10823
	-0.11272	-0.32468
	-0.11272	0.48918
	-0.14436	-0.02165
	-0.31839	-0.51515
	-0.3764	-0.48052
	0.0679	-0.01299
	0.37508	0.47186
	0.10481	0.58442
	-0.11272	-0.04762
	-0.11272	-0.20346
	-0.11272	-0.16883
	-0.11272	0.06494
	-0.11272	0.00433
	-0.11272	-0.17749
	-0.11272	-0.03896
	-0.11272	0.22078
	-0.11272	-0.49784
	-0.11272	-0.35065
	-0.11272	-0.05628
	-0.11272	0.04762
	-0.11272	0.15152
	-0.11272	-0.04762
	-0.11272	-0.31602
	-0.11272	-0.0303
	-0.11272	-0.2987
	-0.11272	0.17749
	-0.11272	-0.10823
	-0.11272	0.09091
	-0.11272	-0.30736
	-0.11272	-0.17749
	-0.27093	-0.34199
	-0.53856	-0.30736
	-0.36454	-0.58442
	0.13514	0.39394
	0.2261	0.41991
	-0.00593	0.36797
	-0.11272	-0.4026
	-0.11272	0.07359
	-0.11272	-0.18615
	-0.11272	-0.00433
	-0.11272	-0.26407
	-0.11272	-0.15152
	-0.11272	-0.00433
	-0.11272	0.28139
	-0.11272	-0.06494
	-0.11272	-0.29004
	-0.11272	0.05628
	-0.11272	0.00433
	-0.11272	-0.16017
	-0.11272	-0.09091
	-0.11272	-0.43723
	-0.11272	0.21212
	-0.11272	-0.03896
	-0.11272	0.06494
	-0.11272	0.04762
	-0.11272	-0.09957
	-0.11272	0.44589
	-0.11272	-0.36797
	-0.28016	-0.06494
	-0.4766	-0.36797
	-0.24192	-0.04762
	0.05076	0.06494
	-0.01648	0.04762
	-0.11272	0.00433
	-0.11272	0.33333
	-0.11272	0.11688
	-0.11272	-0.0303
	-0.11272	0.08225
	-0.11272	-0.04762
	-0.11272	0.03896
	-0.11272	-0.22944
	-0.11272	-0.38528
	-0.11272	-0.37662
	-0.11272	-0.09957
	-0.11272	0.08225
	-0.11272	-0.07359
	-0.11272	-0.50649
	-0.11272	-0.16017
	-0.11272	0.06494
	-0.11272	-0.14286
	-0.11272	-0.04762
	-0.11272	-0.0303
	-0.11272	0.2381
	-0.11272	-0.16883
	-0.11272	0.0303
	-0.11272	0.04762
	-0.25511	-0.24675
	-0.3975	-0.18615
	-0.1325	0.14286
	0.1325	0.20346
	0.00989	-0.1342
	-0.11272	0.37662
	-0.11272	0.19481
	-0.11272	0.07359
	-0.11272	-0.02165
	-0.11272	0.21212
	-0.11272	0.29004
	-0.11272	-0.12554
	-0.11272	-0.0303
	-0.11272	0.24675
	-0.11272	0.22078
	-0.11272	-0.14286
	-0.11272	-0.05628
	-0.11272	0.00433
	-0.11272	-0.08225
	-0.11272	0.26407
	-0.11272	-0.24675
	-0.11272	-0.0303
	-0.11272	-0.27273
	-0.11272	0.55844
	-0.11272	0.15152
	-0.11272	-0.12554
	-0.11272	0.1342
	-0.19314	0.06494
	-0.40541	-0.07359
	-0.45682	-0.67965
	-0.14436	0.01299
	0.08767	0.03896
	-0.01252	-0.22078
	-0.11272	-0.12554
	-0.11272	-0.19481
	-0.11272	0.42857
	-0.11272	0.08225
	-0.11272	0.00433
	-0.11272	-0.15152
	-0.11272	0.16017
	-0.11272	-0.22078
	-0.11272	-0.0303
	-0.11272	0.08225
	-0.11272	-0.01299
	-0.11272	0.39394
	-0.11272	0.15152
	-0.11272	0.19481
	-0.11272	-0.0303
	-0.11272	0.34199
	-0.11272	-0.2381
	-0.11272	0.16883
	-0.11272	0.09957
	-0.11272	-0.01299
	-0.11272	-0.00433
	-0.11272	0.2381
	-0.29862	-0.18615
	-0.51879	-0.38528
	-0.30257	-0.17749
	0.06526	0.41126
	0.118	-0.05628
	-0.02966	-0.32468
	-0.11272	0.22078
	-0.11272	0.10823
	-0.11272	-0.07359
	-0.11272	-0.09957
	-0.11272	0.10823
	-0.11272	0.36797
	-0.11272	-0.51515
	-0.11272	0.09957
	-0.11272	0.11688
	-0.11272	0.2987
	-0.11272	0.07359
	-0.11272	0.15152
	-0.11272	-0.14286
	-0.11272	0.2381
	-0.11272	0.05628
	-0.11272	-0.09091
	-0.11272	0.01299
	-0.11272	0.04762
	-0.11272	0.27273
	-0.11272	0.16883
	-0.11272	-0.27273
	-0.12591	-0.16883
	-0.34212	-0.49784
	-0.53593	-0.4632
	-0.14832	-0.18615
	0.32103	0.52381
	0.23665	0.30736
	-0.02571	-0.03896
	-0.11272	-0.0303
	-0.11272	0.09091
	-0.11272	0.36797
	-0.11272	-0.07359
	-0.11272	-0.12554
	-0.11272	-0.21212
	-0.11272	0.04762
	-0.11272	0.0303
	-0.11272	-0.25541
	-0.11272	0.0303
	-0.11272	0.07359
	-0.11272	0.14286
	-0.11272	0.18615
	-0.11272	-0.35931
	-0.11272	-0.06494
	-0.11272	-0.01299
	-0.11272	0.33333
	-0.11272	-0.0303
	-0.11272	0.07359
	-0.11272	-0.22078
	-0.11272	-0.2381
	-0.11931	-0.00433
	-0.20105	0.08225
	-0.16678	-0.38528
	0.27488	0.62771
	0.50824	0.93074
	0.15227	0.16883
	-0.10877	0.19481
	-0.11272	-0.04762
	-0.11272	0.01299
	-0.11272	0.07359
	-0.11272	0.2381
	-0.11272	-0.16883
	-0.11272	-0.18615
	-0.11272	0.07359
	-0.11272	-0.02165
	-0.11272	0.11688
	-0.11272	-0.11688
	-0.11272	0.07359
	-0.11272	-0.61039
	-0.11272	0.08225
	-0.11272	0.05628
	-0.11272	-0.05628
	-0.11272	-0.16883
	-0.11272	0.1342
	-0.11272	-0.20346
	-0.11272	-0.15152
	-0.11272	-0.15152
	-0.11272	-0.07359
	-0.09954	-0.02165
	0.1971	0.4632
	0.80224	0.76623
	1	1
	0.5412	0.48918
	0.0468	0.10823
	-0.11272	0.01299
	-0.11272	0.21212
	-0.11272	0.04762
	-0.11272	0.15152
	-0.11272	0.02165
	-0.11272	-0.0303
	-0.11272	0.08225
	-0.11272	0.05628
	-0.11272	-0.35931
	-0.11272	0.02165
	-0.11272	0.33333
	-0.11272	0.01299
	-0.11272	0.06494
	-0.11272	0.07359
	-0.11272	-0.1342
	-0.11272	-0.05628
	-0.11272	0.09091
	-0.11272	0.03896
	-0.11272	0.00433
	-0.11272	-0.57576
	-0.11272	-0.4632
	-0.11272	0.28139
	-0.10613	-0.05628
	0.1615	0.25541
	0.64799	0.50649
	0.62558	0.4026
	0.14568	0.00433
	-0.09954	-0.2987
	-0.11272	-0.19481
	-0.11272	0.16017
	-0.11272	-0.20346
	-0.11272	0.5671
	-0.11272	-0.20346
	-0.11272	-0.09091
	-0.11272	-0.18615
	-0.11272	-0.05628
	-0.11272	-0.31602
	-0.11272	0.49784
	-0.11272	-0.2381
	-0.11272	0.24675
	-0.11272	-0.17749
	-0.11272	-0.10823
	-0.11272	-0.15152
	-0.11272	-0.15152
	-0.11272	0.05628
	-0.11272	0.1342
	-0.11272	-0.07359
	-0.11272	0.12554
	-0.11272	-0.39394
	-0.11272	0.17749
	-0.11272	0.0303
	-0.11272	0.28139
	-0.11272	-0.10823
	-0.11272	0.04762
	-0.11272	-0.09091
	-0.11272	-0.27273
	-0.11272	0.03896
	-0.11272	-0.0303
	-0.11272	-0.15152
	-0.11272	0.25541
	-0.11272	0.58442
	-0.11272	-0.08225
	-0.11272	-0.21212
	-0.11272	-0.0303
	-0.11272	-0.09091
	-0.11272	-0.18615
	-0.11272	-0.06494
	-0.11272	-0.36797
	-0.11272	-0.08225
	-0.11272	0.09957
	-0.11272	0.15152
	-0.11272	-0.26407
	-0.11272	-0.1342
	-0.11272	-0.22078
	-0.11272	0.24675
	-0.11272	-0.00433
	-0.11272	-0.16883
	-0.11272	0.16883
	-0.11272	-0.11688
	-0.11272	-0.29004
	-0.11272	0.37662
	-0.11272	-0.14286
	-0.11272	-0.09957
	-0.11272	-0.26407
	-0.11272	-0.10823
	-0.11272	-0.09957
	-0.11272	-0.16017
	-0.11272	-0.14286
	-0.11272	-0.29004
	-0.11272	-0.09091
	-0.11272	-0.36797
	-0.11272	0.04762
	-0.11272	0.09091
	-0.11272	0.16017
	-0.11272	-0.07359
	-0.11272	0.17749
	-0.11272	-0.08225
	-0.11272	-0.22944
	-0.11272	-0.02165
	-0.11272	-0.35931
	-0.11272	-0.17749
	-0.11272	0.57576
	-0.11272	-0.06494
	-0.11272	-0.24675
	-0.11272	-0.12554
	-0.11272	-0.16883
	-0.11272	-0.09091
	-0.11272	-0.09091
	-0.11272	0.0303
	-0.11272	-0.41991
	-0.11272	0.04762
	-0.11272	0.05628
	-0.11272	-0.14286
	-0.11272	-0.02165
	-0.11272	0.02165
	-0.11272	-0.06494
	-0.11272	-0.09957
	-0.11272	0.37662
	-0.11272	-0.1342
	-0.11272	-0.10823
	-0.11272	-0.20346
	-0.11272	-0.0303
	-0.11272	0.04762
	-0.11272	-0.01299
	-0.11272	-0.21212
	-0.11272	-0.26407
	-0.11272	-0.30736
	-0.11272	-0.06494
	-0.11272	-0.15152
	-0.11272	-0.32468
	-0.11272	0.07359
	-0.11272	-0.09957
	-0.11272	-0.26407
	-0.11272	0.28139
	-0.11272	-0.37662
	-0.11272	-0.14286
	-0.11272	0.06494
	-0.11272	-0.44589
	-0.11272	-0.26407
	-0.11272	-0.01299
	-0.11272	-0.52381
	-0.11272	0.09957
	-0.11272	-0.19481
	-0.11272	-0.41991
	-0.11272	-0.12554
	-0.11272	0.04762
	-0.11272	0.09957
	-0.11272	0.16883
	-0.11272	-0.1342
	-0.11272	0.35065
	-0.11272	-0.4632
	-0.11272	0.31602
	0.00396	0.04314
	0.00396	-0.03529
	0.00396	-0.19216
	0.00396	-0.10588
	0.00396	0.15294
	0.00396	-0.10588
	0.00396	0.0902
	0.00396	0.12941
	0.00396	0.12157
	0.00396	-0.05098
	0.00396	0.04314
	0.00396	0.29412
	0.00396	0.16078
	0.00396	-0.16863
	0.00396	-0.38039
	0.00396	-0.00392
	0.00396	-0.00392
	0.00396	-0.11373
	0.00396	-0.05098
	0.00396	-0.19216
	0.00396	0.01961
	0.00396	0.05098
	0.00396	-0.06667
	0.00396	-0.07451
	0.00396	-0.11373
	0.00396	-0.16863
	0.00396	-0.12157
	0.00396	0.23137
	0.00396	-0.30196
	0.00396	-0.21569
	0.00396	-0.29412
	0.00396	0.16078
	0.00396	-0.41176
	0.00396	0.11373
	0.00396	0.16078
	0.00396	-0.10588
	0.00396	-0.12941
	0.00396	-0.16863
	0.00396	-0.16078
	0.00396	0.1451
	0.00396	0.23922
	0.00396	0.12941
	0.00396	0.01961
	0.00396	0.03529
	0.00396	-0.17647
	0.00396	-0.12157
	0.00396	-0.07451
	0.00396	-0.10588
	0.00396	-0.09804
	0.00396	-0.01961
	0.00396	-0.04314
	0.00396	-0.03529
	0.00396	0.18431
	0.00396	-0.23137
	0.00396	-0.07451
	0.00396	-0.13725
	0.00396	0.06667
	0.00396	-0.22353
	0.00396	0.03529
	0.00396	-0.08235
	0.00396	0.48235
	0.00396	0.0902
	0.00396	-0.27059
	0.00396	0.35686
	0.00396	0.0902
	0.00396	0.1451
	0.00396	-0.16863
	0.00396	0.06667
	-0.00693	-0.35686
	-0.16634	-0.27843
	-0.55446	-0.80392
	-0.84554	-0.96078
	-0.67723	-0.9451
	-0.25743	-0.27059
	-0.02673	-0.05882
	0.00396	-0.02745
	0.00396	-0.05098
	0.00396	0.03529
	0.00396	0.07451
	0.00396	-0.16078
	0.00396	-0.09804
	0.00396	0.13725
	0.00396	0.18431
	0.00396	-0.03529
	0.00396	-0.06667
	0.00396	0.44314
	0.00396	-0.01176
	0.00396	0.18431
	0.00396	-0.12157
	0.00396	-0.49804
	0.00396	0.2549
	0.00396	-0.33333
	0.00396	0.07451
	0.00396	0.02745
	0.00396	0.2
	0.00396	0.18431
	-0.03267	-0.29412
	-0.31782	-0.16078
	-0.77822	-1
	-0.99208	-1
	-0.85149	-1
	-0.45842	-0.42745
	-0.10198	-0.19216
	0.00396	-0.23137
	0.00396	-0.16863
	0.00396	-0.12941
	0.00396	0.2549
	0.00396	0.07451
	0.00396	0.10588
	0.00396	-0.18431
	0.00396	0.28627
	0.00396	-0.51373
	0.00396	0.06667
	0.00396	0.1451
	0.00396	-0.02745
	0.00396	0.19216
	0.00396	-0.01961
	0.00396	0.10588
	0.00396	-0.05098
	0.00396	0.05098
	0.00396	-0.18431
	0.00396	-0.00392
	0.00396	-0.02745
	-0.01683	0.32549
	-0.22178	-0.17647
	-0.48515	-0.56078
	-0.37822	-0.56078
	-0.14257	-0.06667
	-0.1703	-0.01961
	-0.19703	-0.40392
	-0.07129	0.17647
	0.00396	0.01961
	0.00396	0.33333
	0.00396	-0.30196
	0.00396	0.30196
	0.00396	0.16863
	0.00396	0.27843
	0.00396	0.19216
	0.00396	-0.08235
	0.00396	0.28627
	0.00396	-0.2
	0.00396	-0.01961
	0.00396	-0.08235
	0.00396	-0.00392
	0.00396	0.27059
	0.00396	0.33333
	0.00396	0.2549
	0.00396	-0.36471
	0.00396	0.02745
	0.00396	-0.06667
	-0.10495	-0.36471
	-0.40198	-0.27843
	-0.69307	-0.20784
	-0.60792	-0.77255
	-0.20792	-0.18431
	0.00396	0.06667
	-0.05743	-0.11373
	-0.22673	-0.3098
	-0.33465	-0.31765
	-0.22673	-0.19216
	-0.05743	0.16078
	0.00396	0.19216
	0.00396	0.10588
	0.00396	0.04314
	0.00396	0.05882
	0.00396	-0.12941
	0.00396	0.12941
	0.00396	0.01961
	0.00396	-0.05882
	0.00396	0.26275
	0.00396	0.21569
	0.00396	0.04314
	0.00396	-0.38824
	0.00396	0.19216
	0.00396	-0.04314
	0.00396	-0.08235
	0.00396	-0.10588
	0.00396	0.2
	-0.24653	-0.52941
	-0.72475	-0.62353
	-0.75545	-0.85098
	-0.33069	-0.3098
	-0.0495	-0.23922
	0.00396	0.02745
	-0.13861	-0.45098
	-0.5297	-0.38824
	-0.85347	-1
	-0.73069	-0.84314
	-0.31485	-0.47451
	-0.04653	-0.43529
	0.00396	-0.12941
	0.00396	-0.23137
	0.00396	-0.10588
	0.00396	-0.07451
	0.00396	0.00392
	0.00396	-0.05098
	0.00396	0.03529
	0.00396	0.08235
	0.00396	-0.15294
	0.00396	-0.08235
	0.00396	-0.44314
	0.00396	0.26275
	0.00396	-0.1451
	0.00396	0.22353
	0.00396	0.00392
	-0.17624	-0.56078
	-0.5	-0.49804
	-0.52574	-0.40392
	-0.26634	-0.58431
	-0.06436	0.03529
	-0.00396	0.01961
	0.01683	0.2
	-0.01287	-0.03529
	-0.22475	-0.21569
	-0.52277	-0.40392
	-0.76733	-0.99216
	-0.68614	-0.79608
	-0.24653	-0.42745
	0.00396	0.01176
	0.00396	-0.0902
	0.00396	0.16863
	0.00396	0.0902
	0.00396	0.13725
	0.00396	0.10588
	0.00396	0.04314
	0.00396	-0.20784
	0.00396	-0.29412
	0.00396	0.18431
	0.00396	0.00392
	0.00396	0.35686
	0.00396	0.00392
	0.00396	0.21569
	-0.05842	-0.08235
	-0.3396	-0.12157
	-0.49604	-0.53725
	-0.21485	-0.71765
	0.00396	0.1451
	0.00396	0.08235
	0.10693	0.2
	0.38416	0.37255
	0.64257	0.63922
	0.67426	0.87451
	0.40396	0.45882
	-0.13366	-0.36471
	-0.52673	-0.74902
	-0.40198	-0.52941
	-0.1	-0.45882
	0.00396	-0.00392
	0.00396	-0.10588
	0.00396	0.15294
	0.00396	-0.2
	0.00396	-0.34118
	0.00396	-0.03529
	0.00396	-0.22353
	0.00396	-0.16863
	0.00396	0.09804
	0.00396	0.04314
	0.00396	-0.08235
	0.00396	-0.13725
	-0.02772	-0.10588
	-0.28812	-0.6549
	-0.55347	-0.60784
	-0.35941	-0.56863
	-0.05842	-0.33333
	0.04257	-0.34118
	0.18614	0.05098
	0.50693	0.36471
	0.83168	0.78039
	0.92772	0.77255
	0.89505	0.83529
	0.68614	1
	0.27129	0.56863
	-0.2099	-0.23137
	-0.58713	-0.63137
	-0.46535	-0.59216
	-0.11782	-0.17647
	-0.000990099	-0.22353
	0.00396	0.06667
	0.00396	0.36471
	0.00396	-0.36471
	0.00396	-0.19216
	0.00396	0.50588
	0.00396	0.2
	0.00396	-0.23922
	0.00396	-0.02745
	0.00396	-0.28627
	0.00396	-0.08235
	-0.03267	-0.33333
	-0.25545	-0.34118
	-0.43465	-0.30196
	-0.24158	-0.27059
	0.03663	-0.15294
	0.35743	0.42745
	0.77228	1
	0.87525	0.64706
	0.6198	1
	0.36337	0.4902
	0.3297	0.40392
	0.45941	0.80392
	0.41188	0.16078
	-0.00198	0.28627
	-0.53762	-0.44314
	-0.67426	-0.7098
	-0.31386	-0.03529
	-0.03069	-0.23137
	0.00396	0.41961
	0.00396	-0.10588
	0.00396	-0.10588
	0.00396	-0.04314
	0.00396	0.13725
	0.00396	0.00392
	0.00396	0.1451
	0.00396	0.23922
	0.00396	-0.22353
	0.00396	-0.33333
	-0.000990099	0.01176
	-0.02574	-0.35686
	-0.04059	0.17647
	0.03564	-0.11373
	0.32574	0.55294
	0.71089	0.77255
	0.79406	0.8902
	0.50297	0.52157
	0.15941	0.01961
	0.01386	-0.1451
	0.03465	-0.22353
	0.26238	0.29412
	0.47921	0.52157
	0.29208	0.31765
	-0.10198	0.16863
	-0.30891	-0.57647
	-0.19208	-0.45098
	-0.02574	0.1451
	0.00396	-0.04314
	0.00396	0.02745
	0.00396	0.01176
	0.00396	0.21569
	0.00396	0.01176
	0.00396	-0.18431
	0.00396	-0.22353
	0.00396	0.15294
	0.00396	-0.01961
	0.00396	-0.08235
	0.00396	-0.06667
	0.00198	0.49804
	-0.00198	0.07451
	0.24851	0.31765
	0.68911	0.80392
	0.64653	0.77255
	0.2297	0.23922
	0.02376	0.10588
	0.00396	0.17647
	0.00396	0.23922
	0.00396	0.01176
	0.0802	0.18431
	0.20495	0.13725
	0.17525	0.3098
	0.04653	-0.08235
	-0.1297	-0.31765
	-0.25347	-0.59216
	-0.12376	-0.12941
	0.00396	-0.01961
	0.00396	-0.2549
	0.00396	0.02745
	0.00396	-0.00392
	0.00396	0.16078
	0.00396	0.05882
	0.00396	-0.09804
	0.00396	0.36471
	0.00396	-0.27059
	0.00396	-0.17647
	-0.09802	0.04314
	-0.2	-0.4902
	-0.09802	0.01176
	0.20297	0.18431
	0.43168	0.72549
	0.26238	0.33333
	0.03366	0.19216
	0.00396	0.23922
	0.00396	0.38824
	0.00396	-0.1451
	0.00396	-0.04314
	-0.07327	-0.23922
	-0.20099	-0.34118
	-0.17426	-0.20784
	-0.04653	0.34902
	0.00396	-0.2
	0.00396	-0.20784
	0.00396	0.22353
	0.00396	0.01176
	0.00396	-0.1451
	0.00396	0.01961
	0.00396	0.28627
	0.00396	-0.15294
	0.00396	-0.27843
	0.00396	-0.1451
	0.00396	-0.05098
	0.00396	0.15294
	0.00396	0.10588
	-0.17426	-0.2
	-0.3505	-0.40392
	-0.16832	-0.1451
	0.0099	0.17647
	0.00594	-0.43529
	0.00396	-0.02745
	0.00396	-0.03529
	0.00396	-0.0902
	0.00396	-0.34902
	-0.01683	-0.01961
	-0.1	-0.13725
	-0.33861	-0.41176
	-0.50099	-0.50588
	-0.28812	-0.85098
	-0.01782	0.03529
	0.18416	0.38824
	0.29208	0.55294
	0.13663	0.36471
	0.00396	0.34118
	0.00396	-0.10588
	0.00396	-0.08235
	0.00396	0.1451
	0.00396	-0.30196
	0.00396	-0.16078
	0.00396	0.05098
	0.00396	-0.10588
	0.00396	0.24706
	0.00396	0.12941
	-0.07228	-0.00392
	-0.14851	-0.60784
[truncated: 98,003 more rows]

## Sheet: 5d inset
Name	Error	Count
Unit	a.u.	a.u.
Comment
	-0.43	0
	-0.41	0
	-0.39	3
	-0.37	11
	-0.35	18
	-0.33	27
	-0.31	54
	-0.29	110
	-0.27	116
	-0.25	283
	-0.23	467
	-0.21	700
	-0.19	1079
	-0.17	1711
	-0.15	2350
	-0.13	3269
	-0.11	4261
	-0.09	5497
	-0.07	6352
	-0.05	7175
	-0.03	7959
	-0.01	8661
	0.01	8758
	0.03	7925
	0.05	7179
	0.07	6243
	0.09	5180
	0.11	4506
	0.13	3312
	0.15	2348
	0.17	1631
	0.19	1083
	0.21	724
	0.23	462
	0.25	258
	0.27	147
	0.29	59
	0.31	37
	0.33	18
	0.35	17
	0.37	4
	0.39	3
	0.41	0

## Sheet: 5e
Name	Expected	Measured
Unit	a.u.	a.u.
Comment
	-1.11022e-16	0.06667
	-1.11022e-16	-0.05882
	-1.11022e-16	-0.05098
	-1.11022e-16	0.04314
	-1.11022e-16	0.1451
	-1.11022e-16	-0.0902
	-1.11022e-16	-0.00392
	-1.11022e-16	0.22353
	-1.11022e-16	0.20784
	-1.11022e-16	-0.0902
	-1.11022e-16	0.05098
	-1.11022e-16	0.01176
	-1.11022e-16	0.02745
	-1.11022e-16	-0.06667
	-1.11022e-16	-0.03529
	-1.11022e-16	-0.02745
	-1.11022e-16	0.35686
	-1.11022e-16	-0.1451
	-1.11022e-16	-0.00392
	-1.11022e-16	-0.05098
	-1.11022e-16	-0.01176
	-1.11022e-16	0.03529
	-1.11022e-16	0.0902
	-1.11022e-16	0.06667
	-1.11022e-16	0.05098
	-1.11022e-16	-0.16078
	-1.11022e-16	0.1451
	-1.11022e-16	0.09804
	-1.11022e-16	-0.03529
	-1.11022e-16	0.11373
	-1.11022e-16	-0.12157
	-1.11022e-16	-0.05882
	-1.11022e-16	-0.01176
	-1.11022e-16	-0.05098
	-1.11022e-16	-0.01961
	-1.11022e-16	-0.07451
	-1.11022e-16	-0.00392
	-1.11022e-16	0.16078
	-0.11462	-0.1451
	-0.35277	-0.29412
	-0.53063	-0.63137
	-0.71344	-0.92157
	-0.9249	-0.99216
	-0.90415	-0.98431
	-0.64032	-0.72549
	-0.33202	-0.46667
	-0.0919	-0.12941
	-1.11022e-16	0.23137
	-1.11022e-16	0.1451
	-1.11022e-16	-0.00392
	-1.11022e-16	-0.07451
	-1.11022e-16	-0.00392
	-1.11022e-16	0.01961
	-1.11022e-16	-0.04314
	-1.11022e-16	-0.10588
	-1.11022e-16	-0.13725
	-1.11022e-16	-0.12157
	-1.11022e-16	0.07451
	-1.11022e-16	0.01961
	-1.11022e-16	-0.01961
	-1.11022e-16	0.0902
	-1.11022e-16	0.01176
	-1.11022e-16	-0.12941
	-1.11022e-16	-0.01176
	-1.11022e-16	0.06667
	-0.167	-0.19216
	-0.58399	-0.59216
	-0.917	-0.95294
	-1	-0.95294
	-1	-0.97647
	-1	-0.91373
	-1	-0.99216
	-0.96542	-0.98431
	-0.71047	-0.87451
	-0.2747	-0.40392
	-0.02964	-0.17647
	-1.11022e-16	-0.05882
	-1.11022e-16	0.10588
	-1.11022e-16	0.06667
	-1.11022e-16	0.06667
	-1.11022e-16	0.01961
	-1.11022e-16	0.08235
	-1.11022e-16	0.07451
	-1.11022e-16	0.04314
	-1.11022e-16	-0.08235
	-1.11022e-16	0.05882
	-1.11022e-16	0.06667
	-1.11022e-16	-0.00392
	-1.11022e-16	-0.05098
	-1.11022e-16	-0.03529
	-1.11022e-16	0.10588
	-1.11022e-16	-0.03529
	-0.167	-0.10588
	-0.58399	-0.60784
	-0.80237	-0.86667
	-0.64723	-0.84314
	-0.42984	-0.48235
	-0.09783	-0.05098
	0.25988	0.20784
	0.16601	0.26275
	-0.2836	-0.36471
	-0.53854	-0.46667
	-0.39921	-0.40392
	-0.12055	-0.17647
	-1.11022e-16	0.05882
	-1.11022e-16	-0.00392
	-1.11022e-16	-0.08235
	-1.11022e-16	-0.01176
	-1.11022e-16	-0.04314
	-1.11022e-16	0.23137
	-1.11022e-16	0.05882
	-1.11022e-16	-0.13725
	-1.11022e-16	0.08235
	-1.11022e-16	-0.01961
	-1.11022e-16	0.10588
	-1.11022e-16	0.01961
	-1.11022e-16	-0.02745
	-1.11022e-16	0.03529
	-1.11022e-16	-0.17647
	-0.05138	0.00392
	-0.3498	-0.4902
	-0.62846	-0.52941
	-0.37055	-0.35686
	0.22036	0.23137
	0.71739	0.90588
	0.94466	0.96863
	0.98221	1
	0.78458	0.89804
	0.30237	0.48235
	-0.13142	-0.19216
	-0.25198	-0.34118
	-0.1087	-0.08235
	-1.11022e-16	-0.02745
	-1.11022e-16	0.03529
	-1.11022e-16	0.05882
	-1.11022e-16	0.01176
	-1.11022e-16	-0.0902
	-1.11022e-16	-0.23137
	-1.11022e-16	-0.0902
	-1.11022e-16	-0.06667
	-1.11022e-16	-0.04314
	-1.11022e-16	-0.01176
	-1.11022e-16	-0.01961
	-1.11022e-16	-0.01176
	-1.11022e-16	-0.08235
	-1.11022e-16	-0.0902
	-1.11022e-16	-0.15294
	-0.07609	-0.15294
	-0.2332	-0.22353
	-0.19565	-0.39608
	0.22925	0.41176
	0.74308	0.79608
	0.93577	0.91373
	0.81126	0.92941
	0.54447	0.70196
	0.25198	0.30196
	0.06324	0.12941
	0.06126	0.08235
	0.11265	0.03529
	0.05632	0.11373
	-1.11022e-16	0.11373
	-1.11022e-16	0.16863
	-1.11022e-16	-0.03529
	-1.11022e-16	-0.02745
	-1.11022e-16	0.01176
	-1.11022e-16	-0.02745
	-1.11022e-16	0.01961
	-1.11022e-16	0.09804
	-1.11022e-16	0.13725
	-1.11022e-16	0.05098
	-1.11022e-16	0.03529
	-1.11022e-16	0.01961
	-1.11022e-16	0.00392
	-1.11022e-16	0.01961
	-1.11022e-16	-0.02745
	0.05138	0.06667
	0.31917	0.57647
	0.7164	0.78039
	0.88834	0.96863
	0.67885	0.68627
	0.28261	0.3098
	0.05534	0.10588
	-0.18874	0.02745
	-0.44763	-0.23137
	-0.29348	-0.3098
	0.02767	-0.15294
	0.14822	0.29412
	0.07411	-0.12941
	-1.11022e-16	0.0902
	-1.11022e-16	-0.05882
	-1.11022e-16	-0.11373
	-1.11022e-16	-0.12941
	-1.11022e-16	0.15294
	-1.11022e-16	0.00392
	-1.11022e-16	-0.05098
	-1.11022e-16	-0.01961
	-1.11022e-16	0.16863
	-1.11022e-16	0.01176
	-1.11022e-16	-0.01176
	-1.11022e-16	-0.02745
	-1.11022e-16	-0.07451
	-1.11022e-16	0.01176
	-1.11022e-16	-0.04314
	0.07609	0.21569
	0.4002	0.60784
	0.77964	0.91373
	0.68775	0.72549
	0.25692	0.39608
	0.0247	-0.01176
	-0.11561	-0.01176
	-0.35474	-0.33333
	-0.36759	-0.50588
	-0.07905	-0.1451
	0.1581	0.0902
	0.16304	0.06667
	0.05435	-0.08235
	-1.11022e-16	0.10588
	-1.11022e-16	0.0902
	-1.11022e-16	-0.05098
	-1.11022e-16	-0.06667
	-1.11022e-16	-0.06667
	-1.11022e-16	-0.08235
	-1.11022e-16	-0.00392
	-1.11022e-16	0.08235
	-1.11022e-16	-0.0902
	-1.11022e-16	0.08235
	-1.11022e-16	0.08235
	-1.11022e-16	0.11373
	-1.11022e-16	-0.12157
	-1.11022e-16	0.01176
	-1.11022e-16	0.08235
	-1.11022e-16	-0.02745
	0.03063	-0.01176
	0.07905	0.1451
	0.06621	0.09804
	0.01779	0.12941
	-0.0751	-0.03529
	-0.39427	-0.58431
	-0.60672	-0.5451
	-0.30929	-0.28627
	0.18775	0.22353
	0.46146	0.43529
	0.31621	0.34902
	0.06423	0.07451
	-1.11022e-16	-0.0902
	-1.11022e-16	0.11373
	-1.11022e-16	-0.00392
	-1.11022e-16	0.01176
	-1.11022e-16	0.00392
	-1.11022e-16	0.01176
	-1.11022e-16	0.01176
	-1.11022e-16	-0.04314
	-1.11022e-16	0.06667
	-1.11022e-16	0.01176
	-1.11022e-16	-0.12941
	-1.11022e-16	0.0902
	-1.11022e-16	0.02745
	-1.11022e-16	-0.07451
	-1.11022e-16	-0.06667
	-1.11022e-16	0.08235
	-1.11022e-16	0.01176
	-1.11022e-16	-0.08235
	-1.11022e-16	0.09804
	-1.11022e-16	-0.01961
	-0.12648	-0.37255
	-0.38735	-0.46667
	-0.40119	-0.53725
	-0.03854	-0.01961
	0.40514	0.62353
	0.50889	0.59216
	0.21542	0.16078
	0.00988	0.01961
	-1.11022e-16	0.0902
	-1.11022e-16	0.00392
	-1.11022e-16	-0.07451
	-1.11022e-16	-0.05882
	-1.11022e-16	0.07451
	-1.11022e-16	-0.00392
	-1.11022e-16	-0.03529
	-1.11022e-16	0.08235
	-1.11022e-16	0.06667
	-1.11022e-16	-0.01176
	-1.11022e-16	0.05098
	-1.11022e-16	0.23137
	-1.11022e-16	0.03529
	-1.11022e-16	0.08235
	-1.11022e-16	0.0902
	-1.11022e-16	0.07451
	-1.11022e-16	0.03529
	-1.11022e-16	-0.08235
	-1.11022e-16	0.2
	-0.17391	-0.18431
	-0.51581	-0.78039
	-0.51581	-0.74118
	-0.08696	-0.15294
	0.39625	0.49804
	0.58794	0.57647
	0.34091	0.16078
	0.06225	0.00392
	-1.11022e-16	0.12157
	-1.11022e-16	-0.03529
	-1.11022e-16	-0.08235
	-1.11022e-16	0.01961
	-1.11022e-16	0.24706
	-1.11022e-16	-0.01961
	-1.11022e-16	-0.08235
	-1.11022e-16	-0.13725
	-1.11022e-16	-0.01961
	-1.11022e-16	-0.07451
	-1.11022e-16	0.03529
	-1.11022e-16	0.00392
	-1.11022e-16	0.00392
	-1.11022e-16	-0.07451
	-1.11022e-16	-0.2
	-1.11022e-16	0.04314
	-1.11022e-16	-0.04314
	-1.11022e-16	-0.05098
	-1.11022e-16	0.12157
	-0.0247	-0.06667
	-0.28063	-0.43529
	-0.61067	-0.78039
	-0.4585	-0.51373
	0.13142	0.16078
	0.59289	0.62353
	0.5	0.52941
	0.14229	0.26275
	-1.11022e-16	0.16078
	-1.11022e-16	0.04314
	-1.11022e-16	-0.10588
	-1.11022e-16	0.03529
	-1.11022e-16	0.00392
	-1.11022e-16	-0.05882
	-1.11022e-16	-0.02745
	-1.11022e-16	-0.17647
	-1.11022e-16	0.01176
	-1.11022e-16	0.11373
	-1.11022e-16	0.09804
	-1.11022e-16	-0.12157
	-1.11022e-16	0.09804
	-1.11022e-16	0.17647
	-1.11022e-16	-0.01176
	-1.11022e-16	0.06667
	-1.11022e-16	0.19216
	-1.11022e-16	0.05098
	-1.11022e-16	-0.01176
	-1.11022e-16	0.10588
	-0.19565	-0.23922
	-0.46739	-0.36471
	-0.35474	-0.34902
	0.02075	0.16078
	0.37154	0.3098
	0.43676	0.49804
	0.18083	0.21569
	0.01186	0.06667
	-1.11022e-16	0.00392
	-1.11022e-16	0.07451
	-1.11022e-16	-0.16078
	-1.11022e-16	-0.04314
	-1.11022e-16	-0.04314
	-1.11022e-16	-0.11373
	-1.11022e-16	0.01961
	-1.11022e-16	0.13725
	-1.11022e-16	0.09804
	-1.11022e-16	0.02745
	-1.11022e-16	-0.1451
	-1.11022e-16	0.10588
	-1.11022e-16	-0.15294
	-1.11022e-16	0.07451
	-1.11022e-16	0.11373
	-1.11022e-16	-0.10588
	-1.11022e-16	0.03529
	-1.11022e-16	-0.02745
	-1.11022e-16	-0.04314
	-0.07708	-0.05098
	-0.37451	-0.55294
	-0.53656	-0.6549
	-0.19466	-0.30196
	0.32609	0.45882
	0.53458	0.52941
	0.28755	0.40392
	0.03458	0.02745
	-1.11022e-16	-0.00392
	-1.11022e-16	-0.11373
	-1.11022e-16	0.15294
	-1.11022e-16	-0.17647
	-1.11022e-16	0.10588
	-1.11022e-16	0.12941
	-1.11022e-16	0.12157
	-1.11022e-16	-0.17647
	-1.11022e-16	0.03529
	-1.11022e-16	0.05098
	-1.11022e-16	0.04314
	-1.11022e-16	0.16078
	-1.11022e-16	0.0902
	-1.11022e-16	0.1451
	-1.11022e-16	-0.10588
	-1.11022e-16	-0.05098
	-1.11022e-16	0.01176
	-1.11022e-16	0.02745
	-1.11022e-16	-0.01961
	-0.01877	0.03529
	-0.23518	-0.32549
	-0.46838	-0.41176
	-0.30632	-0.33333
	0.05632	0.13725
	0.36067	0.35686
	0.38933	0.37255
	0.13933	0.1451
	-1.11022e-16	-0.11373
	-1.11022e-16	-0.01961
	-1.11022e-16	-0.08235
	-1.11022e-16	0.13725
	-1.11022e-16	0.04314
	-1.11022e-16	-0.01176
	-1.11022e-16	-0.20784
	-1.11022e-16	-0.09804
	-1.11022e-16	-0.01961
	-1.11022e-16	-0.08235
	-1.11022e-16	-0.0902
	-1.11022e-16	-0.09804
	-1.11022e-16	0.12157
	-1.11022e-16	0.19216
	-1.11022e-16	-0.04314
	-1.11022e-16	-0.0902
	-1.11022e-16	-0.04314
	-1.11022e-16	0.16863
	-1.11022e-16	0.03529
	-1.11022e-16	0.04314
	-0.13241	-0.07451
	-0.43775	-0.48235
	-0.4832	-0.53725
	-0.10375	-0.12157
	0.32806	0.6549
	0.44071	0.44314
	0.19862	0.27059
	0.01186	0.16863
	-1.11022e-16	-0.05098
	-1.11022e-16	-0.11373
	-1.11022e-16	-0.12941
	-1.11022e-16	0.10588
	-1.11022e-16	-0.20784
	-1.11022e-16	0.05882
	-1.11022e-16	0.09804
	-1.11022e-16	-0.12941
	-1.11022e-16	-0.03529
	-1.11022e-16	0.04314
	-1.11022e-16	-0.23137
	-1.11022e-16	-0.10588
	-1.11022e-16	0.08235
	-1.11022e-16	0.01961
	-1.11022e-16	0.16863
	-1.11022e-16	0.11373
	-1.11022e-16	0.04314
	-1.11022e-16	0.03529
	-1.11022e-16	0.11373
	-1.11022e-16	0.12157
	-0.22628	-0.18431
	-0.50494	-0.52157
	-0.33103	-0.34118
	0.17292	0.0902
	0.58992	0.6549
	0.50395	0.38039
	0.13933	0.12157
	-1.11022e-16	0.06667
	-1.11022e-16	-0.02745
	-1.11022e-16	-0.12157
	-1.11022e-16	0.09804
	-1.11022e-16	0.03529
	-1.11022e-16	0.02745
	-1.11022e-16	0.12941
	-1.11022e-16	-0.03529
	-1.11022e-16	-0.03529
	-1.11022e-16	-0.16863
	-1.11022e-16	0.08235
	-1.11022e-16	-0.13725
	-1.11022e-16	-0.04314
	-1.11022e-16	0.01961
	-1.11022e-16	-0.04314
	-1.11022e-16	-0.07451
	-1.11022e-16	-0.06667
	-1.11022e-16	-0.12941
	-1.11022e-16	-0.08235
	-1.11022e-16	0.10588
	-1.11022e-16	-0.0902
	-0.11265	-0.26275
	-0.2253	-0.2
	-0.11265	-0.35686
	0.12846	0.17647
	0.24901	0.13725
	0.09289	-0.05882
	-0.06719	-0.15294
	-0.07905	-0.01961
	-0.06423	-0.23922
	-0.02964	0.19216
	-0.00988	0.19216
	-0.02964	-0.01961
	-0.06423	0.01961
	-0.09585	0.02745
	-0.24111	-0.21569
	-0.48123	-0.38824
	-0.59289	-0.79608
	-0.58992	-0.52157
	-0.44862	-0.6
	-0.16502	-0.34118
	-1.11022e-16	-0.05882
	-1.11022e-16	-0.12157
	-1.11022e-16	0.07451
	-1.11022e-16	-0.19216
	-1.11022e-16	0.01176
	-1.11022e-16	-0.13725
	-1.11022e-16	-0.05882
	-1.11022e-16	0.00392
	-1.11022e-16	0.12157
	-1.11022e-16	0.05882
	-1.11022e-16	0.0902
	-0.2253	-0.34118
	-0.70059	-0.86667
	-0.9753	-1
	-1	-0.97647
	-1	-0.98431
	-0.91601	-0.99216
	-0.72332	-0.68627
	-0.61265	-0.50588
	-0.71937	-0.74902
	-0.91403	-1
	-1	-0.96078
	-1	-1
	-1	-0.96078
	-1	-0.9451
	-1	-1
	-0.87154	-0.92941
	-0.49308	-0.48235
	-1.11022e-16	-0.05882
	-1.11022e-16	0.02745
	-1.11022e-16	0.01961
	-1.11022e-16	-0.16078
	-1.11022e-16	0.05098
	-1.11022e-16	-0.02745
	-1.11022e-16	0.01176
	-1.11022e-16	0.05882
	0.07312	0.27059
	0.14625	0.21569
	0.07312	0.07451
	-0.20751	-0.27059
	-0.64526	-0.76471
	-0.89822	-0.81176
	-0.92095	-0.97647
	-0.92095	-0.91373
	-0.93577	-0.85882
	-0.97036	-0.97647
	-0.99012	-1
	-0.97036	-0.98431
	-0.93182	-0.96078
	-0.89032	-0.85882
	-0.73715	-0.98431
	-0.41798	-0.42745
	-0.10079	-0.12157
	0.07609	0.10588
	0.04545	0.05098
	-0.06324	-0.00392
	-1.11022e-16	0.16078
	-1.11022e-16	-0.02745
	-1.11022e-16	0.16078
	-1.11022e-16	0.09804
	-1.11022e-16	0.00392
	-1.11022e-16	-0.0902
	-1.11022e-16	-0.05882
	-1.11022e-16	-0.01176
	0.24506	0.24706
	0.62352	0.72549
	0.64032	0.74118
	0.51877	0.60784
	0.51383	0.71765
	0.47134	0.64706
	0.3004	0.33333
	0.08597	0.23137
	-0.08399	-0.10588
	-0.17984	-0.18431
	-0.06522	0.00392
	0.20158	0.27059
	0.50889	0.49804
	0.79743	0.81961
	0.95949	0.96863
	1	0.88235
	1	0.96078
	1	0.88235
	0.87154	0.9451
	0.49308	0.49804
	-1.11022e-16	-0.04314
	-1.11022e-16	0.11373
	-1.11022e-16	0.24706
	-1.11022e-16	-0.08235
	-1.11022e-16	-0.06667
	-1.11022e-16	-0.11373
	-1.11022e-16	-0.00392
	-1.11022e-16	0.07451
	0.17194	0.07451
	0.59387	0.60784
	0.92194	0.84314
	1	0.93725
	1	1
	1	0.97647
	1	0.90588
	1	0.96863
	1	0.9451
	1	1
	1	0.98431
	1	0.92157
	0.99605	1
	0.98617	0.93725
	0.97826	0.92941
	0.89921	0.90588
	0.69368	0.68627
	0.51383	0.63137
	0.40316	0.33333
	0.22826	0.18431
	-1.11022e-16	0.1451
	-1.11022e-16	-0.16078
	-1.11022e-16	-0.09804
	-1.11022e-16	0.01176
	-1.11022e-16	0.11373
	-1.11022e-16	0.15294
	-1.11022e-16	-0.08235
	-1.11022e-16	0.05098
	-1.11022e-16	-0.0902
	0.1166	0.07451
	0.35474	0.61569
	0.48123	0.46667
	0.48617	0.61569
	0.52866	0.62353
	0.6996	0.75686
	0.91403	0.96863
	1	0.96863
	0.90316	0.93725
	0.67787	0.7098
	0.51779	0.43529
	0.40514	0.5451
	0.20257	0.23137
	0.04051	0.0902
	-1.11022e-16	-0.06667
	-1.11022e-16	0.12157
	-1.11022e-16	-0.05098
	-1.11022e-16	0.0902
	-1.11022e-16	-0.06667
	-1.11022e-16	0.01961
	-1.11022e-16	0.03529
	-1.11022e-16	0.01961
	-1.11022e-16	0.03529
	-1.11022e-16	-0.02745
	-1.11022e-16	-0.0902
	-1.11022e-16	-0.01176
	-1.11022e-16	0.04314
	-1.11022e-16	0.08235
	-1.11022e-16	0.05882
	-1.11022e-16	0.10588
	-1.11022e-16	-0.11373
	-1.11022e-16	-0.10588
	-1.11022e-16	0.04314
	-1.11022e-16	-0.02745
	-1.11022e-16	-0.12157
	-1.11022e-16	0.07451
	-1.11022e-16	0.05882
	-1.11022e-16	-0.00392
	-1.11022e-16	0.00392
	-1.11022e-16	0.09804
	-1.11022e-16	-0.01176
	-1.11022e-16	0.09804
	-1.11022e-16	-0.02745
	-1.11022e-16	-0.09804
	-1.11022e-16	-0.2
	-1.11022e-16	-0.16863
	-1.11022e-16	-0.07451
	-1.11022e-16	-0.18431
	-1.11022e-16	-0.00392
	-1.11022e-16	-0.00392
	-1.11022e-16	0.02745
	-1.11022e-16	-0.23922
	-1.11022e-16	0.05882
	-1.11022e-16	-0.0902
	-1.11022e-16	-0.01176
	-1.11022e-16	0.12157
	-1.11022e-16	-0.0902
	-1.11022e-16	-0.00392
	-1.11022e-16	0.04314
	-1.11022e-16	-0.04314
	-1.11022e-16	0.09804
	-1.11022e-16	-0.08235
	-1.11022e-16	-0.05098
	-1.11022e-16	-0.12157
	-1.11022e-16	-0.05882
	-1.11022e-16	-0.01961
	-1.11022e-16	0.12941
	-1.11022e-16	-0.08235
	-1.11022e-16	-0.18431
	-1.11022e-16	-0.01961
	-1.11022e-16	0.04314
	-1.11022e-16	-0.03529
	-1.11022e-16	0.05098
	-1.11022e-16	-0.09804
	-1.11022e-16	-0.16078
	-1.11022e-16	-0.0902
	-1.11022e-16	-0.00392
	-1.11022e-16	-0.2
	-1.11022e-16	-0.05882
	-1.11022e-16	0.07451
	-1.11022e-16	0.01961
	-1.11022e-16	-0.01176
	-1.11022e-16	0.09804
	-1.11022e-16	0.13725
	-1.11022e-16	0.26275
	-1.11022e-16	0.01961
	-1.11022e-16	-0.03529
	-1.11022e-16	-0.0902
	-1.11022e-16	0.05882
	-1.11022e-16	0.15294
	-1.11022e-16	0.00392
	-1.11022e-16	0.05098
	-1.11022e-16	-0.05098
	-1.11022e-16	0.00392
	-1.11022e-16	0.2549
	-1.11022e-16	0.12157
	-1.11022e-16	0.01176
	-1.11022e-16	-0.23922
	-1.11022e-16	0.01176
	-1.11022e-16	-0.00392
	-1.11022e-16	0.01961
	-1.11022e-16	0.10588
	-1.11022e-16	0.05098
	-1.11022e-16	-0.01961
	-1.11022e-16	0.21569
	-1.11022e-16	-0.07451
	-1.11022e-16	-0.07451
	-1.11022e-16	0.03529
	-1.11022e-16	0.03529
	-1.11022e-16	0.12941
	-1.11022e-16	-0.0902
	-1.11022e-16	-0.01961
	-1.11022e-16	0.02745
	-1.11022e-16	-0.0902
	-1.11022e-16	-0.05882
	-1.11022e-16	0.21569
	-1.11022e-16	0.00392
	-1.11022e-16	-0.02745
	-1.11022e-16	-0.07451
	-1.11022e-16	-0.06667
	-1.11022e-16	0.0902
	-1.11022e-16	0.11373
	-1.11022e-16	0.20784
	-1.11022e-16	0.02745
	-1.11022e-16	0.06667
	-1.11022e-16	-0.0902
	-1.11022e-16	-0.1451
	-1.11022e-16	0.01961
	-1.11022e-16	-0.20784
	-1.11022e-16	0.08235
	-1.11022e-16	-0.05882
	-1.11022e-16	-0.04314
	-1.11022e-16	-0.04314
	-1.11022e-16	-0.05098
	-1.11022e-16	0.05098
	-1.11022e-16	-0.2
	-1.11022e-16	-0.00392
	-1.11022e-16	-0.12157
	-1.11022e-16	0.2549
	-1.11022e-16	-0.05882
	-1.11022e-16	0.21569
	-1.11022e-16	-0.10588
	-1.11022e-16	0.0902
	-1.11022e-16	-0.0902
	-1.11022e-16	0.1451
	-1.11022e-16	0.04314
	-1.11022e-16	-0.0902
	-1.11022e-16	0.07451
	-1.11022e-16	-0.08235
	-1.11022e-16	0.01176
	-1.11022e-16	-0.1451
	-1.11022e-16	-0.01176
	-1.11022e-16	-0.01176
	-1.11022e-16	-0.00392
	-1.11022e-16	0.13725
	-1.11022e-16	-0.16078
	-1.11022e-16	-0.04314
	-1.11022e-16	-0.10588
	-1.11022e-16	-0.11373
	-0.11272	-0.22388
	-0.11272	-0.22388
	-0.11272	-0.15423
	-0.11272	-0.12438
	-0.11272	-0.37313
	-0.11272	-0.25373
	-0.11272	-0.12438
	-0.11272	-0.07463
	-0.11272	-0.15423
	-0.11272	0.03483
	-0.11272	0.03483
	-0.11272	-0.08458
	-0.11272	-0.29353
	-0.11272	-0.12438
	-0.11272	-0.02488
	-0.11272	0.01493
	-0.11272	-0.12438
	-0.11272	-0.18408
	-0.11272	-0.25373
	-0.11272	-0.36318
	-0.11272	-0.15423
	-0.11272	-0.03483
	-0.11272	-0.10448
	-0.11272	0.11443
	-0.11272	-0.11443
	-0.11272	-0.09453
	-0.11272	-0.01493
	-0.11272	0.03483
	-0.11272	-0.20398
	-0.11272	-0.19403
	-0.11272	-0.34328
	-0.11272	-0.17413
	-0.11272	-0.12438
	-0.11272	-0.12438
	-0.11272	-0.08458
	-0.11272	-0.15423
	-0.11272	-0.18408
	-0.11272	-0.13433
	-0.11272	-0.30348
	-0.11272	-0.03483
	-0.11272	-0.02488
	-0.11272	-0.20398
	-0.11272	-0.05473
	-0.11272	-0.15423
	-0.11272	-0.16418
	-0.11272	-0.13433
	-0.11272	-0.17413
	-0.11272	-0.35323
	-0.11272	-0.02488
	-0.11272	-0.21393
	-0.11272	-0.40299
	-0.11272	-0.11443
	-0.11272	-0.25373
	-0.11272	-0.34328
	-0.11272	-0.18408
	-0.11272	-0.14428
	-0.11272	0.09453
	-0.11272	-0.37313
	-0.11272	-0.07463
	-0.11272	-0.07463
	-0.11272	-0.07463
	-0.11272	-0.11443
	-0.11272	0.25373
	-0.11272	-0.56219
	-0.11272	-0.25373
	-0.11272	0.04478
	-0.11272	-0.03483
	-0.11272	-0.17413
	-0.11272	-0.35323
	-0.11272	-0.09453
	-0.11272	-0.11443
	-0.11272	-0.14428
	-0.16282	-0.14428
	-0.54779	-0.42289
	-0.97627	-1
	-0.735	-0.74129
	-0.25643	-0.31343
	-0.11272	-0.12438
	-0.11272	-0.13433
	-0.11272	-0.10448
	-0.11272	-0.11443
	-0.11272	-0.35323
	-0.11272	-0.28358
	-0.11272	-0.22388
	-0.11272	-0.19403
	-0.11272	-0.22388
	-0.11272	-0.20398
	-0.11272	0.25373
	-0.11272	-0.11443
	-0.11272	0.17413
	-0.11272	-0.06468
	-0.11272	-0.18408
	-0.11272	-0.17413
	-0.11272	0.00498
	-0.11272	-0.26368
	-0.11272	0.07463
	-0.11272	-0.08458
	-0.11272	0.10448
	-0.11272	0.01493
	-0.11272	-0.11443
	-0.22742	-0.12438
	-0.67436	-0.68159
	-1	-0.97015
	-0.66117	-0.58209
	-0.22083	-0.21393
	-0.11272	-0.14428
	-0.11272	-0.23383
	-0.11272	-0.16418
	-0.11272	0.01493
	-0.11272	-0.15423
	-0.11272	-0.18408
	-0.11272	-0.14428
	-0.11272	0.03483
	-0.11272	-0.14428
	-0.11272	-0.16418
	-0.11272	-0.10448
	-0.11272	-0.28358
	-0.11272	-0.30348
	-0.11272	-0.10448
	-0.11272	-0.06468
	-0.11272	-0.12438
	-0.11272	0.02488
	-0.11272	0.09453
	-0.11272	-0.15423
	-0.11272	0.01493
	-0.11272	-0.21393
	-0.11272	-0.04478
	-0.11272	-0.20398
	-0.24061	-0.27363
	-0.35135	-0.30348
	-0.06262	-0.06468
	0.19183	0.03483
	0.03098	-0.04478
	-0.11272	-0.01493
	-0.11272	-0.11443
	-0.11272	0.12438
	-0.11272	-0.34328
	-0.11272	0.02488
	-0.11272	0.07463
	-0.11272	-0.30348
	-0.11272	-0.17413
	-0.11272	-0.30348
	-0.11272	-0.27363
	-0.11272	-0.18408
	-0.11272	-0.15423
	-0.11272	-0.29353
	-0.11272	-0.11443
	-0.11272	0.04478
	-0.11272	-0.30348
	-0.11272	-0.18408
	-0.11272	-0.06468
	-0.11272	-0.20398
	-0.11272	0.14428
	-0.11272	-0.08458
	-0.11272	-0.00498
	-0.17205	-0.17413
	-0.43837	-0.58209
	-0.45155	-0.56219
	0.05735	0.13433
	0.23797	0.26368
	-0.00461	0.09453
	-0.11272	-0.40299
	-0.11272	-0.23383
	-0.11272	-0.03483
	-0.11272	-0.11443
	-0.11272	-0.07463
	-0.11272	0.00498
	-0.11272	0.01493
	-0.11272	-0.13433
	-0.11272	-0.22388
	-0.11272	0.02488
	-0.11272	-0.08458
	-0.11272	-0.11443
	-0.11272	-0.29353
	-0.11272	-0.13433
	-0.11272	-0.21393
	-0.11272	-0.10448
	-0.11272	-0.15423
	-0.11272	-0.05473
	-0.11272	-0.17413
	-0.11272	-0.37313
	-0.11272	-0.12438
	-0.11272	-0.21393
	-0.22347	-0.18408
	-0.4911	-0.46269
	-0.30257	-0.34328
	0.19974	0.19403
	0.12195	0.16418
	-0.11272	-0.18408
	-0.11272	-0.11443
	-0.11272	-0.11443
	-0.11272	0.03483
	-0.11272	-0.26368
	-0.11272	-0.17413
	-0.11272	-0.29353
	-0.11272	-0.07463
	-0.11272	-0.03483
	-0.11272	-0.24378
	-0.11272	-0.25373
	-0.11272	-0.17413
	-0.11272	-0.07463
	-0.11272	-0.12438
	-0.11272	0.03483
	-0.11272	-0.21393
	-0.11272	0.05473
	-0.11272	0.16418
	-0.11272	0.04478
	-0.11272	-0.01493
	-0.11272	-0.07463
	-0.11272	-0.15423
	-0.11272	0.04478
	-0.31971	-0.26368
	-0.49901	-0.70149
	-0.08108	-0.33333
	0.28148	0.60199
	0.07053	0.07463
	-0.11272	0.03483
	-0.11272	-0.18408
	-0.11272	-0.27363
	-0.11272	-0.19403
	-0.11272	-0.23383
	-0.11272	-0.09453
	-0.11272	-0.08458
	-0.11272	0.16418
	-0.11272	0.05473
	-0.11272	-0.06468
	-0.11272	-0.32338
	-0.11272	-0.22388
	-0.11272	-0.22388
	-0.11272	-0.21393
	-0.11272	-0.13433
	-0.11272	-0.18408
	-0.11272	-0.17413
	-0.11272	-0.14428
	-0.11272	-0.37313
	-0.11272	-0.20398
	-0.11272	0.04478
	-0.11272	-0.20398
	-0.15491	-0.10448
	-0.42123	-0.44279
	-0.55307	-0.37313
	-0.15359	-0.11443
	0.10349	0.05473
	-0.02966	-0.14428
	-0.11272	-0.09453
	-0.11272	-0.05473
	-0.11272	-0.14428
	-0.11272	-0.12438
	-0.11272	0.00498
	-0.11272	-0.16418
	-0.11272	-0.31343
	-0.11272	-0.24378
	-0.11272	-0.11443
	-0.11272	-0.02488
	-0.11272	0.11443
	-0.11272	-0.20398
	-0.11272	-0.12438
	-0.11272	-0.23383
	-0.11272	-0.22388
	-0.11272	-0.02488
	-0.11272	0.17413
	-0.11272	-0.04478
	-0.11272	-0.00498
	-0.11272	-0.18408
	-0.11272	0.17413
	-0.11272	-0.01493
	-0.23797	-0.18408
	-0.43177	-0.29353
	-0.33817	-0.49254
	-0.09295	-0.20398
	-0.0468	0.01493
	-0.09822	0.02488
	-0.11272	-0.00498
	-0.11272	-0.16418
	-0.11272	-0.16418
	-0.11272	-0.17413
	-0.11272	-0.28358
	-0.11272	-0.06468
	-0.11272	0.03483
	-0.11272	-0.01493
	-0.11272	-0.09453
	-0.11272	-0.11443
	-0.11272	-0.28358
	-0.11272	-0.30348
	-0.11272	-0.26368
	-0.11272	-0.11443
	-0.11272	-0.15423
	-0.11272	-0.28358
	-0.11272	-0.13433
	-0.11272	-0.38308
	-0.11272	-0.14428
	-0.11272	-0.13433
	-0.11272	-0.13433
	-0.11272	-0.13433
	-0.25511	-0.10448
	-0.3975	-0.58209
	-0.07185	0.07463
	0.25379	0.30348
	0.07053	0.38308
	-0.11272	-0.17413
	-0.11272	-0.01493
	-0.11272	-0.23383
	-0.11272	-0.22388
	-0.11272	-0.10448
	-0.11272	-0.28358
	-0.11272	-0.17413
	-0.11272	0.01493
	-0.11272	-0.09453
	-0.11272	-0.02488
	-0.11272	-0.10448
	-0.11272	-0.25373
	-0.11272	-0.19403
	-0.11272	-0.05473
	-0.11272	-0.24378
	-0.11272	-0.09453
	-0.11272	0.01493
	-0.11272	-0.01493
	-0.11272	-0.10448
	-0.11272	-0.10448
	-0.11272	-0.07463
	-0.11272	-0.06468
	-0.18787	-0.27363
	-0.45023	-0.36318
	-0.49769	-0.45274
	0.07581	0.20398
	0.44496	0.47264
	0.13382	0.20398
	-0.11272	-0.14428
	-0.11272	-0.29353
	-0.11272	-0.09453
	-0.11272	-0.12438
	-0.11272	0.05473
	-0.11272	-0.13433
	-0.11272	0.02488
	-0.11272	-0.04478
	-0.11272	-0.20398
	-0.11272	-0.09453
	-0.11272	-0.08458
	-0.11272	-0.13433
	-0.11272	0.03483
	-0.11272	-0.09453
	-0.11272	-0.29353
	-0.11272	-0.08458
	-0.11272	-0.05473
	-0.11272	-0.03483
	-0.11272	-0.00498
	-0.11272	-0.17413
	-0.11272	-0.18408
	-0.11272	-0.20398
	-0.2762	-0.41294
	-0.5913	-0.48259
	-0.4621	-0.49254
	0.07185	-0.00498
	0.20765	0.15423
	-0.01121	0.04478
	-0.11272	-0.28358
	-0.11272	-0.23383
	-0.11272	-0.21393
	-0.11272	-0.21393
	-0.11272	-0.11443
	-0.11272	-0.27363
	-0.11272	-0.14428
	-0.11272	-0.07463
	-0.11272	-0.17413
	-0.11272	0.05473
	-0.11272	0.00498
	-0.11272	-0.15423
	-0.11272	-0.15423
	-0.11272	-0.28358
	-0.11272	-0.01493
	-0.11272	0.10448
	-0.11272	-0.10448
	-0.11272	-0.06468
	-0.11272	-0.04478
	-0.11272	-0.13433
	-0.11272	0.02488
	-0.11272	0.03483
	-0.26302	-0.22388
	-0.43573	-0.66169
	-0.14436	-0.07463
	0.20237	0.19403
	0.07185	0.04478
	-0.10218	-0.28358
	-0.11272	-0.26368
	-0.11272	-0.13433
	-0.11272	0.00498
	-0.11272	-0.04478
	-0.11272	-0.29353
	-0.11272	-0.24378
	-0.11272	-0.10448
	-0.11272	-0.21393
	-0.11272	-0.14428
	-0.11272	-0.16418
	-0.11272	-0.42289
	-0.11272	0.11443
	-0.11272	-0.24378
	-0.11272	-0.23383
	-0.11272	-0.19403
	-0.11272	-0.01493
	-0.11272	-0.09453
	-0.11272	-0.04478
	-0.11272	0.12438
	-0.11272	-0.16418
	-0.11272	-0.02488
	-0.14436	-0.05473
	-0.31839	-0.39303
	-0.3764	-0.45274
	0.0679	0.28358
	0.37508	0.22388
	0.10481	0.49254
	-0.11272	-0.15423
	-0.11272	-0.08458
	-0.11272	-0.34328
	-0.11272	0.18408
	-0.11272	-0.16418
	-0.11272	-0.02488
	-0.11272	0.02488
	-0.11272	-0.20398
	-0.11272	0.00498
	-0.11272	-0.17413
	-0.11272	-0.09453
	-0.11272	-0.34328
	-0.11272	-0.09453
	-0.11272	0.14428
	-0.11272	-0.17413
	-0.11272	-0.08458
	-0.11272	-0.27363
	-0.11272	-0.32338
	-0.11272	0.02488
	-0.11272	-0.06468
	-0.11272	-0.20398
	-0.11272	-0.18408
	-0.27093	-0.28358
	-0.53856	-0.47264
	-0.36454	-0.34328
	0.13514	0.12438
	0.2261	0.32338
	-0.00593	-0.19403
	-0.11272	-0.12438
	-0.11272	-0.22388
	-0.11272	0.00498
	-0.11272	-0.16418
	-0.11272	-0.21393
	-0.11272	-0.23383
	-0.11272	-0.07463
	-0.11272	-0.21393
	-0.11272	-0.01493
	-0.11272	-0.03483
	-0.11272	0.02488
	-0.11272	-0.37313
	-0.11272	-0.09453
	-0.11272	-0.04478
	-0.11272	-0.27363
	-0.11272	-0.25373
	-0.11272	-0.17413
	-0.11272	-0.31343
	-0.11272	0.11443
	-0.11272	-0.06468
	-0.11272	-0.02488
	-0.11272	-0.23383
	-0.28016	-0.42289
	-0.4766	-0.13433
	-0.24192	-0.30348
	0.05076	-0.08458
	-0.01648	-0.10448
	-0.11272	-0.03483
	-0.11272	-0.20398
	-0.11272	-0.09453
	-0.11272	-0.06468
	-0.11272	-0.14428
	-0.11272	-0.04478
	-0.11272	-0.14428
	-0.11272	-0.05473
	-0.11272	-0.05473
	-0.11272	-0.21393
	-0.11272	-0.42289
	-0.11272	-0.00498
	-0.11272	-0.06468
	-0.11272	-0.24378
	-0.11272	0.01493
	-0.11272	-0.16418
	-0.11272	0.05473
	-0.11272	-0.19403
	-0.11272	-0.32338
	-0.11272	0.07463
	-0.11272	-0.02488
	-0.11272	-0.21393
	-0.11272	-0.17413
	-0.25511	-0.22388
	-0.3975	-0.42289
	-0.1325	-0.23383
	0.1325	0.41294
	0.00989	0.07463
	-0.11272	-0.11443
	-0.11272	0.07463
	-0.11272	0.02488
	-0.11272	-0.16418
	-0.11272	-0.03483
	-0.11272	-0.09453
	-0.11272	-0.08458
	-0.11272	0.00498
	-0.11272	-0.11443
	-0.11272	-0.20398
	-0.11272	-0.30348
	-0.11272	-0.13433
	-0.11272	-0.10448
	-0.11272	-0.16418
	-0.11272	0.12438
	-0.11272	-0.03483
	-0.11272	-0.08458
	-0.11272	-0.27363
	-0.11272	-0.02488
	-0.11272	-0.04478
	-0.11272	-0.14428
	-0.11272	-0.04478
	-0.19314	-0.05473
	-0.40541	-0.44279
	-0.45682	-0.53234
	-0.14436	-0.00498
	0.08767	-0.07463
	-0.01252	0.12438
	-0.11272	-0.20398
	-0.11272	-0.19403
	-0.11272	-0.21393
	-0.11272	-0.04478
	-0.11272	-0.02488
	-0.11272	-0.11443
	-0.11272	-0.09453
	-0.11272	-0.23383
	-0.11272	-0.00498
	-0.11272	-0.10448
	-0.11272	-0.13433
	-0.11272	-0.15423
	-0.11272	-0.00498
	-0.11272	-0.11443
	-0.11272	-0.28358
	-0.11272	-0.25373
	-0.11272	-0.17413
	-0.11272	-0.06468
	-0.11272	0.09453
	-0.11272	-0.17413
	-0.11272	-0.14428
	-0.11272	-0.02488
	-0.29862	-0.23383
	-0.51879	-0.50249
	-0.30257	-0.51244
	0.06526	0.10448
	0.118	0.32338
	-0.02966	-0.22388
	-0.11272	-0.07463
	-0.11272	-0.15423
	-0.11272	0.04478
	-0.11272	-0.29353
	-0.11272	-0.32338
	-0.11272	-0.09453
	-0.11272	0.07463
	-0.11272	-0.15423
	-0.11272	-0.16418
	-0.11272	-0.10448
	-0.11272	-0.14428
	-0.11272	-0.13433
	-0.11272	0.02488
	-0.11272	0.12438
	-0.11272	-0.17413
	-0.11272	-0.12438
	-0.11272	-0.05473
	-0.11272	-0.08458
	-0.11272	0.01493
	-0.11272	-0.00498
	-0.11272	0.04478
	-0.12591	-0.21393
	-0.34212	-0.33333
	-0.53593	-0.44279
	-0.14832	-0.03483
	0.32103	0.27363
	0.23665	0.24378
	-0.02571	-0.03483
	-0.11272	-0.24378
	-0.11272	-0.16418
	-0.11272	-0.02488
	-0.11272	-0.12438
	-0.11272	0.03483
	-0.11272	-0.34328
	-0.11272	-0.31343
	-0.11272	-0.17413
	-0.11272	-0.25373
	-0.11272	-0.04478
	-0.11272	-0.00498
	-0.11272	0.05473
	-0.11272	-0.41294
	-0.11272	-0.28358
	-0.11272	-0.02488
	-0.11272	-0.11443
	-0.11272	-0.13433
	-0.11272	-0.31343
	-0.11272	-0.21393
	-0.11272	-0.13433
	-0.11272	-0.15423
	-0.11931	-0.11443
	-0.20105	-0.19403
	-0.16678	-0.21393
	0.27488	0.57214
	0.50824	0.72139
	0.15227	0.08458
	-0.10877	0.00498
	-0.11272	-0.36318
	-0.11272	0.09453
	-0.11272	-0.21393
	-0.11272	-0.14428
	-0.11272	0.17413
	-0.11272	-0.29353
	-0.11272	-0.07463
	-0.11272	-0.06468
	-0.11272	-0.30348
	-0.11272	-0.26368
	-0.11272	0.01493
	-0.11272	-0.09453
	-0.11272	-0.22388
	-0.11272	-0.05473
	-0.11272	0.00498
	-0.11272	-0.25373
	-0.11272	-0.06468
	-0.11272	-0.20398
	-0.11272	-0.03483
	-0.11272	-0.28358
	-0.11272	-0.18408
	-0.09954	-0.00498
	0.1971	0.35323
	0.80224	0.85075
	1	1
	0.5412	0.65174
	0.0468	0.00498
	-0.11272	-0.36318
	-0.11272	0.03483
	-0.11272	-0.08458
	-0.11272	-0.08458
	-0.11272	-0.01493
	-0.11272	-0.18408
	-0.11272	-0.25373
	-0.11272	-0.15423
	-0.11272	-0.00498
	-0.11272	-0.21393
	-0.11272	-0.06468
	-0.11272	-0.03483
	-0.11272	-0.02488
	-0.11272	-0.04478
	-0.11272	-0.09453
	-0.11272	-0.13433
	-0.11272	-0.07463
	-0.11272	-0.30348
	-0.11272	-0.24378
	-0.11272	-0.09453
	-0.11272	-0.01493
	-0.11272	-0.29353
	-0.10613	-0.10448
	0.1615	0.07463
	0.64799	0.60199
	0.62558	0.91045
	0.14568	0.03483
	-0.09954	-0.22388
	-0.11272	-0.05473
	-0.11272	0.05473
	-0.11272	-0.12438
	-0.11272	-0.13433
	-0.11272	-0.19403
	-0.11272	-0.13433
	-0.11272	-0.09453
	-0.11272	0.09453
	-0.11272	-0.06468
	-0.11272	0.08458
	-0.11272	-0.10448
	-0.11272	0.09453
	-0.11272	-0.12438
	-0.11272	-0.15423
	-0.11272	-0.02488
	-0.11272	0.03483
	-0.11272	0.13433
	-0.11272	-0.10448
	-0.11272	0.04478
	-0.11272	-0.01493
	-0.11272	-0.23383
	-0.11272	-0.20398
	-0.11272	-0.10448
	-0.11272	-0.24378
	-0.11272	-0.12438
	-0.11272	-0.12438
	-0.11272	-0.12438
	-0.11272	-0.04478
	-0.11272	-0.29353
	-0.11272	0.06468
	-0.11272	-0.04478
	-0.11272	-0.13433
	-0.11272	-0.17413
	-0.11272	-0.19403
	-0.11272	-0.29353
	-0.11272	0.01493
	-0.11272	-0.04478
	-0.11272	-0.14428
	-0.11272	-0.29353
	-0.11272	-0.15423
	-0.11272	0.13433
	-0.11272	-0.36318
	-0.11272	0.01493
	-0.11272	-0.10448
	-0.11272	-0.10448
	-0.11272	-0.29353
	-0.11272	-0.05473
	-0.11272	-0.06468
	-0.11272	-0.14428
	-0.11272	-0.30348
	-0.11272	0.02488
	-0.11272	-0.08458
	-0.11272	-0.35323
	-0.11272	-0.09453
	-0.11272	0.06468
	-0.11272	0.04478
	-0.11272	-0.17413
	-0.11272	-0.01493
	-0.11272	-0.15423
	-0.11272	0.05473
	-0.11272	-0.00498
	-0.11272	-0.07463
	-0.11272	-0.24378
	-0.11272	-0.23383
	-0.11272	-0.04478
	-0.11272	-0.09453
	-0.11272	0.13433
	-0.11272	-0.06468
	-0.11272	-0.17413
	-0.11272	-0.08458
	-0.11272	0.06468
	-0.11272	-0.26368
	-0.11272	0.04478
	-0.11272	-0.07463
	-0.11272	0.00498
	-0.11272	-0.17413
	-0.11272	-0.16418
	-0.11272	-0.25373
	-0.11272	-0.12438
	-0.11272	0.02488
	-0.11272	-0.05473
	-0.11272	-0.29353
	-0.11272	-0.21393
	-0.11272	-0.10448
	-0.11272	-0.04478
	-0.11272	0.03483
	-0.11272	-0.12438
	-0.11272	-0.04478
	-0.11272	-0.06468
	-0.11272	-0.24378
	-0.11272	-0.14428
	-0.11272	-0.15423
	-0.11272	-0.05473
	-0.11272	-0.13433
	-0.11272	-0.12438
	-0.11272	-0.09453
	-0.11272	-0.20398
	-0.11272	-0.18408
	-0.11272	-0.15423
	-0.11272	-0.06468
	-0.11272	0.13433
	-0.11272	-0.14428
	-0.11272	-0.28358
	-0.11272	-0.02488
	-0.11272	-0.17413
	-0.11272	-0.13433
	-0.11272	-0.21393
	-0.11272	-0.12438
	-0.11272	-0.21393
	-0.11272	-0.04478
	-0.11272	-0.21393
	-0.11272	-0.21393
	-0.11272	-0.24378
	-0.11272	-0.13433
	-0.11272	-0.05473
	-0.11272	0.05473
	-0.11272	-0.06468
	-0.11272	-0.23383
	-0.11272	0.01493
	-0.11272	0.01493
	-0.11272	-0.00498
	-0.11272	-0.21393
	-0.11272	-0.02488
	-0.11272	-0.06468
	0.00396	0.03529
	0.00396	-0.11373
	0.00396	-0.02745
	0.00396	0.04314
	0.00396	0.05882
	0.00396	0.03529
	0.00396	-0.10588
	0.00396	-0.12157
	0.00396	-0.03529
	0.00396	0.01961
	0.00396	0.02745
	0.00396	-0.08235
	0.00396	0.03529
	0.00396	0.01176
	0.00396	0.01176
	0.00396	-0.01961
	0.00396	-0.17647
	0.00396	-0.05098
	0.00396	0.05882
	0.00396	-0.00392
	0.00396	-0.16078
	0.00396	0.05098
	0.00396	-0.04314
	0.00396	-0.05098
	0.00396	0.02745
	0.00396	0.00392
	0.00396	0.16078
	0.00396	-0.05098
	0.00396	-0.1451
	0.00396	-0.02745
	0.00396	0.18431
	0.00396	0.16863
	0.00396	-0.09804
	0.00396	0.17647
	0.00396	-0.01961
	0.00396	0.05882
	0.00396	-0.21569
	0.00396	0.07451
	0.00396	-0.11373
	0.00396	0.01176
	0.00396	-0.04314
	0.00396	-0.12941
	0.00396	0.16863
	0.00396	0.09804
	0.00396	-0.01961
	0.00396	-0.09804
	0.00396	-0.01961
	0.00396	-0.02745
	0.00396	-0.12157
	0.00396	0.20784
	0.00396	0.05098
	0.00396	-0.06667
	0.00396	-0.05882
	0.00396	0.06667
	0.00396	-0.22353
	0.00396	0.16863
	0.00396	0.05882
	0.00396	-0.00392
	0.00396	0.23137
	0.00396	0.00392
	0.00396	0.01176
	0.00396	0.19216
	0.00396	0.02745
	0.00396	-0.11373
	0.00396	0.13725
	0.00396	0.05098
	0.00396	-0.06667
	0.00396	-0.06667
	-0.00693	0.09804
	-0.16634	-0.2
	-0.55446	-0.71765
	-0.84554	-0.8902
	-0.67723	-0.63922
	-0.25743	-0.27843
	-0.02673	-0.13725
	0.00396	0.03529
	0.00396	0.01961
	0.00396	-0.00392
	0.00396	0.22353
	0.00396	-0.17647
	0.00396	0.00392
	0.00396	-0.1451
	0.00396	-0.11373
	0.00396	0.08235
	0.00396	-0.05882
	0.00396	0.08235
	0.00396	-0.05882
	0.00396	-0.20784
	0.00396	-0.05882
	0.00396	0.01961
	0.00396	-0.12157
	0.00396	-0.0902
	0.00396	-0.10588
	0.00396	0.05098
	0.00396	0.01176
	0.00396	0.04314
	-0.03267	-0.05882
	-0.31782	-0.19216
	-0.77822	-0.74902
	-0.99208	-0.99216
	-0.85149	-0.79608
	-0.45842	-0.48235
	-0.10198	-0.15294
	0.00396	-0.01176
	0.00396	-0.02745
	0.00396	0.11373
	0.00396	0.17647
	0.00396	-0.05098
	0.00396	0.00392
	0.00396	0.12157
	0.00396	-0.01176
	0.00396	0.00392
	0.00396	0.05098
	0.00396	0.16863
	0.00396	-0.06667
	0.00396	-0.00392
	0.00396	0.13725
	0.00396	0.06667
	0.00396	0.01176
	0.00396	0.18431
	0.00396	0.05098
	0.00396	-0.13725
	0.00396	-0.11373
	-0.01683	0.09804
	-0.22178	-0.50588
	-0.48515	-0.56863
	-0.37822	-0.39608
	-0.14257	-0.11373
	-0.1703	-0.2
	-0.19703	-0.28627
	-0.07129	-0.03529
	0.00396	0.20784
	0.00396	0.01176
	0.00396	0.01176
	0.00396	0.13725
	0.00396	-0.00392
	0.00396	0.01176
	0.00396	-0.12157
	0.00396	0.09804
	0.00396	0.08235
	0.00396	0.06667
	0.00396	-0.07451
	0.00396	-0.04314
	0.00396	0.04314
	0.00396	0.07451
	0.00396	0.1451
	0.00396	0.03529
	0.00396	0.05098
	0.00396	0.21569
	0.00396	-0.01961
	-0.10495	-0.23137
	-0.40198	-0.51373
	-0.69307	-0.67843
	-0.60792	-0.63137
	-0.20792	-0.12941
	0.00396	-0.0902
	-0.05743	0.01961
	-0.22673	-0.26275
	-0.33465	-0.39608
	-0.22673	-0.40392
	-0.05743	-0.01176
	0.00396	0.02745
	0.00396	-0.05882
	0.00396	0.01176
	0.00396	0.03529
	0.00396	-0.07451
	0.00396	0.0902
	0.00396	-0.06667
	0.00396	0.01961
	0.00396	-0.05882
	0.00396	-0.03529
	0.00396	-0.02745
	0.00396	-0.02745
	0.00396	0.04314
	0.00396	-0.10588
	0.00396	0.10588
	0.00396	0.1451
	0.00396	-0.07451
	-0.24653	-0.34902
	-0.72475	-0.83529
	-0.75545	-0.74118
	-0.33069	-0.29412
	-0.0495	-0.01176
	0.00396	0.20784
	-0.13861	-0.2
	-0.5297	-0.58431
	-0.85347	-0.87451
	-0.73069	-0.96078
	-0.31485	-0.37255
	-0.04653	-0.05882
	0.00396	-0.09804
	0.00396	-0.01176
	0.00396	-0.01961
	0.00396	-0.05882
	0.00396	0.17647
	0.00396	-0.00392
	0.00396	-0.0902
	0.00396	-0.05882
	0.00396	0.00392
	0.00396	0.15294
	0.00396	-0.01961
	0.00396	0.04314
	0.00396	0.03529
	0.00396	0.13725
	0.00396	0.13725
	-0.17624	-0.23922
	-0.5	-0.48235
	-0.52574	-0.46667
	-0.26634	-0.21569
	-0.06436	-0.06667
	-0.00396	-0.05098
	0.01683	0.06667
	-0.01287	-0.08235
	-0.22475	-0.41961
	-0.52277	-0.77255
	-0.76733	-0.90588
	-0.68614	-0.90588
	-0.24653	-0.11373
	0.00396	0.03529
	0.00396	0.11373
	0.00396	-0.03529
	0.00396	-0.03529
	0.00396	0.05882
	0.00396	-0.11373
	0.00396	0.18431
	0.00396	0.0902
	0.00396	-0.07451
	0.00396	-0.05098
	0.00396	0.02745
	0.00396	0.0902
	0.00396	-0.0902
	0.00396	0.05098
	-0.05842	-0.13725
	-0.3396	-0.37255
	-0.49604	-0.50588
	-0.21485	-0.26275
	0.00396	0.05882
	0.00396	-0.12157
	0.10693	-0.03529
	0.38416	0.52941
	0.64257	0.78824
	0.67426	0.72549
	0.40396	0.49804
	-0.13366	-0.21569
	-0.52673	-0.60784
	-0.40198	-0.36471
	-0.1	-0.06667
	0.00396	0.09804
	0.00396	0.12157
	0.00396	0.00392
	0.00396	0.03529
	0.00396	0.03529
	0.00396	-0.05882
	0.00396	-0.0902
	0.00396	-0.12157
	0.00396	-0.05882
	0.00396	0.03529
	0.00396	0.01176
	0.00396	0.00392
	-0.02772	0.05882
	-0.28812	-0.37255
	-0.55347	-0.78824
	-0.35941	-0.48235
	-0.05842	-0.02745
	0.04257	0.18431
	0.18614	0.04314
	0.50693	0.51373
	0.83168	0.89804
	0.92772	0.87451
	0.89505	0.85098
	0.68614	0.74118
	0.27129	0.37255
	-0.2099	-0.3098
	-0.58713	-0.72549
	-0.46535	-0.67843
	-0.11782	-0.21569
	-0.000990099	0.05098
	0.00396	0.06667
	0.00396	0.07451
	0.00396	-0.08235
	0.00396	-0.02745
	0.00396	-0.05098
	0.00396	-0.02745
	0.00396	-0.12941
	0.00396	0.09804
	0.00396	0.12941
	0.00396	0.12941
	-0.03267	-0.10588
	-0.25545	-0.31765
	-0.43465	-0.50588
	-0.24158	-0.0902
	0.03663	0.08235
	0.35743	0.37255
	0.77228	0.74118
	0.87525	0.91373
	0.6198	0.81961
	0.36337	0.33333
	0.3297	0.31765
	0.45941	0.43529
	0.41188	0.38039
	-0.00198	-0.01961
	-0.53762	-0.71765
	-0.67426	-0.83529
	-0.31386	-0.41176
	-0.03069	0.04314
	0.00396	0.11373
	0.00396	-0.09804
	0.00396	-0.09804
	0.00396	-0.08235
	0.00396	0.03529
	0.00396	-0.00392
	0.00396	-0.00392
	0.00396	0.03529
	0.00396	-0.07451
	0.00396	-0.05882
	-0.000990099	0.04314
	-0.02574	0.07451
	-0.04059	-0.16078
	0.03564	0.15294
	0.32574	0.2549
	0.71089	0.74902
	0.79406	0.76471
	0.50297	0.45882
	0.15941	0.20784
	0.01386	-0.07451
	0.03465	0.24706
	0.26238	0.20784
	0.47921	0.41961
	0.29208	0.34118
	-0.10198	-0.17647
	-0.30891	-0.34902
	-0.19208	-0.34118
	-0.02574	0.08235
	0.00396	0.1451
	0.00396	-0.09804
	0.00396	-0.00392
	0.00396	-0.01961
	0.00396	0.05098
	0.00396	0.01961
	0.00396	-0.07451
	0.00396	-0.16078
	0.00396	-0.22353
	0.00396	-0.05098
	0.00396	-0.05882
	0.00198	0.07451
	-0.00198	0.00392
	0.24851	0.2
	0.68911	0.75686
	0.64653	0.80392
	0.2297	0.3098
	0.02376	-0.12941
	0.00396	-0.12157
	0.00396	0.21569
	0.00396	-0.10588
	0.0802	0.01176
	0.20495	0.32549
	0.17525	0.23137
	0.04653	0.01961
	-0.1297	-0.15294
	-0.25347	-0.27059
	-0.12376	-0.12941
	0.00396	0.19216
	0.00396	-0.10588
	0.00396	-0.03529
	0.00396	-0.08235
	0.00396	-0.01961
	0.00396	0.01176
	0.00396	-0.10588
	0.00396	-0.01961
	0.00396	0.03529
	0.00396	0.01961
	-0.09802	-0.07451
	-0.2	-0.20784
	-0.09802	-0.0902
	0.20297	0.2
	0.43168	0.46667
	0.26238	0.26275
	0.03366	-0.00392
	0.00396	0.00392
	0.00396	0.03529
	0.00396	-0.11373
	0.00396	0.01176
	-0.07327	0.06667
	-0.20099	-0.30196
	-0.17426	-0.23922
	-0.04653	0.12157
	0.00396	0.09804
	0.00396	0.07451
	0.00396	0.01961
	0.00396	-0.00392
	0.00396	0.13725
	0.00396	-0.15294
	0.00396	0.02745
	0.00396	0.13725
	0.00396	-0.13725
	0.00396	-0.09804
	0.00396	0.01176
	0.00396	0.12941
	0.00396	0.02745
	-0.17426	-0.16078
	-0.3505	-0.3098
	-0.16832	-0.18431
	0.0099	0.05098
	0.00594	-0.03529
	0.00396	0.01176
	0.00396	0.05882
	0.00396	0.09804
	0.00396	-0.07451
	-0.01683	-0.08235
	-0.1	-0.07451
	-0.33861	-0.31765
	-0.50099	-0.60784
	-0.28812	-0.2549
	-0.01782	0.07451
	0.18416	0.31765
	0.29208	0.29412
	0.13663	0.12941
	0.00396	-0.05098
	0.00396	-0.01176
	0.00396	-0.01176
	0.00396	-0.09804
	0.00396	0.09804
	0.00396	0.10588
	0.00396	0.04314
	0.00396	-0.01176
	0.00396	-0.18431
	0.00396	-0.10588
	-0.07228	-0.16863
	-0.14851	-0.04314
[truncated: 98,003 more rows]

## Sheet: 5e inset
Name	Error	Count
Unit	a.u.	a.u.
Comment
	-0.23	2
	-0.21	4
	-0.19	16
	-0.17	70
	-0.15	198
	-0.13	612
	-0.11	1527
	-0.09	3456
	-0.07	6192
	-0.05	9760
	-0.03	13402
	-0.01	15962
	0.01	15858
	0.03	13125
	0.05	9366
	0.07	5571
	0.09	2887
	0.11	1314
	0.13	476
	0.15	147
	0.17	41
	0.19	13
	0.21	1

## Sheet: 5g
Name	Accuracy	Accuracy	Accuracy	Accuracy
Unit	%	%	%	%
Comment	No convolution - CPU	Convolution - CPU	Convolution - partial coherence (no average)	Convolution - partial coherence (4-point average)
	90.1	95	92.4	93.9
